# Supplementary material for: Serum-Based Proteomic Approach to Identify Clinical Biomarkers of Radiation Exposure
Source: Cancers (Basel). 2025 Mar 17;17(6):1010. doi: 10.3390/cancers17061010 (PMC11940482; doi:10.3390/cancers17061010)
Supplement: Supplementary file 1 [file cancers-17-01010-s001.zip]

Archive with 6 entries (6 files):
- Supplementary S1.pdf
- Supplementary S2.xlsx
- Supplementary S3.xlsx
- Supplementary S4.xlsx
- Supplementary S5.xlsx
- Supplementary S6.pdf
