# Supplementary material for: Serum-Based Proteomic Approach to Identify Clinical Biomarkers of Radiation Exposure
Source: Cancers (Basel). 2025 Mar 17;17(6):1010. doi: 10.3390/cancers17061010 (PMC11940482; doi:10.3390/cancers17061010)
Supplement: Supplementary file 1 [file cancers-17-01010-s001.zip › Supplementary S2.xlsx]

## Sheet: Sheet1
						Total identified proteins-HNC								Normalized abundance
								Fold change						CTR																		TRATED
Accession	Peptide count	Unique peptides	Confidence score	Anova (p)	q Value	BL_Av.	Rx_Av.	Rx_Av/BL_Av	Power	Highest mean condition	Lowest mean condition	Mass	Description	7_1 tonsile_RA1_01_555	14_1 tonsile_RA6_01_564	39-1 tonsille_RA1_01_572	50_1 tonsile_RA1_01_581	Glomus 22-1 _RA1_01_921	Glomus 43-1 _RA1_01_930	laringe 4-1_RA3_01_649	laringe 11-1_RA6_01_658	laringe 27-1_sec zip_RA1_01_734	laringe 29-1_RA4_01_675	laringe 61-1_RA1_01_666	NPC 12-1_RA1_01_783	NPC 45-1_RA1_01_792	NPC 60-1_RA4_01_801	Parotid 2-1 _RA1_01_901	SN 16-1_RA3_01_810	SN 42-1_bis _RA1_01_966	58_1 tonsile_RA4_01_590	7_3 tonsile_RA3_01_561	14_3 tonsile_RA8_01_570	39_3 tonsile_RA3_01_578	50_3 tonsile_RA3_01_587	Glomus 22-3 _RA3_01_927	Glomus 43-3 _RA3_01_936	laringe 4-3_RA5_01_655	laringe 11-3_ bis_RA2_01_746	laringe 27-3_bis_RA3_01_740	laringe 61-3_RA3_01_672	laringe29-3_RA6_01_681	NPC 12-3_RA3_01_789	NPC 45-3_RA3_01_798	NPC 60-3_RA2_01_807	Parotid 2-3 _RA3_01_907	SN16-3 bis_RA2_01_895	SN 42-3 bis_RA3_01_898	58_3 tonsile_RA6_01_596
BAZ1B_HUMAN	2	1	78.3	0.0181981	0.000712038	1.5668e+07	1.6504e+08	10.5336	0.669773	Rx	BL	172392	Tyrosine-protein kinase BAZ1B OS=Homo sapiens OX=9606 GN=BAZ1B PE=1 SV=2	1.02327e+06	1.02874e+06	608678	302224	1.09526e+06	621793	516227	636662	888520	158820	558826	1.41719e+06	421189	1.73638e+06	1.04165e+06	1.22788e+06	1.3124e+06	1.07232e+06	566439	1.12198e+06	676219	2.34079e+06	2.13538e+06	1.01642e+06	259909	6.73831e+07	3.2879e+06	6.00695e+07	2.02141e+06	1.51559e+06	2.35426e+06	1.15313e+07	2.8637e+06	2.53556e+06	3.2743e+06	86353.4
RECQ5_HUMAN	5	1	213.81	0.0451782	0.000712038	1.00764e+08	5.2811e+08	5.24106	0.5226	Rx	BL	110500	ATP-dependent DNA helicase Q5 OS=Homo sapiens OX=9606 GN=RECQL5 PE=1 SV=2	3.68465e+06	5.96563e+06	3.62892e+06	2.6731e+06	2.7892e+06	1.43553e+06	4.13269e+06	2.73918e+06	3.90335e+06	4.62089e+06	3.43025e+06	1.32854e+07	2.55225e+06	3.00893e+07	5.71555e+06	1.80757e+06	4.59858e+06	3.71193e+06	5.24554e+06	4.15928e+06	4.19953e+06	9.61097e+06	1.98109e+06	4.65057e+06	4.01168e+06	5.57828e+07	5.69133e+07	7.33469e+07	2.23063e+08	3.28839e+07	1.8235e+06	4.29531e+06	2.13268e+07	1.57748e+07	8.55869e+06	482939
ZC21A_HUMAN	1	1	91.77	0.0485926	0.000712038	1.38596e+08	7.24992e+08	5.23099	0.509667	Rx	BL	35754	Zinc finger C2HC domain-containing protein 1A OS=Homo sapiens OX=9606 GN=ZC2HC1A PE=1 SV=2	2.37329e+06	5.14913e+06	4.46392e+06	4.39351e+06	1.21588e+06	993167	1.87227e+06	5.75913e+06	4.59664e+06	1.57468e+06	2.82551e+06	1.22999e+07	6.80093e+06	7.36053e+07	3.60349e+06	2.24697e+06	3.70688e+06	1.11496e+06	1.57392e+07	999978	1.87233e+06	2.38874e+06	4.35042e+06	3.42993e+06	3.20482e+06	1.76451e+08	1.46316e+08	7.07734e+06	6.71953e+06	1.68303e+08	1.57647e+08	6.43575e+06	3.293e+06	5.68319e+06	3.93251e+06	1.11479e+07
ZN541_HUMAN	3	1	125.27	0.0250846	0.000712038	1.94342e+07	7.21686e+07	3.7135	0.621155	Rx	BL	147776	Zinc finger protein 541 OS=Homo sapiens OX=9606 GN=ZNF541 PE=1 SV=3	185216	1.15604e+06	4.10079e+06	293133	1.81806e+06	294902	703145	756096	655136	957675	938390	2.95344e+06	316337	558971	1.1512e+06	463183	728220	1.40422e+06	380566	1.27311e+06	2.48083e+06	2.14071e+06	399925	1.72565e+06	1.61887e+06	1.52197e+07	2.15119e+06	2.26336e+07	1.5555e+06	1.03077e+06	1.67675e+06	7.17531e+06	6.78392e+06	2.14575e+06	1.68196e+06	94511.2
S26A5_HUMAN	2	1	89.04	0.0235942	0.000712038	6.91181e+07	2.23565e+08	3.23454	0.630735	Rx	BL	81725	Prestin OS=Homo sapiens OX=9606 GN=SLC26A5 PE=1 SV=1	3.91625e+06	7.95403e+06	7.38054e+06	1.02044e+07	4.2014e+06	431182	2.01413e+06	1.12511e+06	2.61381e+06	2.89746e+06	2.04721e+06	9.25503e+06	5.70299e+06	882321	2.25366e+06	1.7092e+06	2.99894e+06	1.53047e+06	2.65136e+06	1.03024e+07	4.71731e+06	3.14562e+06	4.86552e+06	3.08501e+06	2.77724e+06	1.4859e+06	1.26112e+07	2.37047e+06	2.21116e+07	8.22643e+07	1.21536e+07	3.34959e+07	1.32399e+07	1.42697e+06	2.85258e+06	8.00834e+06
RAGP1_HUMAN	3	1	117.29	0.0149831	0.000674963	4.97221e+07	1.5991e+08	3.21608	0.697269	Rx	BL	63958	Ran GTPase-activating protein 1 OS=Homo sapiens OX=9606 GN=RANGAP1 PE=1 SV=1	2.80931e+06	5.79657e+06	4.84196e+06	3.97853e+06	4.69527e+06	2.24159e+06	1.59923e+06	1.66463e+06	2.31476e+06	1.18978e+06	1.03632e+06	1.84962e+06	3.4445e+06	1.19196e+06	8.56091e+06	435912	713102	1.3581e+06	1.3954e+07	3.55135e+06	4.51262e+06	1.86367e+06	1.85252e+06	7.20199e+06	3.53578e+06	1.8354e+06	2.19566e+06	1.97915e+06	3.26917e+06	3.25728e+06	6.94199e+06	3.00978e+06	5.16506e+06	1.616e+07	9.58597e+06	7.0039e+07
S12A1_HUMAN	1	1	40.11	0.0419125	0.000712038	3.46493e+07	1.10744e+08	3.19614	0.535768	Rx	BL	122627	Solute carrier family 12 member 1 OS=Homo sapiens OX=9606 GN=SLC12A1 PE=2 SV=2	1.90609e+06	6.03378e+06	840878	2.64954e+06	807170	61238.9	2.4081e+06	563010	1.08452e+07	796607	847458	880753	2.9436e+06	344285	2.253e+06	128690	278732	61197.1	3.07928e+06	2.41823e+06	903983	2.35143e+06	421025	222559	2.7171e+06	4.80281e+07	2.77571e+07	2.38023e+06	598952	2.32144e+06	1.10866e+06	1.2588e+06	1.04279e+06	1.26494e+07	1.08757e+06	397364
DYH10_HUMAN	7	1	293.8	0.0316771	0.000712038	2.82916e+07	8.65625e+07	3.05966	0.583426	Rx	BL	517705	Dynein heavy chain 10, axonemal OS=Homo sapiens OX=9606 GN=DNAH10 PE=1 SV=4	465434	318922	2.48038e+06	375828	1.30736e+06	719422	767801	349956	2.10788e+06	2.30499e+06	1.24991e+06	5.56274e+06	164154	1.40631e+06	2.07493e+06	1.37349e+06	4.67278e+06	589284	1.32809e+06	1.99047e+06	2.20852e+06	1.95303e+06	1.3932e+06	3.99799e+06	1.34091e+06	1.0267e+06	2.58508e+06	3.46507e+06	8.66604e+06	3.29038e+06	1.03405e+07	1.15659e+07	5.00796e+06	1.06313e+07	1.5747e+07	24424.4
CTNA2_HUMAN	6	1	247.9	0.0202496	0.000712038	7.20872e+07	2.14478e+08	2.97526	0.654029	Rx	BL	106045	Catenin alpha-2 OS=Homo sapiens OX=9606 GN=CTNNA2 PE=1 SV=5	5.0564e+06	589155	226790	1.03522e+07	1.0011e+07	720485	518348	1.20263e+07	3.1088e+06	3.90774e+06	3.28777e+06	2.71245e+06	2.16806e+06	4.17196e+06	537689	3.39172e+06	6.17364e+06	3.12661e+06	1.75592e+07	570948	1.89251e+06	3.06241e+06	1.99583e+06	1.24795e+07	1.29493e+07	8.31432e+06	8.02037e+07	2.02123e+07	1.98135e+06	8.71546e+06	1.25981e+07	863405	1.06345e+07	8.4907e+06	9.42619e+06	2.5285e+06
CHD4_HUMAN	3	1	153.52	0.032422	0.000712038	1.18268e+07	3.11516e+07	2.63397	0.579565	Rx	BL	219407	Chromodomain-helicase-DNA-binding protein 4 OS=Homo sapiens OX=9606 GN=CHD4 PE=1 SV=2	178253	0	0	0	0	1.02508e+06	0	0	195769	2.90224e+06	59863.2	728702	1.60015e+06	3.51511e+06	39733	1.54263e+06	38431.5	860.803	324458	606542	495498	190885	0	6.00437e+06	203344	5.92219e+06	26088.2	4.69545e+06	128523	2.66648e+06	967010	0	5.53648e+06	647461	1.11715e+06	1.61964e+06
SYNJ1_HUMAN	5	1	214.81	0.0396267	0.000712038	1.25526e+07	2.94703e+07	2.34775	0.545506	Rx	BL	174135	Synaptojanin-1 OS=Homo sapiens OX=9606 GN=SYNJ1 PE=1 SV=2	341205	1.59556e+06	1.48645e+06	160540	301201	1.30202e+06	185087	335694	171540	605605	842977	837127	185130	587286	1.30159e+06	815745	817221	680602	1.30264e+06	2.17714e+06	1.44902e+06	1.36855e+06	425689	801080	367848	1.19086e+06	1.84948e+06	1.47849e+06	8.10723e+06	1.26045e+06	230753	433429	2.81623e+06	1.90299e+06	2.23457e+06	73898.9
RHAG_HUMAN	1	1	49.22	0.0485264	0.000712038	4.13672e+09	9.6199e+09	2.32549	0.50991	Rx	BL	44454	Ammonium transporter Rh type A OS=Homo sapiens OX=9606 GN=RHAG PE=1 SV=2	1.85278e+07	3.71984e+07	9.79142e+08	1.76157e+07	6.98585e+08	2.82577e+07	2.59541e+08	4.10153e+07	7.31352e+08	5.55392e+07	1.74838e+07	1.38819e+08	3.92747e+07	9.6575e+07	1.05248e+08	4.91089e+07	7.62078e+08	6.13593e+07	8.94279e+07	7.74582e+07	4.27498e+08	9.75968e+08	7.15109e+07	1.26862e+09	1.82168e+08	4.60563e+08	7.69788e+07	1.19381e+08	4.16633e+08	1.38969e+08	5.01131e+07	1.49926e+08	1.68999e+08	1.97805e+09	2.94557e+09	2.20625e+07
HGFL_HUMAN	1	1	49.53	0.0437337	0.000712038	2.57268e+08	5.78596e+08	2.249	0.528322	Rx	BL	82833	Hepatocyte growth factor-like protein OS=Homo sapiens OX=9606 GN=MST1 PE=1 SV=2	1.29729e+07	1.25521e+07	1.5743e+07	8.77754e+06	1.20333e+07	8.9163e+06	1.7013e+07	1.97978e+06	2.86624e+07	8.72709e+06	5.02649e+06	1.718e+07	1.26932e+07	3.28085e+07	1.15324e+07	1.50705e+07	1.95584e+07	1.60211e+07	1.46883e+07	9.94416e+06	7.76698e+07	3.11286e+07	1.09162e+07	2.27799e+07	1.92751e+07	3.9208e+07	8.33149e+06	5.97367e+06	1.11382e+07	1.3178e+07	2.69326e+07	2.07731e+08	4.56542e+07	1.66812e+07	1.08407e+07	6.52414e+06
ADCY1_HUMAN	2	1	127.57	0.0132506	0.000599939	9.54888e+07	2.05168e+08	2.1486	0.713868	Rx	BL	125299	Adenylate cyclase type 1 OS=Homo sapiens OX=9606 GN=ADCY1 PE=1 SV=2	1.93387e+07	1.32912e+06	2.13028e+06	1.76481e+06	1.62345e+06	3.94126e+06	4.85382e+06	1.97528e+06	531224	3.70733e+06	4.72447e+06	2.45365e+06	8.48628e+06	9.33288e+06	3.40785e+06	1.52937e+06	2.28232e+07	1.53587e+06	1.90682e+06	3.91684e+06	3.51046e+07	1.68728e+07	8.74672e+06	1.21305e+07	3.82495e+06	2.66505e+07	1.36265e+06	3.32779e+06	7.98302e+06	5.64092e+06	3.25172e+06	3.00896e+07	6.82484e+06	4.57157e+06	5.49527e+06	2.74666e+07
PDLI3_HUMAN	3	1	114.2	0.0335022	0.000712038	1.64816e+08	3.5272e+08	2.14008	0.57409	Rx	BL	39835	PDZ and LIM domain protein 3 OS=Homo sapiens OX=9606 GN=PDLIM3 PE=1 SV=1	2.39286e+07	1.40748e+07	7.09742e+06	4.13327e+06	1.84871e+07	3.10914e+06	9.08229e+06	2.62381e+06	1.90239e+07	9.54189e+06	1.87474e+06	1.32593e+07	5.43176e+06	2.11992e+06	4.65631e+06	1.52689e+07	1.0413e+07	690238	3.29957e+07	6.42421e+06	1.31301e+07	6.0773e+06	3.35842e+06	1.32745e+07	2.287e+06	1.65592e+07	5.69936e+06	5.37271e+06	1.17693e+07	3.26283e+07	1.04382e+07	1.78461e+07	8.77714e+06	7.9823e+07	3.14744e+07	5.47851e+07
MCEM1_HUMAN	1	1	38.99	0.032127	0.000712038	9.90884e+07	1.84694e+08	1.86393	0.581085	Rx	BL	21443	Mast cell-expressed membrane protein 1 OS=Homo sapiens OX=9606 GN=MCEMP1 PE=1 SV=1	1.99715e+06	2.52714e+06	1.3606e+06	8.39577e+06	3.95235e+06	2.51822e+06	3.09809e+06	7.26609e+06	3.18353e+06	4.15776e+06	875952	4.47534e+06	3.21872e+07	4.8426e+06	1.02423e+07	3.74088e+06	575236	3.69216e+06	1.25098e+07	6.84455e+06	8.47236e+06	6.34986e+06	2.35234e+06	5.90755e+06	1.88125e+07	3.10418e+06	8.84539e+06	1.06724e+07	9.81126e+06	1.59876e+06	4.10039e+06	3.23957e+07	2.8308e+06	1.4861e+07	1.10483e+07	2.41772e+07
NAA30_HUMAN	1	1	37.63	0.0345465	0.000712038	1.0667e+08	1.95736e+08	1.83496	0.56893	Rx	BL	39865	N-alpha-acetyltransferase 30 OS=Homo sapiens OX=9606 GN=NAA30 PE=1 SV=1	2.20077e+07	2.98574e+06	7.39766e+06	4.8533e+06	3.04703e+06	1.6906e+06	3.83312e+06	1.40759e+06	2.26857e+06	8.13987e+06	1.63208e+07	690184	1.14716e+07	4.52996e+06	2.70381e+06	2.04572e+06	9.03391e+06	2.24322e+06	1.03803e+07	1.65875e+06	1.01972e+07	7.28897e+06	1.18017e+07	1.36392e+07	1.59311e+06	7.13853e+06	1.53855e+07	5.32714e+06	9.02575e+06	6.83087e+06	2.94372e+06	1.62711e+06	6.51838e+06	5.62823e+06	4.29235e+06	7.44595e+07
ZN704_HUMAN	1	1	43.94	0.0405336	0.000712038	4.86948e+07	8.4586e+07	1.73706	0.541588	Rx	BL	45818	Zinc finger protein 704 OS=Homo sapiens OX=9606 GN=ZNF704 PE=1 SV=1	1.30336e+06	1.74026e+06	5.09535e+06	2.71831e+06	4.21215e+06	319058	3.5209e+06	845369	209470	2.01691e+06	2.03974e+06	2.38369e+06	6.68146e+06	812894	1.74673e+06	502944	1.0183e+07	2.36319e+06	2.42263e+06	1.82343e+07	5.57555e+06	5.69384e+06	850417	8.89128e+06	5.58679e+06	1.60521e+06	6.16061e+06	1.36156e+06	5.03513e+06	1.96927e+06	8.0068e+06	2.1342e+06	4.01584e+06	1.91128e+06	3.61413e+06	1.51717e+06
TTC24_HUMAN	1	1	38.56	0.011088	0.000505017	5.2401e+07	8.78941e+07	1.67734	0.736847	Rx	BL	64041	Tetratricopeptide repeat protein 24 OS=Homo sapiens OX=9606 GN=TTC24 PE=4 SV=1	2.92397e+07	719309	0	0	0	1.07622e+06	90008.4	1.55684e+06	392433	2.34816e+06	0	216310	2.38772e+06	1.24453e+07	1.024e+06	258079	646971	0	933530	3.16828e+06	2.11206e+06	7.99485e+06	1.00219e+06	1.42136e+06	854538	1.54991e+06	5.13019e+07	2.08656e+06	857388	3.22947e+06	1.61526e+06	3.16453e+06	1.21152e+06	67751.5	3.5359e+06	1.78707e+06
NACAM_HUMAN	9	1	412.61	0.0300115	0.000712038	8.45228e+06	1.40213e+07	1.65888	0.592328	Rx	BL	205979	Nascent polypeptide-associated complex subunit alpha, muscle-specific form OS=Homo sapiens OX=9606 GN=NACA PE=1 SV=1	87365	2.59139e+06	0	620388	833031	0	0	0	192717	294567	0	1.41139e+06	0	403641	1.591e+06	174593	56824.5	195373	1.72459e+06	2.50172e+06	63095.7	1055.4	0	73066.4	516252	1.54158e+06	11362.6	17016.6	1.18594e+06	548120	2.49733e+06	2.13623e+06	73765.7	134225	492484	503506
DTX2_HUMAN	2	1	83.47	0.0258733	0.000712038	2.62336e+07	4.22924e+07	1.61214	0.61626	Rx	BL	68173	Probable E3 ubiquitin-protein ligase DTX2 OS=Homo sapiens OX=9606 GN=DTX2 PE=1 SV=3	1.08359e+06	0	1.73043e+06	370264	860098	157501	488052	5.07929e+06	8.80146e+06	2.1303e+06	0	716809	494217	241572	2.28011e+06	233310	1.45613e+06	110491	355469	817176	5.65019e+06	943259	1.3202e+06	644204	664606	1.10021e+06	3.33423e+06	2.25787e+06	7.99306e+06	2.07667e+06	2.56293e+06	4.69317e+06	1.64702e+06	2.02734e+06	1.02298e+06	3.18178e+06
PAR3L_HUMAN	6	1	243.85	0.0375184	0.000712038	1.18971e+09	1.87218e+09	1.57364	0.55491	Rx	BL	133097	Partitioning defective 3 homolog B OS=Homo sapiens OX=9606 GN=PARD3B PE=1 SV=2	4.91239e+06	9.57279e+07	1.31457e+08	2.65483e+07	1.69369e+08	1.87277e+08	1.51372e+08	6.17317e+07	7.46114e+06	5.14992e+07	3.83385e+07	1.91098e+07	9.99268e+06	4.25304e+07	9.41037e+07	3.82687e+07	2.59436e+07	3.40639e+07	2.1641e+08	1.13765e+08	1.17367e+08	7.93834e+07	7.16571e+07	1.2986e+08	1.2165e+08	3.3019e+07	8.97347e+07	8.82991e+07	2.02074e+07	2.49201e+07	3.77446e+07	3.22885e+07	1.87516e+08	1.72641e+08	2.66266e+08	6.94476e+07
MACF1_HUMAN	14	1	563.93	0.028823	0.000712038	1.98329e+07	3.0949e+07	1.56049	0.598922	Rx	BL	843033	Microtubule-actin cross-linking factor 1, isoforms 1/2/3/5 OS=Homo sapiens OX=9606 GN=MACF1 PE=1 SV=4	0	122126	596315	70623.1	254208	474558	57420.9	157421	179498	390581	4.57875e+06	582906	9.72292e+06	1.01823e+06	988222	287979	21150.2	330023	548255	844974	191866	1.81283e+06	1.10682e+06	2.84714e+06	634017	406695	210019	4.35684e+06	746349	725367	1.82152e+06	999296	194941	540807	2.82021e+06	1.01411e+07
NVL_HUMAN	3	1	119.73	0.0241571	0.000712038	9.49002e+07	1.33352e+08	1.40518	0.627064	Rx	BL	96017	Nuclear valosin-containing protein-like OS=Homo sapiens OX=9606 GN=NVL PE=1 SV=1	1.78551e+07	2.3948e+07	1.83512e+06	4.45647e+06	2.83573e+06	811318	692997	638802	993639	2.20747e+06	4.62124e+06	7.6503e+06	1.03087e+07	798238	6.34794e+06	4.3871e+06	2.81371e+06	1.69836e+06	1.57561e+06	2.92417e+07	2.28467e+06	3.02182e+06	6.99922e+06	3.14777e+06	1.03521e+07	2.73747e+06	1.49298e+06	6.38911e+06	4.62135e+06	1.65125e+06	6.73095e+06	5.05607e+06	8.17918e+06	6.2327e+06	4.51456e+06	2.91233e+07
MSH6_HUMAN	4	1	168.78	0.0403515	0.000712038	6.10805e+09	3.42429e+09	0.560618	0.542369	BL	Rx	154514	DNA mismatch repair protein Msh6 OS=Homo sapiens OX=9606 GN=MSH6 PE=1 SV=2	3.06424e+08	8.57285e+07	1.0186e+08	1.09133e+09	1.12772e+08	2.09084e+08	3.59528e+08	2.46369e+08	5.35042e+08	1.48568e+08	8.30088e+08	1.09135e+08	9.50962e+07	1.58089e+08	3.67363e+08	3.3138e+08	1.28987e+08	8.91206e+08	1.29216e+08	1.16557e+08	1.30266e+08	2.01166e+08	1.54071e+08	8.97933e+07	5.02803e+08	1.42288e+08	5.11105e+08	3.45971e+07	1.93608e+08	5.73134e+07	7.9976e+07	9.4122e+07	3.34036e+08	3.23337e+08	1.38725e+08	1.91304e+08
COPA1_HUMAN	10	1	426.78	0.0434801	0.000712038	2.22587e+08	1.2019e+08	0.53997	0.529343	BL	Rx	65130	Collagen alpha-1(XXV) chain OS=Homo sapiens OX=9606 GN=COL25A1 PE=1 SV=2	6.05998e+06	2.10596e+07	2.19076e+06	6.70771e+06	2.26985e+07	3.88674e+07	1.06582e+06	9.53383e+06	2.07396e+07	8.18076e+06	8.28558e+06	8.53606e+06	6.57655e+06	6.33012e+06	2.37064e+07	1.23695e+07	1.13889e+07	8.29004e+06	2.92563e+06	1.06481e+07	934102	3.3742e+06	6.21993e+06	2.40688e+07	1.22518e+06	3.01397e+06	2.82963e+06	1.6438e+07	6.53768e+06	2.9055e+06	3.818e+06	7.73e+06	4.96017e+06	9.14774e+06	9.48922e+06	3.92453e+06
SON_HUMAN	10	1	427.8	0.0263891	0.000712038	4.61293e+08	2.34642e+08	0.508663	0.613122	BL	Rx	264063	Protein SON OS=Homo sapiens OX=9606 GN=SON PE=1 SV=4	5.98852e+07	4.03323e+06	1.77144e+07	6.21686e+07	1.1743e+07	1.29435e+07	1.19484e+07	7.6682e+07	1.99807e+07	1.37928e+07	1.36535e+07	5.98439e+07	5.3272e+06	3.14645e+06	1.42851e+07	9.40154e+06	7.02059e+06	5.77226e+07	4.04823e+06	3.3841e+07	3.71326e+07	4.52907e+06	135237	4.58833e+06	8.40332e+06	4.31463e+07	2.77565e+06	2.90955e+06	2.20743e+07	1.57469e+07	4.47303e+06	6.13546e+06	4.97033e+06	9.96287e+06	2.6268e+07	3.50208e+06
ZPI_HUMAN	1	1	103.06	0.0168228	0.000674963	1.68592e+09	8.52021e+08	0.505374	0.681069	BL	Rx	50788	Protein Z-dependent protease inhibitor OS=Homo sapiens OX=9606 GN=SERPINA10 PE=1 SV=1	3.67161e+07	8.86263e+07	6.12695e+07	4.32793e+07	5.41577e+07	2.31893e+08	5.62814e+07	1.33176e+08	2.793e+08	2.27678e+07	1.59487e+08	4.17322e+07	3.74087e+07	5.19307e+07	1.25786e+08	4.60408e+07	1.60236e+08	5.58357e+07	1.93216e+07	1.28196e+08	5.25184e+07	1.22422e+07	5.73837e+07	7.36368e+07	1.20725e+07	1.03794e+08	3.53066e+07	2.03722e+07	2.68485e+07	5.09511e+07	5.8376e+07	4.77278e+07	3.39506e+07	3.57982e+07	3.97391e+07	4.37865e+07
PLCE1_HUMAN	8	1	335.63	0.048004	0.000712038	2.47711e+08	1.22922e+08	0.496231	0.51184	BL	Rx	261744	1-phosphatidylinositol 4,5-bisphosphate phosphodiesterase epsilon-1 OS=Homo sapiens OX=9606 GN=PLCE1 PE=1 SV=3	1.54048e+07	7.3441e+07	2.23165e+06	5.92038e+06	743842	4.76173e+06	8.85606e+06	2.18406e+07	1.08399e+07	1.37041e+06	841321	3.47799e+07	1.44637e+07	1.63301e+07	1.62065e+07	8.9577e+06	7.73264e+06	2.98861e+06	1.6454e+07	2.26413e+06	3.77248e+06	2.64618e+06	1.99255e+07	4.03235e+06	2.85787e+06	5.9441e+06	1.91646e+07	324526	2.68011e+06	3.94029e+06	1.53659e+07	9.40368e+06	3.81106e+06	2.98297e+06	2.77392e+06	4.57806e+06
DIDO1_HUMAN	7	1	302.83	0.00784331	0.0004971	5.69891e+08	2.79641e+08	0.490692	0.77781	BL	Rx	245434	Death-inducer obliterator 1 OS=Homo sapiens OX=9606 GN=DIDO1 PE=1 SV=5	2.0545e+07	1.59771e+07	1.9449e+07	1.81518e+07	5.67599e+06	9.60745e+06	1.11283e+07	1.93953e+08	3.56634e+07	2.4916e+07	1.67556e+07	4.25821e+07	1.99543e+07	1.31616e+07	1.20191e+07	3.71791e+07	4.17367e+07	3.14361e+07	5.6471e+06	2.58572e+07	4.4119e+07	2.02897e+07	2.99312e+06	8.6506e+06	5.55888e+06	4.65571e+07	6.93059e+06	9.75286e+06	2.45458e+07	1.71548e+07	7.69957e+06	5.44051e+06	5.87121e+06	1.64015e+07	1.80894e+07	8.08208e+06
VPK19_HUMAN	2	1	77.95	0.0202258	0.000712038	7.23448e+09	3.50246e+09	0.484134	0.654205	BL	Rx	17210	Endogenous retrovirus group K member 19 Pro protein OS=Homo sapiens OX=9606 GN=ERVK-19 PE=3 SV=1	9.76532e+07	6.4795e+08	2.60317e+08	6.63275e+08	1.94788e+08	2.99141e+08	1.68003e+08	2.38654e+08	9.01988e+07	2.27173e+08	4.70409e+08	3.62381e+08	1.09223e+08	4.57693e+08	2.89174e+08	4.54899e+08	6.53827e+08	1.54972e+09	3.06943e+08	2.18793e+08	1.84627e+08	3.0569e+08	2.50669e+08	1.46828e+08	2.09347e+08	1.25339e+08	1.58007e+08	3.73489e+08	1.39239e+08	2.56844e+08	2.4262e+08	4.9112e+07	1.54285e+08	1.01702e+08	1.87937e+08	9.09881e+07
ZA2G_HUMAN	4	2	274.7	0.00338077	0.000302405	2.07378e+09	9.79776e+08	0.47246	0.857823	BL	Rx	34465	Zinc-alpha-2-glycoprotein OS=Homo sapiens OX=9606 GN=AZGP1 PE=1 SV=2	1.96075e+08	1.26425e+08	7.58172e+07	1.00785e+08	5.84625e+07	8.27091e+07	7.11565e+07	9.22119e+07	2.33115e+08	8.41727e+07	6.09772e+07	5.54712e+07	4.37098e+08	8.82239e+07	1.03584e+08	4.27088e+07	7.69461e+07	8.78376e+07	6.07057e+07	5.54716e+07	5.1618e+07	2.65097e+07	5.18329e+07	6.18405e+07	3.6664e+07	4.39651e+07	8.59451e+07	5.63204e+07	7.61377e+07	5.70579e+07	4.99678e+07	2.0226e+07	8.83599e+07	4.34034e+07	7.62325e+07	3.75176e+07
NPHN_HUMAN	2	1	89.9	0.0264533	0.000712038	9.81222e+07	4.62935e+07	0.471795	0.612734	BL	Rx	135799	Nephrin OS=Homo sapiens OX=9606 GN=NPHS1 PE=1 SV=1	1.41579e+06	1.45749e+06	936382	3.06596e+06	7.48245e+06	7.25539e+06	4.45925e+07	1.88657e+06	5.68785e+06	1.29945e+06	3.09045e+06	1.39226e+06	1.81652e+06	2.68562e+06	5.42283e+06	2.45944e+06	1.63498e+06	4.54032e+06	2.08992e+06	1.14379e+06	27934.6	1.30768e+06	3.20706e+06	2.6472e+06	1.36978e+06	1.74914e+07	3.28163e+06	414132	1.61691e+06	473505	322922	3.33742e+06	1.4252e+06	1.66494e+06	2.18348e+06	2.2886e+06
NBR1_HUMAN	1	1	43.73	0.0272947	0.000712038	5.80643e+09	2.31704e+09	0.399047	0.607724	BL	Rx	108486	Next to BRCA1 gene 1 protein OS=Homo sapiens OX=9606 GN=NBR1 PE=1 SV=3	2.38241e+09	2.59778e+08	1.53345e+08	5.80313e+08	1.66384e+08	2.01758e+08	1.06307e+08	8.56e+07	1.54379e+08	9.43174e+07	1.57168e+08	1.52765e+08	1.06222e+08	1.00002e+08	6.36132e+08	1.60742e+08	1.48966e+08	1.59842e+08	1.40406e+08	9.70184e+07	1.32032e+08	1.80489e+08	1.35636e+08	1.09763e+08	5.59119e+07	1.66925e+08	2.84774e+08	9.87179e+07	1.10544e+08	8.02214e+07	2.04396e+08	6.20796e+07	8.57768e+07	1.35611e+08	1.49623e+08	8.71142e+07
CAMLG_HUMAN	3	1	156.5	0.0287515	0.000712038	4.74541e+07	1.82796e+07	0.385205	0.599326	BL	Rx	33217	Calcium signal-modulating cyclophilin ligand OS=Homo sapiens OX=9606 GN=CAMLG PE=1 SV=1	120766	709377	5.77614e+06	950373	510670	52319	910056	2.16609e+06	1.69157e+06	4.66254e+06	3.06705e+06	2.3409e+06	6.50916e+06	5.46967e+06	5.13886e+06	5.11628e+06	2.00749e+06	254818	181059	1.25953e+06	592147	5.31871e+06	681811	275607	4.00581e+06	430345	2.80235e+06	0	581921	140405	396399	917585	195391	297893	202597	0
NMNA2_HUMAN	1	1	37.67	0.0484225	0.000712038	1.20143e+09	4.40082e+08	0.366299	0.510292	BL	Rx	34930	Nicotinamide/nicotinic acid mononucleotide adenylyltransferase 2 OS=Homo sapiens OX=9606 GN=NMNAT2 PE=1 SV=1	1.5683e+08	2.50245e+08	1.56735e+07	1.31308e+08	1.31066e+07	2.1427e+07	7.01344e+07	2.91558e+07	5.92996e+07	1.93318e+07	1.62097e+07	7.35961e+07	8.34802e+06	1.24053e+08	5.29504e+07	1.30736e+08	1.05255e+07	1.85007e+07	1.19374e+07	2.62262e+07	6.97164e+06	1.12862e+07	2.85041e+07	2.45342e+07	2.27469e+07	2.34375e+07	2.38687e+07	7.4294e+06	2.0351e+07	6.07255e+06	6.16127e+06	6.56166e+07	1.33913e+07	5.7557e+07	4.67367e+07	3.72536e+07
NBL1_HUMAN	1	1	50.14	0.0422215	0.000712038	2.26848e+08	7.37522e+07	0.325118	0.534486	BL	Rx	19965	Neuroblastoma suppressor of tumorigenicity 1 OS=Homo sapiens OX=9606 GN=NBL1 PE=1 SV=2	3.05026e+06	1.55605e+07	1.11111e+06	2.32305e+07	4.30192e+06	1.22086e+07	6.00772e+06	3.26362e+06	1.00002e+07	2.74042e+06	2.10632e+07	2.72359e+07	4.77306e+07	146048	4.30296e+06	5.25129e+06	9.41106e+06	3.02317e+07	6.05754e+06	1.14944e+07	3.59373e+06	2.21819e+06	4.04149e+06	2.46477e+06	7.75066e+06	4.56651e+06	2.5713e+06	1.4623e+06	4.81768e+06	4.81607e+06	3.41623e+06	2.20172e+06	4.10727e+06	5.99667e+06	1.79428e+06	381412
HBB_HUMAN;HBD_HUMAN;HBE_HUMAN	8	1	633.22	0.0361781	0.000712038	3.50675e+08	1.12436e+08	0.320627	0.561117	BL	Rx	16102	Hemoglobin subunit beta OS=Homo sapiens OX=9606 GN=HBB PE=1 SV=2	2.33742e+07	2.5536e+07	6.54302e+06	2.34136e+07	6.20207e+06	4.92697e+07	2.23618e+07	4.33048e+06	2.65791e+06	2.17797e+06	2.60215e+06	5.50168e+06	1.18867e+07	1.15734e+07	1.04943e+08	9.28864e+06	3.59722e+07	3.04064e+06	2.42468e+06	393200	4.78814e+06	1.23399e+06	1.45305e+07	6.13091e+06	1.18642e+07	1.49103e+07	3.04943e+06	2.59397e+06	4.35186e+06	7.70408e+06	1.46809e+07	3.30988e+06	739625	6.21686e+06	7.56446e+06	5.94901e+06
ZN224_HUMAN	1	1	39.37	0.0126191	0.000537046	1.88831e+08	3.71446e+07	0.196708	0.720293	BL	Rx	84906	Zinc finger protein 224 OS=Homo sapiens OX=9606 GN=ZNF224 PE=1 SV=3	4.1945e+07	1.21513e+07	711362	5.44179e+07	987882	268473	2.31335e+07	1.02869e+07	586979	2.00942e+06	2.11415e+06	2.13844e+06	1.04357e+07	647914	6.32027e+06	1.68465e+07	1.0208e+06	2.80878e+06	638985	6.34451e+06	436392	4.43391e+06	952752	2.70293e+06	125817	1.47693e+06	672836	2.08276e+06	182295	352969	1.2865e+06	1.70205e+06	7.22341e+06	4.99578e+06	1.34019e+06	193597
OTU7B_HUMAN	7	2	357.83	0.0309015	0.000712038	5.44824e+08	8.29228e+07	0.152201	0.587524	BL	Rx	93152	OTU domain-containing protein 7B OS=Homo sapiens OX=9606 GN=OTUD7B PE=1 SV=1	3.29235e+07	2.05511e+06	1.15934e+07	1.1285e+07	8.76112e+06	2.39679e+06	3.82624e+06	1.54789e+06	8.09991e+06	1.24796e+07	2.75709e+07	1.51529e+06	1.59792e+08	4.87662e+06	4.01225e+06	1.97913e+06	1.08462e+08	1.41647e+08	7.555e+06	4.25102e+06	9.60457e+06	4.70251e+06	4.2201e+06	5.44354e+06	807853	2.4314e+06	7.43469e+06	6.37764e+06	3.18938e+06	6.55286e+06	6.15542e+06	1.48747e+06	4.37588e+06	2.75803e+06	2.38685e+06	3.18859e+06
TMCO1_HUMAN	3	1	116.3	0.0516815	0.54446	2.11295e+07	3.61523e+07	1.71098	0.498622	Rx	BL	27461	Calcium load-activated calcium channel OS=Homo sapiens OX=9606 GN=TMCO1 PE=1 SV=2	2.11267e+06	588818	281869	773658	1.41873e+06	2.25071e+06	1.30029e+06	2.65088e+06	1.79868e+06	991644	453229	1.93451e+06	3761.87	957152	2.24533e+06	277247	502775	587579	2.1052e+06	684844	1.5366e+06	1.50575e+06	1.92658e+06	2.26714e+06	726411	8.98323e+06	3.99863e+06	2.21112e+06	3.07268e+06	774021	82232.3	2.31704e+06	793196	266153	828274	2.07319e+06
CALX_HUMAN	2	1	81.21	0.0523087	0.54446	1.97124e+09	1.17921e+09	0.598207	0.49645	BL	Rx	67982	Calnexin OS=Homo sapiens OX=9606 GN=CANX PE=1 SV=2	8.78539e+07	4.55703e+08	3.60878e+08	1.75962e+08	2.40453e+07	1.8883e+07	8.70291e+07	3.28175e+08	7.33486e+06	3.40428e+07	6.96823e+07	2.35773e+07	2.64706e+07	5.30666e+07	4.02663e+07	4.02864e+07	3.41362e+06	1.3457e+08	2.93161e+07	5.47991e+08	3.36651e+07	1.78002e+07	7.81335e+06	9.27529e+06	3.0149e+08	2.30951e+07	2.7849e+07	7.47986e+06	9.52628e+06	3.01477e+07	2.44624e+07	4.40097e+06	2.40156e+07	4.4922e+07	3.02931e+07	5.66664e+06
ARMX3_HUMAN	3	1	116.53	0.0544428	0.54446	3.93579e+07	2.77273e+07	0.704492	0.489224	BL	Rx	42816	Armadillo repeat-containing X-linked protein 3 OS=Homo sapiens OX=9606 GN=ARMCX3 PE=1 SV=1	1.46075e+06	73310.2	2.02876e+06	337487	2.3676e+06	6.54537e+06	325278	1.11859e+06	3.85142e+06	397154	1.64141e+06	1.45295e+06	4.00557e+06	471227	9.48434e+06	1.9488e+06	1.36468e+06	483175	410966	899917	151966	373209	705136	1.60874e+06	1.15674e+06	682934	1.0516e+06	487078	1.4819e+06	1.19724e+06	2.67381e+06	282729	2.78928e+06	1.19586e+06	9.6063e+06	971913
GRM5_HUMAN	3	1	124.52	0.0549671	0.54446	5.59247e+07	1.18118e+08	2.11209	0.487486	Rx	BL	134550	Metabotropic glutamate receptor 5 OS=Homo sapiens OX=9606 GN=GRM5 PE=1 SV=2	1.57439e+06	1.81922e+06	4.45599e+06	2.96854e+06	6.83439e+06	1.62142e+06	2.97547e+06	588132	884352	1.71647e+06	57724.1	1.20464e+06	4.4666e+06	1.22174e+06	2.28184e+06	523472	1.3616e+07	7.11429e+06	3.08026e+06	3.51399e+06	5.48429e+06	6.40257e+06	2.32616e+06	1.80189e+07	4.21906e+06	1.6598e+07	9.6415e+06	2.40812e+06	1.99935e+07	1.98041e+06	1.87825e+06	2.93829e+06	4.27062e+06	9.8184e+06	2.36667e+06	3.17924e+06
LARP6_HUMAN	3	1	128.35	0.0550928	0.54446	1.73687e+06	2.11521e+07	12.1782	0.487072	Rx	BL	54988	La-related protein 6 OS=Homo sapiens OX=9606 GN=LARP6 PE=1 SV=1	34119.7	144072	43515.2	21336.8	160607	92290.9	102695	39590.5	112795	40554.4	55333.7	83179.2	197217	64726.2	112835	64881.2	208978	158149	82573.7	24261.3	51127.9	286717	61866.7	155850	41901.3	419138	756962	1.50502e+07	2.94093e+06	151192	68565.6	248515	300238	322654	148683	40640
FAT2_HUMAN	2	1	76.72	0.0557369	0.54446	7.48205e+07	5.05866e+07	0.676106	0.484962	BL	Rx	482097	Protocadherin Fat 2 OS=Homo sapiens OX=9606 GN=FAT2 PE=1 SV=2	2.191e+06	2.17739e+06	2.68434e+06	1.0932e+06	776990	44547.3	1.61826e+07	3.45733e+06	1.33597e+06	1.28672e+06	2.17075e+07	2.2677e+06	5.88137e+06	4.93427e+06	1.28232e+06	359321	1.93818e+06	5.2198e+06	759447	1.50244e+06	3.29417e+06	2729.59	116358	169329	0	1.68014e+07	971984	1.61036e+06	4.21554e+06	2.18656e+06	7.48785e+06	693344	59104.6	8.02258e+06	1.00006e+06	1.69338e+06
ZN609_HUMAN	7	1	305.25	0.056033	0.54446	4.86418e+07	2.72453e+07	0.560121	0.483999	BL	Rx	152352	Zinc finger protein 609 OS=Homo sapiens OX=9606 GN=ZNF609 PE=1 SV=2	2.59105e+06	5.40948e+06	977931	3.84135e+06	933225	2.8333e+06	1.16133e+06	910247	2.58517e+06	2.37986e+06	552926	631723	707667	1.17334e+07	1.75691e+06	831151	8.65143e+06	153623	2.62176e+06	1.65898e+06	2.22107e+06	232551	167525	3.35811e+06	9523.71	1.97927e+06	1.09334e+06	1.46634e+06	701416	888515	1.30875e+06	674999	3.86963e+06	1.52411e+06	1.11978e+06	2.34963e+06
LRC27_HUMAN	1	1	37.4	0.056929	0.54446	4.38766e+08	7.77279e+08	1.77151	0.481112	Rx	BL	60223	Leucine-rich repeat-containing protein 27 OS=Homo sapiens OX=9606 GN=LRRC27 PE=1 SV=2	6.28564e+06	1.09368e+07	1.5803e+07	1.74816e+07	7.80046e+06	6.23129e+06	1.62707e+08	1.85364e+06	4.58391e+06	3.11384e+07	1.39889e+07	4.68957e+07	2.24672e+06	1.37871e+07	8.04837e+06	1.71608e+07	6.11163e+06	6.5705e+07	1.19095e+07	1.05089e+07	2.38992e+08	8.97303e+07	1.62507e+07	1.90274e+07	1.11293e+08	4.81822e+06	1.84232e+07	5.49697e+07	8.61204e+07	1.22075e+07	2.08256e+07	1.02904e+07	1.14814e+07	1.81198e+07	2.89868e+07	1.33241e+07
SMN_HUMAN	2	1	79.42	0.0575855	0.54446	2.28957e+08	1.18394e+08	0.5171	0.479022	BL	Rx	32285	Survival motor neuron protein OS=Homo sapiens OX=9606 GN=SMN1 PE=1 SV=1	2.92897e+07	2.61579e+07	5.93317e+06	4.45368e+07	2.85333e+06	3.51317e+06	4.61615e+06	4.94424e+06	9.2813e+06	1.60086e+07	8.85739e+06	3.56396e+07	3.80303e+06	5.80824e+06	5.03524e+06	3.54959e+06	1.39588e+07	5.17092e+06	1.36394e+07	3.34186e+06	1.50046e+07	7.48989e+06	3.26145e+06	2.57022e+06	683837	3.41343e+06	5.36118e+06	5.76387e+06	1.01815e+07	1.03665e+06	2.06409e+07	5.55882e+06	1.92527e+06	1.31435e+06	875696	1.63309e+07
TCF23_HUMAN	2	1	90.41	0.0578454	0.54446	1.26218e+08	4.01652e+07	0.318221	0.478201	BL	Rx	23294	Transcription factor 23 OS=Homo sapiens OX=9606 GN=TCF23 PE=1 SV=1	3.98964e+06	712824	0	1.66275e+07	658194	5.44862e+06	4.37991e+07	0	729168	2.92185e+06	4.68109e+06	359757	5.58353e+06	3.06168e+06	2.45284e+06	36012.5	0	3.5156e+07	313181	268610	753544	2.64724e+06	1.50884e+06	1.2575e+06	941328	2.93447e+06	534179	4.07918e+06	3.82575e+06	1.58379e+06	950967	6.16372e+06	4.0252e+06	1.70395e+06	3.99822e+06	2.67554e+06
TLN1_HUMAN	13	1	542.18	0.0613353	0.54446	2.8844e+09	8.75732e+08	0.30361	0.467476	BL	Rx	271766	Talin-1 OS=Homo sapiens OX=9606 GN=TLN1 PE=1 SV=3	8.68923e+07	2.64843e+08	8.6908e+07	5.54e+07	5.30933e+07	5.99828e+07	4.1008e+07	2.76229e+07	9.65347e+07	6.93583e+07	2.34924e+07	8.24932e+07	5.93547e+07	5.28536e+08	6.03344e+07	1.19835e+09	7.36221e+07	1.65707e+07	1.24999e+07	4.31242e+07	2.03269e+07	1.03263e+08	4.33843e+07	8.5819e+07	2.15873e+07	5.05743e+07	4.79909e+07	2.55971e+07	3.6252e+07	2.73519e+07	6.00039e+06	8.13761e+07	4.28679e+07	7.09544e+07	5.04181e+07	1.06345e+08
PRDX5_HUMAN	2	1	80.97	0.0614805	0.54446	3.31445e+08	1.40055e+08	0.42256	0.467041	BL	Rx	22301	Peroxiredoxin-5, mitochondrial OS=Homo sapiens OX=9606 GN=PRDX5 PE=1 SV=4	8.5543e+06	1.96828e+07	1.0452e+08	1.54381e+07	5.33971e+06	2.08295e+07	1.96885e+07	1.21262e+07	1.00268e+06	1.5955e+07	3.90263e+06	2.14616e+07	2.23075e+07	2.52274e+06	3.14552e+07	1.85893e+07	2.27912e+06	5.78947e+06	1.87004e+07	3.14979e+06	9.04647e+06	6.49948e+06	9.65058e+06	1.84224e+06	5.54075e+06	2.2716e+06	1.65776e+06	1.84728e+07	2.46392e+07	3.86289e+06	1.53395e+07	2.80111e+06	1.9901e+06	8.27133e+06	2.45069e+06	3.86844e+06
APBB2_HUMAN	2	1	92.59	0.0620533	0.54446	1.28948e+08	2.74223e+07	0.212661	0.465337	BL	Rx	84234	Amyloid-beta A4 precursor protein-binding family B member 2 OS=Homo sapiens OX=9606 GN=APBB2 PE=1 SV=3	706981	617140	1.20683e+07	837426	1.16257e+07	881859	1.25444e+06	1.16423e+06	6.32272e+06	4.28876e+06	2.1246e+06	1.91235e+06	6.81807e+07	4.51515e+06	1.89781e+06	454364	1.00694e+07	26130.8	493861	516892	1.95814e+06	200642	1.21526e+06	1.16789e+06	93946.1	196818	3.49134e+06	1.42437e+06	4.88519e+06	1.02503e+06	97135.8	149779	2.01305e+06	1.92657e+06	2.47152e+06	4.09484e+06
DPYL2_HUMAN	1	1	38.27	0.06242	0.54446	2.22724e+08	1.26479e+08	0.567872	0.464253	BL	Rx	62711	Dihydropyrimidinase-related protein 2 OS=Homo sapiens OX=9606 GN=DPYSL2 PE=1 SV=1	2.24363e+07	3.65997e+07	2.90125e+06	1.84067e+07	5.59972e+06	6.53435e+06	1.70873e+07	1.62515e+07	2.57494e+07	5.90693e+06	1.31522e+07	5.39547e+06	4.96866e+06	2.20064e+07	5.35629e+06	3.06813e+06	5.41399e+06	5.89003e+06	6.5914e+06	5.65151e+06	3.47867e+06	2.27598e+06	2.71136e+07	5.30886e+06	5.03228e+06	8.98871e+06	1.02824e+07	5.14617e+06	6.53946e+06	3.76249e+06	1.82074e+06	4.75979e+06	7.76187e+06	2.04976e+06	1.3456e+06	1.85697e+07
CO3A1_HUMAN	11	2	489.95	0.0627893	0.54446	9.22214e+07	2.162e+08	2.34436	0.463168	Rx	BL	139733	Collagen alpha-1(III) chain OS=Homo sapiens OX=9606 GN=COL3A1 PE=1 SV=4	5.90421e+06	2.44564e+06	3.68978e+06	2.77557e+06	5.07355e+06	922146	3.15293e+06	1.63119e+06	1.74254e+06	2.2909e+06	3.97721e+06	2.96666e+07	1.63291e+06	2.35738e+06	2.99779e+06	4.05164e+06	1.34446e+07	4.46487e+06	1.27639e+06	9.17399e+06	3.18781e+06	1.15898e+07	517284	3.55307e+07	2.07482e+07	2.83556e+06	4.83833e+06	851868	3.66413e+06	4.95238e+06	3.72756e+07	3.10583e+07	2.71074e+06	3.26503e+07	1.08764e+07	2.46219e+06
SPS2L_HUMAN	3	1	135.08	0.0653767	0.54446	1.37113e+07	3.26322e+08	23.7994	0.455718	Rx	BL	62204	SPATS2-like protein OS=Homo sapiens OX=9606 GN=SPATS2L PE=1 SV=2	321653	382451	813363	133994	511905	827313	452323	28436.2	149942	49772	890568	4.39639e+06	216199	999250	1.61708e+06	379769	1.24087e+06	300044	67860.6	794374	1.07095e+06	391933	1.37572e+06	1.20836e+06	146832	2.2902e+08	3.03628e+07	4.91702e+07	6.32139e+06	805420	167595	557429	2.14913e+06	1.91068e+06	715076	86471.6
BACD1_HUMAN	1	1	41.21	0.0673221	0.54446	2.74156e+07	1.01395e+08	3.69842	0.450292	Rx	BL	36677	BTB/POZ domain-containing adapter for CUL3-mediated RhoA degradation protein 1 OS=Homo sapiens OX=9606 GN=KCTD13 PE=1 SV=1	0	0	2.13981e+06	540928	1.59338e+06	437024	1.07774e+06	2.36987e+06	3.25105e+06	1.58052e+06	1.77851e+06	1.24984e+06	2.65117e+06	1.22803e+06	532205	412699	2.08779e+06	4.48506e+06	5.22568e+06	707569	619909	5.37341e+07	2.26324e+06	1.01784e+06	4.84788e+06	1.66782e+06	797762	877910	2.49877e+06	1.6383e+06	467722	9.04427e+06	5.40505e+06	3.23813e+06	5.66777e+06	1.6749e+06
PTH_HUMAN	2	1	78.66	0.0678401	0.54446	1.14156e+10	1.62147e+09	0.142039	0.448871	BL	Rx	23207	Probable peptidyl-tRNA hydrolase OS=Homo sapiens OX=9606 GN=PTRH1 PE=1 SV=1	8.04662e+09	4.88192e+07	1.51282e+08	2.47025e+08	3.75202e+07	4.08912e+07	1.39409e+08	1.45667e+08	1.02767e+09	8.11124e+07	1.03565e+08	9.5958e+08	2.54747e+07	6.64389e+07	5.11671e+07	3.90062e+07	7.75445e+07	1.26841e+08	6.39194e+07	1.21483e+08	2.21798e+08	1.13221e+08	5.08365e+07	2.80992e+07	4.72399e+07	3.12641e+08	2.79801e+07	2.32427e+07	5.61488e+07	1.23818e+08	6.11268e+07	1.09748e+08	2.86217e+07	1.26355e+08	7.09647e+07	3.42236e+07
CDON_HUMAN	2	1	81.09	0.0692065	0.54446	3.52482e+07	6.09448e+07	1.72902	0.445169	Rx	BL	140656	Cell adhesion molecule-related/down-regulated by oncogenes OS=Homo sapiens OX=9606 GN=CDON PE=1 SV=2	874065	1.30769e+06	923593	1.67268e+06	6.12895e+06	1.4539e+06	336004	196848	6.02341e+06	1.16638e+06	1.3404e+06	2.85142e+06	5.16635e+06	597817	716881	930691	2.20164e+06	1.35948e+06	2.36391e+06	648724	1.56484e+06	2.17934e+06	2.85975e+06	6.45047e+06	2.17744e+06	4.47208e+06	1.02262e+06	1.55238e+06	290083	1.81803e+06	2.3204e+06	5.41283e+06	5.28263e+06	6.41682e+06	1.25253e+07	1.58715e+06
ROBO1_HUMAN	1	1	39.77	0.0705072	0.54446	5.26158e+08	9.28196e+08	1.7641	0.441708	Rx	BL	181958	Roundabout homolog 1 OS=Homo sapiens OX=9606 GN=ROBO1 PE=1 SV=1	1.29784e+07	2.53878e+07	4.4283e+07	9.08387e+06	4.58074e+07	3.32331e+07	1.57559e+07	1.59232e+07	1.97355e+07	1.81416e+07	1.51791e+07	3.86281e+07	5.93878e+06	6.62494e+07	6.11906e+07	5.15437e+07	2.51971e+07	2.19012e+07	2.3718e+07	2.38558e+07	3.60588e+07	5.26467e+07	8.36157e+07	3.07155e+07	1.94377e+07	3.35283e+07	1.14758e+08	5.54281e+07	5.79527e+07	2.39765e+07	8.72315e+07	1.01986e+08	5.23085e+07	6.53305e+07	6.31203e+07	2.52858e+06
KLH13_HUMAN	1	1	38.59	0.0710988	0.54446	2.09533e+09	1.25206e+09	0.59755	0.440153	BL	Rx	74618	Kelch-like protein 13 OS=Homo sapiens OX=9606 GN=KLHL13 PE=1 SV=3	1.86999e+08	4.73772e+07	1.53471e+08	1.32148e+08	4.5417e+07	5.27957e+07	7.74632e+07	7.88492e+07	6.68253e+07	2.6868e+07	6.25459e+08	7.82042e+07	3.76272e+07	4.51368e+07	8.26827e+07	5.94816e+07	2.4175e+07	2.7435e+08	1.6147e+08	6.09943e+07	4.74195e+07	6.26996e+07	2.64807e+07	9.05529e+07	2.64279e+07	3.03897e+07	1.20392e+08	5.59222e+07	5.25412e+07	2.89259e+07	5.26145e+07	4.39078e+07	8.52822e+07	4.09272e+07	1.12362e+08	1.52753e+08
SYCE3_HUMAN	3	1	115.17	0.0717943	0.54446	2.76872e+07	4.48021e+07	1.61815	0.43834	Rx	BL	10651	Synaptonemal complex central element protein 3 OS=Homo sapiens OX=9606 GN=SYCE3 PE=1 SV=1	3016.53	272479	403652	507063	655789	1.4654e+06	397448	1.35225e+06	5.17574e+06	1.33834e+06	4.10103e+06	929290	1.22967e+06	5.3398e+06	237748	3.03314e+06	784254	461095	748866	1.4737e+06	1.9593e+06	192058	2.98817e+06	1.04425e+06	1.9967e+06	2.97358e+06	9.83227e+06	3.91805e+06	4.80919e+06	2.17896e+06	1.47615e+06	1.01429e+06	296318	1.42866e+06	1.8613e+06	4.61031e+06
B4GT1_HUMAN	4	1	219.76	0.0718698	0.54446	6.76185e+08	9.66572e+07	0.142945	0.438144	BL	Rx	44291	Beta-1,4-galactosyltransferase 1 OS=Homo sapiens OX=9606 GN=B4GALT1 PE=1 SV=5	5.7611e+08	2.37243e+06	5.29221e+06	1.49984e+07	1.32749e+06	3.94956e+06	1.31425e+07	1.45897e+06	6.05525e+06	2.93413e+06	8.89543e+06	3.96042e+06	2.41132e+06	1.39177e+06	2.54473e+06	1.29505e+07	2.66646e+06	1.3724e+07	1.54e+06	248274	3.95043e+07	6.13963e+06	1.27562e+06	2.88168e+06	72477.2	2.28432e+06	4.11041e+06	1.01113e+07	2.52497e+06	982808	1.06476e+07	1.51848e+06	2.94713e+06	4.13866e+06	3.15641e+06	2.57311e+06
ZCHC2_HUMAN	4	1	197.98	0.0721977	0.54446	3.14727e+08	6.08284e+08	1.93274	0.437295	Rx	BL	126998	Zinc finger CCHC domain-containing protein 2 OS=Homo sapiens OX=9606 GN=ZCCHC2 PE=1 SV=6	1.22291e+07	2.13462e+08	1.52482e+06	5.21654e+07	519066	428671	5.49961e+06	407386	129784	369438	1.79098e+06	774078	1.51709e+07	111243	4.31111e+06	5.25547e+06	20609.9	557483	2.47265e+08	1.45258e+06	1.15181e+06	6.56109e+07	1.01928e+06	5.65882e+06	4.15946e+07	1.3329e+07	2.87732e+07	1.78223e+08	475771	3.14259e+06	4.64746e+06	2.11857e+06	1.70106e+06	7.02537e+06	997938	4.09657e+06
SPRL1_HUMAN	1	1	38.15	0.0725561	0.54446	2.97786e+08	7.41836e+07	0.249117	0.436372	BL	Rx	76017	SPARC-like protein 1 OS=Homo sapiens OX=9606 GN=SPARCL1 PE=1 SV=2	1.64749e+06	5.78547e+06	2.8622e+06	1.54782e+07	3.83654e+06	3.40911e+06	4.28366e+06	2.62215e+06	5.75493e+06	3.9885e+06	2.45251e+06	3.80304e+06	6.37346e+06	1.24564e+08	7.6384e+06	9.47824e+07	8.31308e+06	191172	1.55933e+07	1.09908e+07	1.88883e+06	1.23515e+07	2.34497e+06	1.15235e+06	4.61964e+06	0	7.27132e+06	2.40667e+06	3.05934e+06	1.56369e+06	1.14328e+06	5.12523e+06	2.24683e+06	251583	0	2.17422e+06
NMBR_HUMAN	1	1	36.84	0.0727972	0.54446	2.16025e+07	7.17058e+07	3.31934	0.435754	Rx	BL	43977	Neuromedin-B receptor OS=Homo sapiens OX=9606 GN=NMBR PE=1 SV=2	924226	916234	907693	862979	1.31415e+06	1.74984e+06	891647	455783	1.21623e+06	598400	290039	854778	2.82716e+06	1.31728e+06	2.97964e+06	731972	2.1875e+06	576911	1.02206e+06	950726	626592	2.58676e+06	1.15863e+06	1.69973e+06	658350	3.7393e+06	3.93963e+07	2.94571e+06	6.0303e+06	1.17339e+06	1.03543e+06	1.49008e+06	3.23105e+06	1.78269e+06	1.02062e+06	1.15804e+06
NMDE1_HUMAN	3	1	125.65	0.0731892	0.54446	8.64474e+09	4.34714e+09	0.502866	0.434752	BL	Rx	166489	Glutamate receptor ionotropic, NMDA 2A OS=Homo sapiens OX=9606 GN=GRIN2A PE=1 SV=1	6.02631e+08	1.97205e+08	2.52529e+08	1.62169e+09	2.13171e+08	3.05453e+08	7.94172e+08	3.76695e+08	2.14407e+08	2.95496e+08	1.21058e+09	2.82881e+08	8.4698e+07	1.76606e+08	2.33142e+08	1.98984e+08	2.59231e+08	1.32518e+09	2.76564e+08	2.39875e+08	1.91549e+08	1.76164e+08	2.32062e+08	2.14637e+08	4.64412e+08	1.83725e+08	2.87939e+08	2.9938e+08	2.78772e+08	8.50676e+07	1.50877e+08	2.77233e+08	3.09535e+08	1.60375e+08	1.56778e+08	3.62199e+08
AT2A3_HUMAN	3	1	122.81	0.0755336	0.54446	5.78503e+08	9.39048e+08	1.62324	0.428862	Rx	BL	110612	Sarcoplasmic/endoplasmic reticulum calcium ATPase 3 OS=Homo sapiens OX=9606 GN=ATP2A3 PE=1 SV=3	2.62359e+07	4.83904e+07	4.14783e+07	3.42522e+07	2.46604e+07	7.72276e+06	2.30878e+07	5.23406e+07	1.77553e+07	7.24657e+07	2.63343e+07	2.79007e+07	3.37168e+07	2.83272e+07	2.04166e+07	3.24453e+07	4.05816e+07	2.03916e+07	3.78138e+07	3.01569e+07	1.58111e+07	9.3514e+07	3.94662e+07	2.05485e+07	4.24388e+07	2.0721e+08	7.14535e+07	7.0612e+07	2.28908e+07	2.99908e+07	1.79232e+07	3.77735e+07	1.79542e+07	4.15698e+07	3.42787e+07	1.07642e+08
ROCK2_HUMAN	5	1	204.81	0.0765957	0.54446	2.21276e+07	7.77687e+07	3.51455	0.426249	Rx	BL	161939	Rho-associated protein kinase 2 OS=Homo sapiens OX=9606 GN=ROCK2 PE=1 SV=4	295124	557321	659932	226684	4.98045e+06	777348	439447	301092	874538	382472	183655	306549	542015	891346	1.46983e+06	2.63407e+06	6.16071e+06	445027	843671	348781	510511	982565	972985	1.26261e+06	196372	2.30767e+06	3.97012e+06	1.24687e+06	1.24536e+07	923010	623076	1.69307e+06	2.04564e+06	2.691e+07	2.03052e+07	172935
DPH6_HUMAN	2	1	92.4	0.0766289	0.54446	1.33759e+10	4.66277e+09	0.348595	0.426168	BL	Rx	30629	Diphthine--ammonia ligase OS=Homo sapiens OX=9606 GN=DPH6 PE=1 SV=3	2.21606e+09	1.70805e+08	4.7067e+08	1.73103e+09	1.43516e+08	2.26612e+08	7.51133e+08	7.57277e+08	6.21742e+07	1.09229e+09	1.31027e+09	1.07641e+08	1.04029e+08	1.12624e+08	1.6964e+08	1.64652e+08	1.35284e+08	3.65018e+09	2.33564e+08	1.1912e+08	1.35124e+08	1.24253e+08	2.91823e+08	1.96176e+08	6.20546e+08	1.25655e+08	1.54367e+08	1.02814e+09	5.20676e+08	1.26121e+08	3.97715e+08	6.48163e+07	1.2748e+08	1.3643e+08	1.15435e+08	1.45331e+08
MED16_HUMAN	4	1	156.15	0.0767876	0.54446	1.89341e+08	6.83802e+07	0.361149	0.425781	BL	Rx	98441	Mediator of RNA polymerase II transcription subunit 16 OS=Homo sapiens OX=9606 GN=MED16 PE=1 SV=2	3.65202e+06	1.11258e+07	2.30178e+07	2.00704e+06	2.35123e+06	1.10115e+07	2.488e+06	1.19478e+06	1.17324e+06	4.08345e+06	1.34049e+06	6.08591e+06	8.48195e+07	7.59381e+06	7.37415e+06	1.01645e+07	6.40824e+06	3.44908e+06	4.16408e+06	2.92136e+06	0	1.64432e+06	537022	3.15569e+06	630443	5.83198e+06	1.99947e+06	2.08062e+06	254896	4.04305e+06	466286	5.74335e+06	1.08565e+07	911759	7.28084e+06	1.58585e+07
ZMYM3_HUMAN	3	1	120.12	0.0773281	0.54446	4.67036e+09	7.78821e+09	1.66758	0.424468	Rx	BL	156101	Zinc finger MYM-type protein 3 OS=Homo sapiens OX=9606 GN=ZMYM3 PE=1 SV=2	2.13276e+08	3.97927e+08	1.39993e+08	1.50588e+08	5.5276e+08	1.91817e+08	1.81735e+08	1.90058e+08	4.98293e+08	1.12701e+08	1.66037e+08	2.70392e+08	2.78001e+08	2.52648e+08	2.81659e+08	1.31128e+08	5.26147e+08	1.35202e+08	3.79865e+08	1.52153e+08	1.773e+08	1.97582e+08	2.39697e+08	4.84392e+08	1.34834e+08	4.91736e+08	7.24106e+08	1.63556e+08	1.24089e+08	3.17691e+08	2.85368e+08	4.22145e+08	2.49737e+08	1.73865e+09	1.2925e+09	2.12807e+08
DKC1_HUMAN	2	1	86.51	0.0793306	0.54446	3.33606e+09	8.32575e+08	0.249568	0.419675	BL	Rx	58094	H/ACA ribonucleoprotein complex subunit DKC1 OS=Homo sapiens OX=9606 GN=DKC1 PE=1 SV=3	8.13731e+08	3.21619e+07	7.42867e+07	5.9633e+08	9.19417e+07	9.13871e+07	2.82211e+07	3.17242e+07	2.19077e+07	7.73568e+07	2.93712e+08	2.12895e+07	1.32353e+07	3.22484e+07	1.47388e+08	7.05894e+07	4.23637e+07	8.56189e+08	1.04397e+08	3.68067e+07	7.30529e+07	3.6225e+07	3.8826e+07	6.16748e+07	1.31526e+07	2.62629e+07	5.0532e+06	7.60759e+07	7.82224e+07	3.17121e+07	2.34979e+07	3.38506e+07	3.52029e+07	9.02522e+07	5.77578e+07	1.05517e+07
SREK1_HUMAN	1	1	66.01	0.0805902	0.54446	1.07036e+08	3.9215e+07	0.366371	0.416718	BL	Rx	59402	Splicing regulatory glutamine/lysine-rich protein 1 OS=Homo sapiens OX=9606 GN=SREK1 PE=1 SV=1	2.72026e+06	1.29501e+07	5.0725e+06	2.7914e+06	800241	9.59129e+06	2.52951e+06	154861	2.6895e+06	2.00598e+06	3.24532e+06	6.69973e+06	2.51178e+07	1.2736e+07	4.29303e+06	1.74396e+06	515388	1.13795e+07	3.67333e+06	1.44995e+06	528083	1.3259e+06	2.09446e+06	1.38952e+06	1.02348e+06	1.61171e+06	559578	1.87756e+06	2.99078e+06	1.20462e+06	712298	7.50669e+06	4.10985e+06	398951	2.87187e+06	3.88636e+06
DIP2A_HUMAN	3	1	120.68	0.0813993	0.54446	9.09376e+07	5.79819e+07	0.637601	0.414842	BL	Rx	172371	Disco-interacting protein 2 homolog A OS=Homo sapiens OX=9606 GN=DIP2A PE=1 SV=2	1.39364e+06	4.1216e+06	1.37778e+06	7.79401e+06	2.6118e+06	814330	3.46958e+06	1.08288e+07	3.69275e+06	2.88342e+07	3.42428e+06	4.86731e+06	3.59738e+06	4.24557e+06	3.93359e+06	3.67054e+06	1.23454e+06	1.02592e+06	1.0075e+06	2.00533e+06	1.62796e+06	1.6695e+06	1.6734e+06	446981	9.85403e+06	2.00267e+06	2.57148e+06	7.15525e+06	2.50372e+06	1.27391e+07	182949	465187	2.65354e+06	452115	1.8334e+06	7.13771e+06
5HT1A_HUMAN	1	1	40.49	0.08143	0.54446	4.81462e+08	2.6191e+08	0.543988	0.414771	BL	Rx	46875	5-hydroxytryptamine receptor 1A OS=Homo sapiens OX=9606 GN=HTR1A PE=1 SV=3	1.47028e+08	1.86908e+07	2.76133e+07	8.37742e+06	1.38322e+07	2.7678e+07	2.1208e+07	2.66472e+07	1.69208e+07	5.12299e+06	9.5615e+06	3.66955e+07	2.43151e+07	1.45186e+07	3.58739e+07	1.29047e+07	4.67744e+06	2.97968e+07	1.14968e+07	1.97011e+07	1.06175e+07	8.3068e+06	1.15442e+07	1.51975e+07	4.73673e+06	8.39479e+06	1.91277e+07	1.88968e+07	1.26465e+07	2.41041e+07	4.80666e+06	1.05152e+07	4.41805e+07	1.59155e+07	1.59154e+07	5.80576e+06
E2F3_HUMAN;E2F2_HUMAN	4	1	198.03	0.0825856	0.54446	3.66157e+07	3.61879e+08	9.88315	0.412123	Rx	BL	49530	Transcription factor E2F3 OS=Homo sapiens OX=9606 GN=E2F3 PE=1 SV=1	2.91912e+06	4.79808e+06	1.3557e+06	1.31717e+06	1.96657e+06	543179	1.49798e+06	731928	1.61365e+06	2.53362e+06	1.2123e+06	1.08713e+06	370437	1.71703e+06	787085	7.17748e+06	3.21329e+06	1.77398e+06	1.68057e+06	2.45123e+06	1.27643e+06	2.68778e+06	1.33821e+07	2.43273e+06	1.37706e+06	9.42375e+07	8.15158e+06	2.07146e+08	1.54138e+07	2.19105e+06	932251	1.61118e+06	2.70594e+06	2.12314e+06	1.86242e+06	215948
FMN2_HUMAN	2	1	84.58	0.0831977	0.54446	2.07358e+08	3.78175e+08	1.82378	0.410734	Rx	BL	181191	Formin-2 OS=Homo sapiens OX=9606 GN=FMN2 PE=1 SV=4	1.95923e+06	6.13423e+06	8.24047e+06	2.11606e+06	4.59419e+07	1.32529e+07	5.60733e+06	4.01935e+06	1.16013e+07	4.11765e+06	5.49735e+06	1.14376e+07	2.14984e+07	4.02064e+06	2.11489e+07	2.47294e+07	1.44546e+07	1.58028e+06	2.17383e+07	9.54864e+06	1.18425e+07	1.05507e+07	1.40702e+07	1.72125e+07	5.45158e+06	1.07971e+08	1.12965e+06	8.34618e+06	5.00298e+06	6.02684e+06	1.88246e+07	2.09365e+07	3.63636e+07	3.27177e+07	3.94179e+07	1.10242e+07
TM102_HUMAN	1	1	42.46	0.084641	0.54446	9.74569e+07	3.76408e+08	3.8623	0.407498	Rx	BL	54768	Transmembrane protein 102 OS=Homo sapiens OX=9606 GN=TMEM102 PE=1 SV=1	2.41671e+06	5.4676e+06	5.3427e+06	3.26643e+06	4.9678e+06	3.01377e+06	3.71372e+06	3.56545e+06	1.12402e+07	9.5133e+06	4.56143e+06	1.47299e+07	1.61103e+06	4.41587e+06	6.21124e+06	2.73726e+06	4.10553e+06	6.57695e+06	2.84213e+06	6.37331e+06	6.49262e+06	7.86896e+06	1.95843e+06	5.05e+06	4.92949e+06	5.45872e+07	7.74332e+07	7.22684e+07	6.67028e+07	4.9205e+06	4.10149e+06	2.62762e+07	1.58399e+07	8.61524e+06	9.54792e+06	600087
A20A5_HUMAN	1	1	39.24	0.0849321	0.54446	3.1709e+09	1.59712e+09	0.503679	0.406851	BL	Rx	18720	Putative ankyrin repeat domain-containing protein 20A5 OS=Homo sapiens OX=9606 GN=ANKRD20A5P PE=5 SV=1	5.05081e+08	3.35757e+07	3.94919e+07	1.31924e+08	6.23938e+07	6.41827e+07	1.05552e+08	1.06215e+08	8.72583e+07	2.21668e+08	7.42138e+07	4.65043e+07	1.11163e+08	1.24445e+08	9.55707e+07	3.39801e+08	4.15262e+08	6.06599e+08	1.42494e+08	1.31082e+08	1.71122e+08	2.33168e+07	6.5246e+07	1.25723e+08	9.76846e+07	1.10845e+08	1.27707e+08	1.06828e+08	1.46524e+08	8.9362e+07	5.07506e+07	5.25487e+07	3.39589e+07	2.85349e+07	7.3884e+07	1.95056e+07
DAAM2_HUMAN	3	1	121.29	0.0869076	0.54446	7.60983e+07	2.71788e+07	0.357154	0.402519	BL	Rx	124276	Disheveled-associated activator of morphogenesis 2 OS=Homo sapiens OX=9606 GN=DAAM2 PE=1 SV=3	1.93806e+06	3.05623e+07	1.79036e+06	4.0244e+06	662323	284753	438065	4.78685e+06	7.23286e+06	234115	10807.1	7.29796e+06	3.75126e+06	3.87402e+06	1.44379e+06	6.74069e+06	420435	605304	2300.2	6.20592e+06	1.06133e+06	1.40797e+06	4.32977e+06	95194.7	0	1.76622e+06	495332	15458.9	0	175293	817222	1.95135e+06	5.0318e+06	771472	847222	2.20498e+06
TM181_HUMAN	2	1	144.17	0.0871766	0.54446	7.80356e+08	1.37424e+09	1.76104	0.401937	Rx	BL	69964	Transmembrane protein 181 OS=Homo sapiens OX=9606 GN=TMEM181 PE=1 SV=2	5.71614e+06	2.61954e+07	1.51402e+07	7.43583e+06	1.17977e+08	1.29846e+07	5.67396e+07	4.01977e+07	7.74854e+07	1.02818e+07	7.50879e+07	5.35216e+07	5.80117e+06	9.66375e+06	1.05903e+07	9.63558e+07	1.44734e+08	1.44475e+07	4.97876e+07	4.55414e+07	1.00828e+08	1.79353e+07	8.99055e+07	1.75808e+08	3.31079e+07	3.02173e+07	7.79699e+06	8.82631e+07	1.21693e+08	4.71603e+07	7.55064e+06	1.73471e+07	8.64588e+06	2.39896e+08	1.69315e+08	1.23442e+08
BRD7_HUMAN	1	1	40.42	0.0874281	0.54446	1.83689e+08	2.99997e+08	1.63318	0.401394	Rx	BL	74548	Bromodomain-containing protein 7 OS=Homo sapiens OX=9606 GN=BRD7 PE=1 SV=1	2.23549e+07	4.93362e+06	1.38491e+06	7.17493e+06	5.52716e+06	2.13027e+06	1.91393e+07	2.65691e+06	1.11839e+07	8.88055e+06	3.35467e+07	1.39299e+07	6.29212e+06	5.26196e+06	6.00141e+06	9.30437e+06	6.68795e+06	1.72985e+07	2.91767e+06	1.19333e+07	1.4753e+07	1.97808e+07	1.35425e+07	1.53115e+07	1.47209e+07	5.05075e+06	6.44081e+06	3.95518e+06	5.18741e+06	2.0907e+07	8.39221e+06	4.92816e+07	8.37695e+06	8.92275e+06	1.08355e+07	7.96874e+07
HXA5_HUMAN	1	1	39.77	0.0889061	0.54446	1.41143e+08	1.11937e+08	0.793075	0.398232	BL	Rx	29498	Homeobox protein Hox-A5 OS=Homo sapiens OX=9606 GN=HOXA5 PE=1 SV=2	3.7563e+06	3.76499e+06	4.85711e+06	1.22645e+07	1.41146e+07	9.94598e+06	1.05312e+07	3.44186e+06	4.71977e+06	5.35817e+06	1.50108e+07	1.22407e+07	9.91411e+06	7.52297e+06	1.09761e+06	4.03751e+06	994779	1.75699e+07	7.68034e+06	4.15352e+06	3.64337e+06	5.03587e+06	3.42517e+06	3.82278e+07	5.18481e+06	3.12532e+06	3.12352e+06	1.23954e+06	1.71916e+06	1.07728e+07	1.218e+06	3.99721e+06	175931	1.69669e+06	1.3403e+07	4.1149e+06
SPTN4_HUMAN	5	1	252.13	0.0925746	0.54446	1.89114e+09	1.18158e+09	0.624796	0.390599	BL	Rx	290005	Spectrin beta chain, non-erythrocytic 4 OS=Homo sapiens OX=9606 GN=SPTBN4 PE=1 SV=2	6.03887e+07	8.52317e+07	3.21321e+07	6.80902e+07	1.75128e+08	2.06482e+08	2.58975e+08	4.34523e+07	1.31483e+08	6.14412e+07	4.03784e+07	3.34941e+07	4.0693e+07	3.06316e+08	1.64772e+08	7.83537e+07	5.57727e+07	4.85549e+07	4.47221e+07	3.8505e+07	3.28052e+07	4.06562e+07	2.00165e+07	1.58759e+08	2.5293e+07	5.4882e+07	1.88043e+08	1.13503e+08	5.42658e+07	1.09732e+08	4.18119e+07	4.00349e+07	6.71199e+07	4.51726e+07	3.23108e+07	7.39428e+07
RIC1_HUMAN	1	1	45.9	0.0929387	0.54446	3.84923e+08	1.59013e+08	0.413103	0.389858	BL	Rx	160796	Guanine nucleotide exchange factor subunit RIC1 OS=Homo sapiens OX=9606 GN=RIC1 PE=1 SV=2	8.05968e+07	6.85385e+06	3.21621e+06	8.40721e+06	4.31783e+06	9.5619e+06	1.7267e+07	1.58266e+07	2.28871e+06	6.98667e+06	2.01583e+07	1.58323e+07	2.43334e+07	6.42004e+06	9.5709e+06	8.14288e+06	4.51514e+07	9.99913e+07	6.41374e+06	801211	5.80085e+06	1.37713e+06	4.97718e+06	1.05192e+07	3.73996e+06	1.23606e+07	7.07126e+06	4.74113e+06	9.79331e+06	1.95381e+07	1.41437e+07	1.2576e+07	1.35786e+07	6.44635e+06	4.66767e+06	2.0467e+07
K2C1_HUMAN	13	1	811.17	0.0939122	0.54446	9.97517e+07	2.18017e+08	2.1856	0.387888	Rx	BL	66170	Keratin, type II cytoskeletal 1 OS=Homo sapiens OX=9606 GN=KRT1 PE=1 SV=6	5.13427e+06	264744	564431	2.90815e+06	1.80315e+07	1.74655e+07	8.59633e+06	5.89107e+06	31.5641	4.24376e+06	1.75091e+06	5.04203e+06	1.73079e+06	1.39167e+06	1.09073e+07	1.06491e+07	2.21365e+06	2.96649e+06	4.4275e+06	4.20876e+06	7.57601e+06	5.65154e+06	1.57749e+07	4.85612e+07	4.1104e+06	1.89406e+06	2.66936e+06	1.35515e+07	1.53522e+06	2.31854e+06	6.91289e+06	1.41467e+07	1.12282e+07	3.87007e+06	3.31867e+07	3.63934e+07
PRKDC_HUMAN	7	1	273.95	0.0944119	0.54446	1.16983e+08	6.76748e+07	0.578503	0.386885	BL	Rx	473749	DNA-dependent protein kinase catalytic subunit OS=Homo sapiens OX=9606 GN=PRKDC PE=1 SV=3	5.24122e+07	3.88049e+06	1.41474e+06	1.82248e+06	1.74178e+06	3.31611e+06	9.67395e+06	4.00205e+06	144113	4.6142e+06	1.60643e+06	4.48042e+06	1.31228e+07	926614	1.15588e+06	8.02474e+06	1.57549e+06	3.06807e+06	1.28311e+06	5.45237e+06	3.83639e+06	457376	5.81969e+06	0	313702	0	1.3638e+06	3.71765e+06	828500	6.48881e+06	3.18284e+06	5.80964e+06	2.14863e+07	0	2.62046e+06	5.01413e+06
NRX1A_HUMAN	3	1	121.16	0.0959046	0.54446	3.90446e+07	8.54036e+07	2.18733	0.38392	Rx	BL	164061	Neurexin-1 OS=Homo sapiens OX=9606 GN=NRXN1 PE=1 SV=1	652673	1.30233e+06	5.50069e+06	914755	363068	4.05555e+06	5.75264e+06	3.15873e+06	672512	457318	923318	1.43481e+06	3.35831e+06	103523	2.22234e+06	115040	561514	7.49549e+06	3.74926e+06	1.71242e+06	6.70908e+06	3.82412e+06	2.16506e+06	582985	4.75794e+06	2.64672e+06	3.91391e+07	3.80609e+06	2.85623e+06	558292	2.36659e+06	828923	2.59418e+06	599832	2.86638e+06	3.64036e+06
CD5L_HUMAN	1	1	42.46	0.0969331	0.54446	1.98959e+07	1.48841e+08	7.48101	0.381903	Rx	BL	39603	CD5 antigen-like OS=Homo sapiens OX=9606 GN=CD5L PE=1 SV=1	812992	1.12029e+06	717216	672286	1.27273e+06	772024	469196	365129	1.79179e+06	654575	696975	1.98803e+06	895744	2.02871e+06	2.07285e+06	688380	1.36142e+06	1.51553e+06	601790	351284	650210	1.57105e+06	979470	1.17063e+06	720069	9.01565e+06	1.06091e+07	8.39076e+06	1.04293e+08	1.67824e+06	714784	1.79431e+06	2.69509e+06	1.56905e+06	1.50483e+06	531936
CATA_HUMAN	1	1	42.56	0.0972823	0.54446	1.05232e+09	5.51446e+08	0.52403	0.381223	BL	Rx	59947	Catalase OS=Homo sapiens OX=9606 GN=CAT PE=1 SV=3	9.53902e+07	1.42719e+08	4.25243e+07	3.54275e+07	1.27264e+07	1.90205e+07	4.24617e+07	1.02069e+08	1.47901e+08	1.03647e+08	2.23679e+07	5.49334e+07	1.84062e+07	8.46469e+07	2.99615e+07	8.19717e+07	9.85713e+06	6.28541e+06	1.10947e+07	1.52946e+08	1.31296e+07	1.42271e+07	1.74337e+07	3.08575e+07	4.76593e+07	6.13475e+07	1.76763e+07	1.85508e+07	3.82341e+06	9.84955e+06	3.59413e+06	4.30129e+07	8.47874e+06	3.52168e+07	1.2499e+07	5.0049e+07
DYST_HUMAN	13	1	530.4	0.0979014	0.54446	2.05637e+08	6.86626e+07	0.333901	0.380023	BL	Rx	865259	Dystonin OS=Homo sapiens OX=9606 GN=DST PE=1 SV=4	2.54271e+07	1.1101e+07	1.17337e+07	2.77181e+07	1.31709e+07	6.67035e+06	1.31416e+06	1.23963e+07	918477	4.95856e+06	1.14476e+07	5.91877e+06	6.40478e+07	1.42962e+06	708344	649959	1.25692e+06	4.76958e+06	1.23966e+07	1.94848e+06	2.55463e+06	6.14963e+06	4.16063e+06	9.24164e+06	4.95709e+06	1.59944e+06	540766	4.27386e+06	2.99007e+06	3.35645e+06	2.81296e+06	5.7356e+06	1.94113e+06	1.32271e+06	1.55197e+06	1.12892e+06
BACH_HUMAN	2	1	77.56	0.0991396	0.54446	3.87862e+08	1.83136e+08	0.472167	0.377645	BL	Rx	42454	Cytosolic acyl coenzyme A thioester hydrolase OS=Homo sapiens OX=9606 GN=ACOT7 PE=1 SV=3	3.9537e+06	9.31428e+06	1.04066e+07	3.05092e+07	6.21403e+06	1.09126e+07	1.39711e+07	6.8514e+07	7.87949e+07	5.50346e+07	2.02691e+07	1.1005e+07	7.47458e+06	7.81858e+06	1.06705e+07	8.81517e+06	3.35718e+07	612428	1.34279e+06	4.97418e+06	4.67277e+06	1.1499e+07	1.77522e+07	6.80696e+06	1.16042e+07	1.44311e+07	4.64223e+06	2.95989e+06	1.214e+07	3.49366e+07	2.10398e+07	5.4707e+06	8.63844e+06	5.52657e+06	8.77801e+06	5.92042e+06
GPTC3_HUMAN	2	1	78.48	0.0991413	0.54446	1.55085e+08	3.20861e+08	2.06894	0.377642	Rx	BL	59928	G patch domain-containing protein 3 OS=Homo sapiens OX=9606 GN=GPATCH3 PE=1 SV=1	1.88219e+07	4.55973e+06	3.12977e+06	4.46649e+06	1.86349e+07	4.22698e+06	3.47924e+06	9.02169e+06	7.92992e+06	7.35925e+06	8.65457e+06	9.47499e+06	2.04273e+07	7.53377e+06	9.72576e+06	1.01231e+06	6.64092e+06	9.98563e+06	1.68666e+07	9.18746e+06	1.51515e+07	4.53512e+06	5.23832e+06	9.17575e+06	6.24757e+06	1.32703e+07	1.93267e+07	7.28708e+06	1.09606e+07	5.92557e+06	7.17499e+06	7.10682e+06	1.03755e+07	2.45914e+07	1.59362e+07	1.32504e+08
INKA1_HUMAN	1	1	44.33	0.0992664	0.54446	1.20328e+08	8.33359e+07	0.692575	0.377403	BL	Rx	32068	PAK4-inhibitor INKA1 OS=Homo sapiens OX=9606 GN=INKA1 PE=1 SV=2	7.46457e+06	1.4085e+06	4.71027e+06	1.17497e+07	2.5526e+06	1.27464e+07	4.03095e+07	1.64513e+06	1.0378e+07	3.40574e+06	3.27792e+06	6.5022e+06	1.07551e+06	1.43471e+06	5.94272e+06	2.45081e+06	1.94018e+06	1.33327e+06	310333	1.04267e+06	3.14641e+06	2.15354e+06	3.10809e+06	1.16875e+07	4.88741e+06	1.96266e+06	948629	7.44375e+06	1.56979e+06	2.74907e+06	1.11308e+07	3.60951e+06	547374	1.89126e+06	1.62611e+07	8.88592e+06
PX11B_HUMAN	1	1	36.99	0.0996647	0.54446	3.01597e+06	8.81149e+06	2.92161	0.376645	Rx	BL	28869	Peroxisomal membrane protein 11B OS=Homo sapiens OX=9606 GN=PEX11B PE=1 SV=1	88364.8	102188	15322.7	78008.8	205449	228522	49359.2	6957.98	230076	97724.3	61933	321083	226676	436155	528505	187239	39418.8	112986	59707.1	56732.4	93912.4	95051.6	208154	225367	76244.2	338974	808798	271609	3.64853e+06	566942	16578.2	55012.4	1.28765e+06	409383	518850	73991.9
KLH33_HUMAN	4	1	170.08	0.0997107	0.54446	4.27211e+07	7.66353e+07	1.79385	0.376558	Rx	BL	58571	Kelch-like protein 33 OS=Homo sapiens OX=9606 GN=KLHL33 PE=4 SV=2	1.18834e+07	1.43631e+06	2.83021e+06	1.73634e+06	610779	454435	1.00793e+06	2.41586e+06	69811.1	757621	125657	3.89838e+06	1.04359e+06	2.43897e+06	491092	682756	4.22607e+06	6.61188e+06	5.09723e+06	2.92961e+06	136486	39306.9	43530	2.00165e+06	1.1254e+06	920351	0	398350	5.06091e+06	5.23798e+07	2.12263e+06	1.51529e+06	10026.4	142135	910863	1.8018e+06
TLK2_HUMAN	1	1	40.78	0.102307	0.54446	1.06621e+07	5.2914e+07	4.96282	0.371693	Rx	BL	88405	Serine/threonine-protein kinase tousled-like 2 OS=Homo sapiens OX=9606 GN=TLK2 PE=1 SV=2	83680.5	0	0	0	0	1.82868e+06	121297	0	2.50966e+06	1.6977e+06	2474.79	1.1376e+06	192015	1.27146e+06	1.22976e+06	587775	0	0	1.16951e+06	0	62050.8	280900	94143.2	234904	66469.7	192850	903840	0	938680	981787	1.44107e+06	2.8885e+06	0	0	48250.9	4.36111e+07
ZSWM9_HUMAN	1	1	39.7	0.102855	0.54446	1.22482e+08	4.30718e+07	0.351659	0.370682	BL	Rx	70998	Uncharacterized protein ZSWIM9 OS=Homo sapiens OX=9606 GN=ZSWIM9 PE=1 SV=2	8.95227e+06	2.43863e+06	5.50633e+06	5.67356e+07	649990	2.92221e+06	2.73571e+06	1.06335e+06	2.95775e+06	3.44549e+06	2.06985e+06	6.28264e+06	4.50336e+06	3.82733e+06	6.7103e+06	1.12666e+07	46886.1	367423	1.25324e+07	1.44608e+06	2.17509e+06	800687	2.27165e+06	4.98988e+06	1.41503e+06	355091	572978	131000	1.77675e+06	2.96192e+06	81313.2	5.34777e+06	937673	2.27281e+06	1.6863e+06	1.31736e+06
PGES2_HUMAN	1	1	39.27	0.103432	0.54446	2.37452e+09	1.44843e+09	0.609988	0.369623	BL	Rx	42088	Prostaglandin E synthase 2 OS=Homo sapiens OX=9606 GN=PTGES2 PE=1 SV=1	1.13405e+08	1.57578e+08	2.62624e+07	4.25296e+08	6.19193e+07	5.61723e+07	2.20588e+08	8.62114e+07	3.15396e+07	1.01251e+08	3.03616e+08	7.51299e+07	6.74394e+07	9.75185e+07	5.87854e+07	8.92157e+07	6.58662e+07	3.36721e+08	5.29821e+07	3.07817e+07	4.53898e+07	4.51727e+07	1.17662e+08	5.14853e+07	9.9453e+07	2.49196e+07	9.47974e+07	1.36043e+08	6.03847e+07	5.76942e+07	5.71754e+07	1.54736e+08	6.2032e+07	3.99033e+07	4.26357e+07	2.75178e+08
MCL1_HUMAN	2	1	84.04	0.104229	0.54446	3.27386e+07	1.22018e+08	3.72704	0.36817	Rx	BL	37428	Induced myeloid leukemia cell differentiation protein Mcl-1 OS=Homo sapiens OX=9606 GN=MCL1 PE=1 SV=3	47227.2	1.11219e+06	9.82989e+06	633500	492430	837767	450001	6.55717e+06	0	1.60017e+06	953268	2.71723e+06	3.1435e+06	1.22429e+06	0	1.59899e+06	100385	1.44063e+06	4.65678e+06	3.00826e+06	2.52541e+06	4.2165e+06	63558.3	1.33632e+06	1.4632e+06	6733.61	220977	2.7932e+06	2.19314e+06	1.93532e+06	5.10693e+06	2.61457e+06	753316	4.70587e+06	7.01931e+06	7.73988e+07
DPP9_HUMAN	5	1	204.29	0.106693	0.54446	5.94613e+07	1.12467e+08	1.89143	0.363747	Rx	BL	98999	Dipeptidyl peptidase 9 OS=Homo sapiens OX=9606 GN=DPP9 PE=1 SV=3	954502	1.40312e+06	482954	4.64309e+06	1.02081e+07	2.10194e+06	4.58962e+06	1.4384e+06	4.72937e+06	5.29165e+06	3.69263e+06	3.33537e+06	7.94522e+06	1.71021e+06	941743	1.74211e+06	3.045e+06	1.20626e+06	721560	910100	2.25514e+06	1.9465e+06	1.0686e+06	8.58627e+06	4.63121e+06	1.22522e+07	776465	4.6048e+06	3.47944e+06	3.2175e+06	7.42143e+06	4.63269e+06	7.53999e+06	1.6754e+07	3.05606e+07	1.10823e+06
PMEL_HUMAN	1	1	39.32	0.107117	0.54446	1.24955e+08	5.80281e+08	4.64392	0.362996	Rx	BL	71009	Melanocyte protein PMEL OS=Homo sapiens OX=9606 GN=PMEL PE=1 SV=2	1.19894e+06	4.17805e+06	3.07659e+07	1.10303e+06	6.14002e+06	2.28088e+06	1.7845e+07	988804	953325	1.78005e+07	1.67119e+07	1.53054e+06	6.65327e+06	7.53605e+06	4.16479e+06	775008	1.37568e+06	2.95325e+06	2.76949e+07	1.7144e+06	2.16391e+07	1.02989e+07	1.43645e+07	1.30618e+07	233727	4.16409e+08	2.62637e+06	9.15281e+06	1.58774e+07	1.72645e+06	4.05859e+06	2.59026e+06	9.42725e+06	6.98988e+06	1.1427e+07	1.09888e+07
ZFYV9_HUMAN	2	1	98.96	0.10822	0.54446	5.39114e+09	4.54325e+09	0.842724	0.361056	BL	Rx	158926	Zinc finger FYVE domain-containing protein 9 OS=Homo sapiens OX=9606 GN=ZFYVE9 PE=1 SV=2	1.66145e+08	1.38785e+08	2.54187e+08	3.85101e+08	2.43026e+08	4.37623e+08	2.06449e+08	4.06486e+08	3.71675e+08	2.0436e+08	2.75715e+08	5.31704e+08	1.38398e+08	2.91101e+08	3.86758e+08	4.29918e+08	2.5495e+08	2.68763e+08	1.93426e+08	1.11331e+08	1.88213e+08	1.96319e+08	3.03702e+08	1.22917e+08	2.41839e+08	9.57348e+07	2.16986e+08	1.57508e+08	2.47512e+08	2.22106e+08	4.72491e+08	7.19862e+08	2.85534e+08	1.19784e+08	1.73297e+08	4.74683e+08
NR2F6_HUMAN	2	1	80.51	0.108373	0.54446	1.8824e+09	8.9227e+08	0.474007	0.360789	BL	Rx	43636	Nuclear receptor subfamily 2 group F member 6 OS=Homo sapiens OX=9606 GN=NR2F6 PE=1 SV=2	3.14274e+08	2.66349e+07	3.9042e+07	2.73776e+08	7.26237e+07	5.492e+07	1.47049e+08	9.16374e+07	2.67308e+07	4.23071e+08	8.97965e+07	8.88098e+06	3.06052e+07	6.02099e+07	7.06485e+07	5.66091e+07	7.17161e+07	2.41728e+07	2.64571e+07	2.22437e+07	1.7185e+07	6.25249e+07	8.92256e+07	5.3254e+07	1.29829e+08	4.80709e+07	1.73605e+07	1.3899e+08	9.54154e+07	2.93642e+07	7.30919e+06	2.63594e+07	4.9341e+07	3.95504e+07	2.14413e+07	1.83492e+07
KMT2A_HUMAN	6	1	244.43	0.108681	0.54446	1.82625e+08	4.14333e+08	2.26877	0.360252	Rx	BL	436058	Histone-lysine N-methyltransferase 2A OS=Homo sapiens OX=9606 GN=KMT2A PE=1 SV=5	3.92336e+06	6.92431e+06	3.35817e+06	5.58554e+06	4.26102e+06	3.40203e+06	2.35756e+06	2.47927e+06	8.81617e+07	3.23533e+06	2.34312e+06	1.22374e+07	1.38592e+07	6.26413e+06	9.95974e+06	6.62727e+06	5.2737e+06	2.37216e+06	1.06214e+07	5.01611e+06	5.41276e+07	1.44114e+08	5.58967e+06	4.41218e+06	2.13867e+07	5.34828e+06	1.36479e+06	1.86756e+06	5.20325e+06	1.2386e+07	7.89641e+07	2.16957e+07	2.51634e+07	8.60991e+06	6.54705e+06	1.91569e+06
CXB5_HUMAN	1	1	38.98	0.110538	0.54446	6.28331e+07	3.05262e+08	4.85831	0.357044	Rx	BL	31809	Gap junction beta-5 protein OS=Homo sapiens OX=9606 GN=GJB5 PE=1 SV=2	952436	1.22235e+06	3.05379e+06	812810	1.74754e+06	2.86913e+06	4.9906e+06	2.10353e+06	2.27551e+06	9.44374e+06	1.12016e+06	1.4887e+07	540707	5.95066e+06	4.00505e+06	3.00597e+06	2.57407e+06	1.27798e+06	1.78637e+06	1.89878e+06	2.64735e+06	3.17524e+06	1.81491e+06	3.32925e+06	2.15641e+06	6.72056e+06	1.56523e+07	9.07754e+06	2.07276e+08	9.13766e+06	1.72667e+06	2.29009e+07	8.08573e+06	4.06639e+06	3.63246e+06	178197
MEA1_HUMAN	1	1	44.18	0.111061	0.54446	1.92404e+07	5.73685e+07	2.98167	0.356151	Rx	BL	19892	Male-enhanced antigen 1 OS=Homo sapiens OX=9606 GN=MEA1 PE=1 SV=2	485658	668355	219857	252983	757700	616458	382737	567737	392916	649580	962058	5.232e+06	224751	4.30604e+06	1.73731e+06	646457	713945	423835	154757	820126	370927	1.66394e+06	882813	603459	1.00201e+06	1.52907e+07	7.3792e+06	1.23938e+07	5.43249e+06	3.76422e+06	719972	545117	4.72392e+06	979851	539787	101421
TNIK_HUMAN	5	1	213.76	0.111951	0.54446	4.44261e+07	8.87196e+07	1.99702	0.354639	Rx	BL	155361	TRAF2 and NCK-interacting protein kinase OS=Homo sapiens OX=9606 GN=TNIK PE=1 SV=1	3.44706e+06	1.46396e+06	1.24005e+06	496301	1.68267e+07	779626	1.60473e+06	0	1.39903e+06	1.50095e+06	131336	9.38728e+06	1.08796e+06	554379	1.56765e+06	619691	329861	1.9895e+06	1.17275e+06	1.34032e+06	3.22425e+06	2.45845e+06	3.70956e+06	3.71763e+07	3.71144e+06	720858	4.43937e+06	1.51071e+06	7.05198e+06	322940	6.81949e+06	516397	1.24845e+07	1.12863e+06	701016	230676
EIF3J_HUMAN	1	1	37.11	0.113255	0.54446	6.12793e+07	4.08868e+07	0.667221	0.352447	BL	Rx	29159	Eukaryotic translation initiation factor 3 subunit J OS=Homo sapiens OX=9606 GN=EIF3J PE=1 SV=2	567068	2.27826e+07	2.62402e+06	1.19982e+06	1.37197e+06	5.77113e+06	2.43322e+06	1.68908e+06	1.818e+06	9.81622e+06	939482	596334	3.57109e+06	2.02409e+06	1.22326e+06	518018	0	2.3339e+06	0	0	1.10065e+07	402977	410818	0	4.07755e+06	0	1.50321e+06	917869	4.26812e+06	308010	1.04051e+06	1.15737e+06	1.13864e+07	1.34097e+06	1.27959e+06	1.78687e+06
VP35L_HUMAN	5	2	280.03	0.113423	0.54446	4.0105e+09	2.82295e+09	0.703889	0.352167	BL	Rx	110860	VPS35 endosomal protein-sorting factor-like OS=Homo sapiens OX=9606 GN=VPS35L PE=1 SV=2	3.73903e+08	1.87956e+08	2.04233e+08	4.12863e+08	8.81437e+07	1.62312e+08	2.57917e+08	1.10288e+08	2.19212e+08	1.39739e+08	2.51798e+08	9.8128e+07	5.60514e+07	1.33253e+08	2.39681e+08	3.65463e+08	8.74076e+07	6.22156e+08	2.59215e+08	1.32895e+08	1.07211e+08	2.26156e+08	1.30111e+08	7.30311e+07	2.33622e+08	2.84189e+08	2.2387e+08	9.69723e+07	9.10447e+07	1.11413e+08	1.43308e+08	2.10213e+08	1.36376e+08	1.01618e+08	8.89375e+07	1.72769e+08
ZF69B_HUMAN	2	1	83.3	0.113656	0.54446	2.98062e+08	5.01288e+08	1.68183	0.351779	Rx	BL	62810	Zinc finger protein 69 homolog B OS=Homo sapiens OX=9606 GN=ZFP69B PE=1 SV=2	1.07955e+07	5.43355e+06	2.32145e+07	1.0753e+07	1.66368e+07	1.23166e+07	1.36021e+07	3.45116e+07	1.10063e+07	1.50374e+07	1.86556e+07	6.47956e+06	2.16986e+07	5.26461e+06	2.69018e+07	3.03564e+07	4.35167e+06	3.1046e+07	5.57737e+07	2.37536e+07	2.07979e+07	1.10705e+07	2.43347e+07	1.10005e+07	2.07155e+07	4.29094e+06	7.12675e+07	3.91637e+07	1.50834e+07	8.21815e+06	9.28317e+07	3.808e+07	7.77438e+06	1.43811e+07	2.41994e+07	1.85514e+07
UBP38_HUMAN	1	1	53.66	0.113952	0.54446	3.06144e+08	5.30686e+08	1.73345	0.351287	Rx	BL	117841	Ubiquitin carboxyl-terminal hydrolase 38 OS=Homo sapiens OX=9606 GN=USP38 PE=1 SV=2	2.59783e+07	9.64524e+06	2.14239e+06	92226.1	927083	6.95537e+06	3.54255e+07	4.53759e+06	5.07927e+06	3.39452e+07	2.05989e+06	364347	9.20057e+06	102356	6.41114e+06	24683	2.57351e+06	1.6068e+08	441350	877237	4.14895e+07	9.062e+07	4.21381e+06	1.47003e+06	3.5484e+07	4.43358e+07	2.02221e+08	1.05409e+07	5.52081e+06	4.87985e+06	4.60631e+07	1.27192e+07	4.85896e+06	2.01995e+06	1.76932e+06	2.11606e+07
SYIM_HUMAN	1	1	39.45	0.11409	0.54446	1.39387e+08	4.48455e+08	3.21735	0.351058	Rx	BL	114688	Isoleucine--tRNA ligase, mitochondrial OS=Homo sapiens OX=9606 GN=IARS2 PE=1 SV=2	6.21482e+06	1.2548e+06	2.64674e+06	2.38194e+06	2.56914e+06	1.3905e+06	7.05952e+06	2.55237e+06	210297	7.81703e+06	5.02263e+07	9.80992e+06	2.53595e+07	7.43823e+06	5.32397e+06	2.1013e+06	2.78266e+06	2.24747e+06	7.31873e+06	3.95455e+06	2.77034e+06	3.64992e+06	2.33819e+06	2.61471e+06	7.59255e+06	4.60931e+06	4.56326e+06	9.09287e+06	3.86378e+06	8.15067e+07	1.77414e+08	4.12096e+06	6.16722e+06	560403	2.85248e+06	1.23465e+08
DEN2A_HUMAN	5	1	201.76	0.114894	0.54446	9.58412e+07	5.662e+07	0.590769	0.349729	BL	Rx	114694	DENN domain-containing protein 2A OS=Homo sapiens OX=9606 GN=DENND2A PE=1 SV=4	4.0307e+06	5.34422e+06	1.89705e+06	1.35999e+07	1.77515e+06	1.87312e+06	2.44706e+06	3.80254e+06	7.11135e+06	5.48928e+06	1.92232e+06	2.69256e+06	8.63949e+06	1.3768e+06	4.56901e+06	2.04053e+06	923613	2.63065e+07	2.31038e+06	2.04544e+06	1.80812e+06	1.71459e+06	2.84171e+06	1.95313e+06	6.06961e+06	1.62196e+06	12878	5.40031e+06	3.23521e+06	6.30369e+06	1.67948e+06	1.0952e+07	3.50853e+06	1.68809e+06	2.04088e+06	1.43402e+06
ARI1A_HUMAN	11	1	463.55	0.11503	0.54446	6.80949e+07	1.88048e+08	2.76156	0.349505	Rx	BL	242805	AT-rich interactive domain-containing protein 1A OS=Homo sapiens OX=9606 GN=ARID1A PE=1 SV=3	2.08261e+06	233383	5.40037e+06	1.13084e+06	5.34597e+06	9.16967e+06	2.74839e+06	954086	1.21193e+06	1.12608e+06	2.46769e+06	2.76704e+07	3.46302e+06	1.37958e+06	861768	1.41108e+06	1.43809e+06	0	340961	516975	2.26575e+06	1.78453e+07	1.58713e+06	6.67338e+07	1.76932e+06	7.34552e+06	1.92386e+06	2.81597e+06	9.21759e+06	2.80737e+06	4.83921e+07	1.31004e+07	1.37875e+06	3.81416e+06	1.16623e+06	5.02722e+06
CRY2_HUMAN	3	1	117.3	0.11809	0.54446	9.38147e+07	5.8542e+08	6.24017	0.344538	Rx	BL	67645	Cryptochrome-2 OS=Homo sapiens OX=9606 GN=CRY2 PE=1 SV=2	1.05548e+07	1.23355e+06	470914	4.39312e+06	3.47727e+06	3.2682e+06	725941	3.01757e+06	1.131e+07	1.76293e+06	7.89573e+06	5.37187e+06	3.00033e+06	1.84478e+06	5.73638e+06	2.54757e+07	4.27562e+06	0	3.97974e+06	6.00083e+06	1.5077e+07	960122	596365	5.40682e+06	6.15377e+06	5.60638e+06	4.49283e+08	6.70877e+06	2.84672e+06	7.1811e+06	3.93355e+07	1.20888e+07	2.31263e+06	1.98622e+07	988345	1.03177e+06
INVO_HUMAN	1	1	37.87	0.118274	0.54446	1.42298e+08	5.38962e+08	3.78756	0.344244	Rx	BL	68551	Involucrin OS=Homo sapiens OX=9606 GN=IVL PE=1 SV=2	5.89538e+06	1.68807e+07	3.65958e+06	1.01745e+07	3.25359e+06	6.37726e+06	7.38124e+06	5.59512e+06	8.21345e+06	7.25409e+06	8.07185e+06	1.46966e+07	1.64093e+07	3.53856e+06	6.71388e+06	5.99078e+06	4.66941e+06	7.52265e+06	9.03741e+06	1.62767e+07	9.07325e+06	1.52343e+07	7.44269e+06	1.42782e+07	9.93686e+06	6.3174e+06	4.95555e+06	7.361e+06	5.12637e+06	2.6879e+08	2.43405e+06	8.15881e+07	5.3905e+06	1.05153e+07	5.51153e+07	1.00894e+07
SWI5_HUMAN	2	1	86.56	0.119446	0.54446	1.65927e+09	9.44802e+08	0.569409	0.342379	BL	Rx	26950	DNA repair protein SWI5 homolog OS=Homo sapiens OX=9606 GN=SWI5 PE=1 SV=1	5.63986e+07	8.9451e+07	4.29527e+07	7.32888e+07	5.08987e+07	3.16564e+07	2.56634e+08	7.90484e+07	4.2223e+08	5.5947e+07	8.64087e+07	1.59e+07	5.24921e+07	1.44276e+08	2.26713e+07	5.90159e+07	7.10861e+07	4.89125e+07	2.59812e+07	5.82762e+07	6.8616e+07	4.72785e+07	5.59874e+07	4.37925e+07	3.76143e+07	3.21609e+07	1.65787e+08	1.24824e+08	2.29516e+07	4.32496e+07	2.42933e+07	2.32673e+07	8.05362e+06	3.92331e+07	6.85771e+07	5.48574e+07
RGMB_HUMAN	1	1	35.38	0.122339	0.54446	1.01477e+08	4.53237e+07	0.446641	0.337855	BL	Rx	48486	RGM domain family member B OS=Homo sapiens OX=9606 GN=RGMB PE=1 SV=3	2.27803e+06	3.22951e+07	380453	894772	4.26591e+06	1.14734e+07	2.67869e+06	2.60074e+06	438829	695029	1.03722e+06	2.09516e+06	1.72808e+06	6.02517e+06	7.42873e+06	1.4016e+06	2.2433e+07	1.32678e+06	3.2859e+06	458720	82148.3	1.45397e+06	2.03761e+06	2.3779e+06	1.0736e+06	1.0785e+07	3.96548e+06	188755	896893	3.64936e+06	758119	1.00167e+06	290083	60091.1	6.6696e+06	6.28882e+06
ROMO1_HUMAN	5	1	192.04	0.123281	0.54446	4.96411e+07	9.9509e+07	2.00457	0.336407	Rx	BL	8405	Reactive oxygen species modulator 1 OS=Homo sapiens OX=9606 GN=ROMO1 PE=1 SV=1	0	1.6544e+07	2.82526e+06	5.85962e+06	2.55348e+06	1.58822e+06	4.43334e+06	442110	2.35937e+06	396689	2.39862e+06	3.88083e+06	0	963770	701942	3.26008e+06	992533	441193	9.25424e+06	1.96483e+06	1.97641e+06	2.19031e+07	518469	3.95331e+06	2.09901e+06	1.19977e+06	521513	1.35864e+07	1.11014e+06	1.98283e+06	2.03601e+07	3.21547e+06	2.07476e+06	5.79133e+06	3.20822e+06	4.78917e+06
KIFC3_HUMAN	2	1	81.85	0.123803	0.54446	4.27312e+08	2.31803e+08	0.542466	0.335608	BL	Rx	93402	Kinesin-like protein KIFC3 OS=Homo sapiens OX=9606 GN=KIFC3 PE=1 SV=4	8.80562e+06	6.31741e+06	2.47685e+06	2.60314e+07	1.61972e+07	5.42167e+07	6.70715e+06	1.4104e+07	5.54381e+07	3.2378e+06	1.67061e+07	2.44108e+07	4.47286e+06	2.1042e+07	9.79592e+07	1.45907e+07	5.64039e+06	4.89581e+07	1.64304e+07	1.04824e+07	3.74699e+06	1.02142e+07	1.1932e+07	6.12994e+06	7.62703e+06	4.14378e+06	2.64418e+07	2.50859e+06	1.73695e+06	6.9276e+06	3.12969e+07	1.58743e+07	7.895e+06	1.06767e+07	5.47608e+06	5.22621e+07
FMNL2_HUMAN	2	1	83.29	0.124486	0.54446	3.28059e+07	6.76697e+07	2.06273	0.334569	Rx	BL	123699	Formin-like protein 2 OS=Homo sapiens OX=9606 GN=FMNL2 PE=1 SV=3	479741	1.22456e+06	387608	3.84191e+06	2.33153e+06	1.2396e+06	621329	1.83428e+06	743627	1.46442e+06	6.1646e+06	774982	659362	3.61229e+06	4.08118e+06	2.47463e+06	870232	0	4.2118e+06	4.3251e+06	2.87727e+06	2.56331e+06	4.82112e+06	2.38541e+06	1.80391e+06	7.17699e+06	8.87608e+06	542821	5.37701e+06	2.40615e+06	713745	2.25651e+06	3.48667e+06	1.4257e+06	317333	1.21027e+07
DB136_HUMAN	1	1	40.26	0.12508	0.54446	3.44139e+07	7.34303e+07	2.13374	0.33367	Rx	BL	9148	Beta-defensin 136 OS=Homo sapiens OX=9606 GN=DEFB136 PE=3 SV=1	41399.1	679790	478177	31059.6	6.85781e+06	421296	302355	224013	993175	339156	2.19826e+06	11289.6	215641	69910.7	1.01954e+06	138422	1.9619e+07	773625	213203	500064	652084	1.33958e+06	115459	4.68752e+06	1.00754e+06	98723.2	2.37213e+06	1.02186e+06	1.15186e+06	1.13597e+06	1.57067e+06	1.76145e+06	717269	4.53287e+07	9.55491e+06	201346
PO2F3_HUMAN;PO2F1_HUMAN	3	1	116.51	0.1251	0.54446	1.04625e+09	3.6664e+08	0.350432	0.333641	BL	Rx	47745	POU domain, class 2, transcription factor 3 OS=Homo sapiens OX=9606 GN=POU2F3 PE=2 SV=3	4.64668e+08	1.75117e+08	1.1744e+07	8.32247e+07	7.0536e+06	3.61085e+07	3.11697e+06	4.41008e+07	819500	1.34494e+07	1.64502e+07	3.52411e+07	1.08567e+07	1.34843e+07	6.02119e+07	3.82941e+07	6.54417e+06	2.57657e+07	1.51114e+08	1.51475e+07	1.90102e+07	1.62093e+07	1.75317e+07	2.86195e+06	8.25216e+06	1.40381e+07	9.27223e+06	6.47555e+06	1.16037e+07	8.45834e+06	3.39119e+07	1.74436e+07	1.61741e+07	6.73046e+06	1.04051e+07	1.99958e+06
DPOA2_HUMAN	1	1	38.02	0.125527	0.54446	1.93715e+08	1.13108e+08	0.583886	0.332998	BL	Rx	66762	DNA polymerase alpha subunit B OS=Homo sapiens OX=9606 GN=POLA2 PE=1 SV=2	6.78521e+06	9.48121e+06	9.41197e+06	1.23074e+07	7.9493e+06	1.64823e+07	5.43423e+07	7.55828e+06	7.12455e+06	1.09901e+07	458162	8.07508e+06	2.29107e+06	7.36659e+06	9.68e+06	8.28727e+06	1.11407e+07	3.98388e+06	1.35289e+06	5.53749e+06	4.94562e+06	1.06012e+07	326263	7.16798e+06	5.0238e+06	2.06547e+06	4.86551e+06	8.70961e+06	6.08711e+06	1.56406e+07	3.63228e+06	1.08114e+07	4.40093e+06	5.36125e+06	5.29063e+06	1.12876e+07
TCEA2_HUMAN;TCEA1_HUMAN	3	1	119.57	0.125536	0.54446	1.42335e+08	3.7367e+07	0.262528	0.332983	BL	Rx	34206	Transcription elongation factor A protein 2 OS=Homo sapiens OX=9606 GN=TCEA2 PE=1 SV=1	270724	560437	2.92506e+07	4.82327e+06	37332.8	3.57502e+06	2.08081e+06	4.40867e+06	6.69815e+07	1.38196e+06	1.68416e+06	1.03893e+06	5.09658e+06	2.46627e+06	1.03745e+06	392927	1.34879e+06	1.58997e+07	9.91671e+06	1.71007e+06	1.57711e+06	95012.7	0	2.24592e+06	3.31196e+06	754079	1.06488e+06	1.59943e+06	3.80978e+06	690679	2.65703e+06	1.52215e+06	0	951904	755663	4.70461e+06
SPT2_HUMAN	5	1	226.43	0.125561	0.54446	7.5082e+07	3.34507e+08	4.45522	0.332947	Rx	BL	75667	Protein SPT2 homolog OS=Homo sapiens OX=9606 GN=SPTY2D1 PE=1 SV=3	794619	1.41507e+06	596856	1.9435e+06	6.06044e+06	9.44186e+06	3.50184e+06	0	2.18356e+07	2.00574e+06	806.887	3.03589e+06	2.76456e+06	4.34311e+06	8.84503e+06	4.92522e+06	1.23568e+06	2.33619e+06	1.23464e+07	4.05781e+06	1.9538e+06	1.73827e+06	6.53995e+06	671980	2.87296e+06	3.00942e+06	1.25074e+06	1.25992e+06	3.05532e+06	2.66904e+08	5.25349e+06	7.33724e+06	9.8728e+06	4.33043e+06	1.4438e+06	608822
CO6A5_HUMAN	3	1	124.45	0.126061	0.54446	3.70345e+07	3.69592e+08	9.97967	0.332196	Rx	BL	291796	Collagen alpha-5(VI) chain OS=Homo sapiens OX=9606 GN=COL6A5 PE=1 SV=1	79075.5	2.67687e+06	6.51454e+06	3.05889e+06	4.04715e+06	1.45753e+06	1.01316e+06	715704	564003	7.09343e+06	2.23174e+06	3.35993e+06	272600	446624	1.28408e+06	95407.7	1.60693e+06	516792	1.68866e+06	1.40501e+06	2.48626e+06	6.43678e+06	461025	6.40654e+07	196066	944925	2.95922e+06	1.3002e+07	1.55553e+06	1.68132e+06	9.70587e+06	1.50623e+06	353811	1.90075e+08	7.08909e+07	177542
RSP14_HUMAN	1	1	45.95	0.126794	0.54446	2.96574e+09	7.25709e+09	2.44698	0.331102	Rx	BL	38910	Radial spoke head 14 homolog OS=Homo sapiens OX=9606 GN=RSPH14 PE=1 SV=1	2.64546e+08	3.10079e+07	2.3453e+08	6.13833e+07	4.11149e+07	1.51517e+08	6.09949e+07	2.52082e+07	2.91333e+07	3.26922e+07	2.71725e+07	5.85933e+07	1.13763e+08	1.01297e+09	6.26366e+07	1.67781e+07	1.32204e+08	6.0949e+08	1.85535e+08	7.94471e+07	2.58278e+07	2.29853e+08	9.40856e+08	3.05171e+07	4.87989e+07	1.45303e+08	2.53592e+09	2.32828e+07	4.98474e+07	1.9043e+08	9.48601e+08	6.30727e+07	3.81561e+08	5.79748e+08	4.94962e+07	7.48995e+08
VCIP1_HUMAN	2	1	78.4	0.127067	0.54446	2.35657e+08	1.39991e+08	0.594048	0.330697	BL	Rx	135604	Deubiquitinating protein VCPIP1 OS=Homo sapiens OX=9606 GN=VCPIP1 PE=1 SV=2	1.86928e+07	1.91307e+07	5.85526e+06	1.10212e+07	1.20886e+06	8.70971e+06	3.44749e+06	4.27555e+06	1.3238e+06	8.17852e+07	9.98111e+06	1.55555e+07	3.14068e+06	1.39918e+07	5.99456e+06	1.3755e+07	3.88526e+06	1.3902e+07	3.82923e+06	4.1832e+06	8.21853e+06	2.95193e+06	1.43094e+06	4.06516e+06	5.67249e+06	1.58345e+07	5.00124e+06	8.9773e+06	1.60727e+06	8.20704e+06	7.97367e+06	3.83826e+07	8.40358e+06	8.49353e+06	6.24861e+06	510596
PHLB1_HUMAN	5	1	216.19	0.129345	0.54446	3.21985e+08	6.96793e+08	2.16405	0.327345	Rx	BL	152038	Pleckstrin homology-like domain family B member 1 OS=Homo sapiens OX=9606 GN=PHLDB1 PE=1 SV=1	1.84602e+07	1.4035e+07	1.04993e+07	5.38961e+06	3.93787e+07	2.87317e+07	1.88247e+07	8.49226e+06	2.72926e+07	6.85098e+06	0	2.69436e+07	6.00964e+06	4.83274e+06	5.29239e+07	3.08822e+07	2.24382e+07	0	1.36824e+07	1.08643e+07	8.15712e+06	3.39466e+07	1.08379e+08	8.61179e+07	1.15513e+07	1.17139e+07	6.54948e+06	4.18583e+06	3.90723e+06	3.40165e+07	2.09572e+08	1.19732e+07	3.94559e+07	7.92725e+07	8.58398e+06	1.48641e+07
ORNT1_HUMAN	1	1	39.21	0.129431	0.54446	2.28657e+08	1.09021e+08	0.476786	0.32722	BL	Rx	33228	Mitochondrial ornithine transporter 1 OS=Homo sapiens OX=9606 GN=SLC25A15 PE=1 SV=1	3.41169e+07	660821	1.57223e+07	3.08118e+06	2.46232e+06	1.3864e+07	6.65535e+06	1.20219e+06	4.85638e+07	1.66744e+06	5.41595e+06	9.04671e+06	1.93998e+06	6.11125e+06	5.39607e+06	6.65536e+07	1.46605e+06	4.73119e+06	241418	4.12358e+06	9.03836e+06	1.14741e+07	8.07129e+06	9.54218e+06	3.43734e+06	1.87666e+06	8.4437e+06	5.62561e+06	1.69716e+06	1.71834e+06	9.39656e+06	5.4776e+06	1.20525e+06	9.02871e+06	2.61431e+06	1.60084e+07
AMPL_HUMAN	2	1	77.5	0.12984	0.54446	1.06903e+08	1.62126e+08	1.51656	0.326624	Rx	BL	56530	Cytosol aminopeptidase OS=Homo sapiens OX=9606 GN=LAP3 PE=1 SV=3	9.17424e+06	3.25165e+06	6.83062e+06	2.50313e+07	8.63814e+06	8.45763e+06	2.50465e+06	2.31232e+06	3.03234e+06	8.62117e+06	1.94223e+06	2.27564e+06	7.12844e+06	1.86864e+06	9.68148e+06	123921	3.54206e+06	2.487e+06	3.71417e+06	3.26017e+07	4.87365e+06	1.00102e+07	2.1119e+07	4.22495e+06	1.72789e+07	3.33896e+06	1.3577e+06	1.95481e+07	7.08605e+06	3.3296e+06	626907	1.79049e+06	5.40624e+06	1.05797e+07	6.02073e+06	9.21884e+06
CTND2_HUMAN	4	1	179.86	0.130383	0.54446	9.68318e+07	1.59732e+08	1.64958	0.325837	Rx	BL	133658	Catenin delta-2 OS=Homo sapiens OX=9606 GN=CTNND2 PE=1 SV=3	2.79135e+06	233439	3.34227e+06	4.24337e+06	1.30452e+06	4.55623e+06	3.34165e+06	1.36554e+06	7.35436e+06	1.76345e+06	4.24711e+06	5.32284e+06	4.55477e+06	7.24176e+06	1.07056e+07	1.6858e+07	7.53448e+06	1.00711e+07	3.14705e+07	851628	1.045e+07	1.21456e+06	5.51265e+06	1.17415e+07	976603	3.41595e+06	2.61069e+07	1.31995e+07	4.62471e+06	8.49897e+06	4.77033e+06	5.1689e+06	9.83589e+06	6.53077e+06	6.856e+06	8.50689e+06
PDK2_HUMAN	2	1	82.17	0.131569	0.54446	4.09487e+07	1.53843e+08	3.75696	0.324131	Rx	BL	46352	[Pyruvate dehydrogenase (acetyl-transferring)] kinase isozyme 2, mitochondrial OS=Homo sapiens OX=9606 GN=PDK2 PE=1 SV=2	620468	1.00193e+07	195760	4.41068e+06	3.45073e+06	2.46791e+06	2.31079e+06	837316	907964	7.8859e+06	516468	494735	192385	37831.3	3.52208e+06	2.25197e+06	0	826388	5.3619e+07	1.00798e+07	8.78159e+06	1.89888e+06	8.42538e+06	5.02665e+06	2.54489e+06	4.19261e+07	5.09512e+06	8.0675e+06	1.71943e+06	2.40012e+06	51251.8	2.02349e+06	761360	652639	745901	23788.7
CFAH_HUMAN	22	7	1751.58	0.132038	0.54446	9.08091e+09	1.3623e+10	1.50018	0.323461	Rx	BL	143680	Complement factor H OS=Homo sapiens OX=9606 GN=CFH PE=1 SV=4	1.84851e+08	4.98872e+08	4.71665e+08	6.31294e+08	6.32979e+08	1.43142e+09	3.30704e+08	6.63633e+08	4.27847e+08	6.3375e+08	3.01463e+08	3.03561e+08	1.55273e+08	5.17734e+08	5.77282e+08	2.59725e+08	6.99695e+08	3.59161e+08	9.08362e+08	6.50702e+08	5.55786e+08	4.45822e+08	9.11455e+08	5.05127e+08	4.28057e+08	1.95869e+09	1.66142e+09	4.7035e+08	2.79489e+08	6.88085e+08	1.06048e+09	6.92883e+08	1.36807e+09	4.44556e+08	4.52881e+08	1.40752e+08
MPIP3_HUMAN	1	1	45.45	0.133209	0.54446	5.05447e+07	1.10408e+08	2.18436	0.321798	Rx	BL	54186	M-phase inducer phosphatase 3 OS=Homo sapiens OX=9606 GN=CDC25C PE=1 SV=2	2.78845e+06	2.19882e+06	1.10164e+07	2.87506e+06	5.00164e+06	1.2774e+06	917925	2.58284e+06	13811.2	458099	1.97864e+06	3.46597e+06	5.35473e+06	729060	2.05954e+06	1.02526e+06	2.63842e+06	4.16268e+06	5.10976e+06	2.57966e+06	6.97054e+06	5.86223e+06	5.39266e+06	9.66884e+06	2.63696e+06	4.11667e+06	1.09815e+06	1.34976e+06	2.19925e+06	3.95827e+06	3.38526e+06	4.83184e+06	2.1058e+06	2.75571e+06	4.86311e+06	4.15233e+07
BHE41_HUMAN	2	1	91.26	0.133339	0.54446	3.15041e+08	2.14713e+08	0.68154	0.321613	BL	Rx	50979	Class E basic helix-loop-helix protein 41 OS=Homo sapiens OX=9606 GN=BHLHE41 PE=1 SV=1	2.51222e+06	1.10436e+07	4.74887e+07	8.18721e+06	2.18596e+07	5.31033e+06	1.33748e+07	2.39959e+06	1.57214e+07	5.33063e+06	1.60319e+07	2.31559e+07	3.25496e+07	8.44975e+06	8.40877e+06	6.68494e+06	6.53417e+07	2.11899e+07	4.44405e+06	6.31596e+06	9.18349e+06	6.64265e+06	6.73392e+06	1.80396e+07	9.93316e+06	4.5758e+07	8.45661e+06	2.41245e+06	1.53876e+07	1.09852e+07	3.36646e+06	1.04378e+07	2.64975e+07	1.20052e+07	5.19429e+06	1.29188e+07
MTD2L_HUMAN	3	1	142.87	0.134178	0.54446	1.78056e+09	1.17197e+09	0.658198	0.320433	BL	Rx	37463	Probable bifunctional methylenetetrahydrofolate dehydrogenase/cyclohydrolase 2 OS=Homo sapiens OX=9606 GN=MTHFD2L PE=1 SV=3	1.56436e+08	4.12068e+07	8.57364e+07	2.99907e+08	8.96707e+07	1.0382e+08	1.57568e+08	1.17994e+08	2.63697e+07	2.12589e+07	1.55317e+08	2.89935e+07	2.28195e+07	7.66321e+07	1.05789e+08	6.31239e+07	6.1684e+07	1.66239e+08	5.77781e+07	7.96155e+07	3.81769e+07	3.47198e+07	1.06713e+08	5.27603e+07	5.22593e+07	5.14366e+07	1.0475e+08	8.98611e+07	3.20407e+07	1.04878e+08	3.84136e+07	2.96687e+07	5.3806e+07	7.89141e+07	1.63029e+08	3.14467e+06
MARK1_HUMAN	4	1	165.75	0.134346	0.54446	7.15943e+07	3.03419e+07	0.423803	0.320197	BL	Rx	89460	Serine/threonine-protein kinase MARK1 OS=Homo sapiens OX=9606 GN=MARK1 PE=1 SV=2	3.71262e+07	2.49754e+06	4.87977e+06	2.01855e+06	372907	1.34572e+06	14338.9	411863	2.81239e+06	495335	1.84058e+06	6.20748e+06	151092	1.04073e+06	563474	1.67242e+06	5.65261e+06	2.49136e+06	1.22891e+06	573158	2.90621e+06	6.53591e+06	152500	27061.3	225254	1.73166e+06	1.58732e+06	3.97374e+06	2.04856e+06	2.16867e+06	1.5721e+06	5.48897e+06	0	0	0	121864
COBA1_HUMAN	7	3	290.32	0.134621	0.54446	3.23004e+08	4.20335e+08	1.30133	0.319812	Rx	BL	181581	Collagen alpha-1(XI) chain OS=Homo sapiens OX=9606 GN=COL11A1 PE=1 SV=4	2.1097e+07	1.76365e+07	1.34978e+07	7.44396e+06	1.84827e+07	9.53817e+06	2.06953e+07	8.46256e+06	3.2173e+07	1.10379e+07	7.30003e+06	7.71576e+06	9.10544e+07	1.32689e+07	1.22346e+07	9.47153e+06	1.41989e+07	7.6953e+06	3.17549e+07	6.52343e+06	1.09381e+07	2.53223e+07	8.81321e+06	1.44358e+07	1.41547e+07	1.87296e+07	2.60661e+07	7.90854e+06	1.81772e+07	1.61692e+07	1.42716e+07	2.76234e+07	1.62124e+07	2.75033e+07	1.72829e+07	1.18448e+08
CTAG2_HUMAN	5	1	284.65	0.134952	0.54446	5.80776e+08	3.28951e+08	0.566399	0.31935	BL	Rx	21248	Cancer/testis antigen 2 OS=Homo sapiens OX=9606 GN=CTAG2 PE=1 SV=3	6.1739e+06	4.54964e+07	5.51625e+06	2.6347e+07	9.48089e+06	1.82271e+07	1.66999e+07	7.09861e+06	8.28041e+06	6.82303e+06	8.6777e+06	5.39303e+07	1.423e+07	5.51721e+07	2.91348e+07	1.81533e+07	2.40942e+08	1.03924e+07	4.85795e+06	4.85512e+06	8.90323e+06	2.95867e+07	1.45552e+07	1.63033e+07	2.28403e+06	8.58564e+06	9.30046e+06	8.09697e+06	2.1672e+06	3.45956e+06	6.7813e+07	1.83152e+07	1.035e+08	3.96454e+06	5.25578e+06	1.71466e+07
ASH1L_HUMAN	6	1	283.35	0.135063	0.54446	4.87782e+07	9.2134e+07	1.88884	0.319196	Rx	BL	336174	Histone-lysine N-methyltransferase ASH1L OS=Homo sapiens OX=9606 GN=ASH1L PE=1 SV=2	1.63457e+06	1.05285e+06	1.38469e+06	2.99302e+06	4.84266e+06	1.97933e+06	2.61734e+06	1.13853e+06	1.918e+06	7.40515e+06	2.66541e+06	7.49332e+06	1.32967e+06	2.0956e+06	831768	2.90916e+06	335467	4.15163e+06	921146	5.97123e+06	4.02604e+06	3.3179e+06	3.08132e+06	4.89099e+06	2.97406e+06	1.58593e+06	1.81563e+06	9.56589e+06	2.94688e+06	1.87868e+06	1.24323e+07	1.71565e+06	4.13543e+06	9.68249e+06	2.08083e+07	384136
PCD12_HUMAN	3	1	115.68	0.135827	0.54446	2.26421e+08	3.7862e+08	1.67219	0.318135	Rx	BL	129599	Protocadherin-12 OS=Homo sapiens OX=9606 GN=PCDH12 PE=1 SV=1	715930	1.49046e+07	4.85519e+07	8.22737e+06	3.53221e+06	6.89717e+06	5.93658e+06	2.06454e+06	8.75418e+06	2.96401e+07	1.78896e+07	2.08815e+07	9.7849e+06	5.59579e+06	6.94516e+06	607038	1.96803e+06	3.35246e+07	6.72975e+06	2.84926e+06	2.88219e+07	4.17709e+07	7.32332e+06	8.42614e+06	4.88938e+07	1.29898e+07	1.11902e+07	1.98951e+07	4.22472e+07	5.86734e+07	6.62472e+07	5.32359e+06	6.41035e+06	3.50787e+06	1.41689e+06	5.90377e+06
CNTN4_HUMAN	3	1	118.84	0.136199	0.54446	4.87303e+09	1.43854e+09	0.295204	0.317619	BL	Rx	114181	Contactin-4 OS=Homo sapiens OX=9606 GN=CNTN4 PE=1 SV=1	1.12616e+08	1.55333e+08	7.0143e+07	1.66848e+09	3.73776e+07	8.13917e+07	9.55267e+08	4.06074e+07	2.93034e+07	3.08217e+07	8.25234e+08	1.03532e+08	6.86359e+07	1.06815e+08	6.96829e+07	6.6323e+07	3.02719e+07	4.21189e+08	8.01242e+07	6.40863e+07	5.74018e+07	7.51599e+07	6.82001e+07	7.2719e+07	1.38126e+08	5.19168e+07	3.3566e+07	5.2723e+07	9.69239e+07	2.77233e+07	1.04776e+08	1.61555e+08	1.37115e+08	5.0379e+07	4.99066e+07	1.16137e+08
TRIPB_HUMAN	6	1	239.41	0.138146	0.546559	1.2153e+08	2.45161e+08	2.01728	0.314952	Rx	BL	228131	Thyroid receptor-interacting protein 11 OS=Homo sapiens OX=9606 GN=TRIP11 PE=1 SV=3	1.20523e+07	6.64637e+06	3.44005e+06	6.60031e+06	8.7877e+06	4.63135e+06	2.72081e+07	2.04717e+06	633332	6.62689e+06	2.4382e+06	4.66572e+06	4.31163e+06	3.53258e+06	1.20413e+07	5.33341e+06	7.55774e+06	2.97626e+06	8.99243e+06	1.23657e+07	3.59908e+06	6.61919e+06	2.18128e+06	1.21983e+07	1.4505e+07	9.7444e+06	1.18662e+08	7.6289e+06	1.2192e+07	4.39704e+06	1.03285e+07	2.92145e+06	3.78996e+06	5.13275e+06	3.69811e+06	6.20526e+06
SPAG5_HUMAN	3	1	119.59	0.139719	0.546559	4.16455e+09	2.48545e+09	0.596811	0.312825	BL	Rx	135706	Sperm-associated antigen 5 OS=Homo sapiens OX=9606 GN=SPAG5 PE=1 SV=2	1.53047e+09	2.4255e+08	7.9027e+07	1.40987e+08	1.79798e+08	1.81028e+08	1.84214e+08	2.61677e+08	1.43972e+08	1.15932e+08	9.15661e+07	2.05094e+08	4.85107e+07	2.07699e+08	1.72074e+08	1.12593e+08	1.87902e+08	7.94552e+07	1.80855e+08	1.26795e+08	9.67479e+07	1.38709e+08	1.56927e+08	2.14023e+08	1.41427e+08	9.17793e+07	2.51758e+08	8.37588e+07	7.24275e+07	8.38784e+07	2.11727e+08	5.78659e+07	1.11174e+08	2.01685e+08	1.3171e+08	1.32202e+08
ASGL1_HUMAN	1	1	42.6	0.140321	0.546559	1.94824e+07	3.66482e+07	1.8811	0.312017	Rx	BL	32376	Isoaspartyl peptidase/L-asparaginase OS=Homo sapiens OX=9606 GN=ASRGL1 PE=1 SV=2	343992	230585	133083	344221	119069	0	488737	729913	325344	3.61219e+06	259796	1.97124e+06	2.32894e+06	5.27204e+06	812860	1.4358e+06	881468	193088	271822	444103	872954	1.73027e+07	258583	1.11859e+06	306484	171286	2.05334e+06	975309	1.06478e+06	3.09398e+06	1.54135e+06	2.67018e+06	1.04701e+06	633682	1.24417e+06	1.57783e+06
CO4B_HUMAN;CO4A_HUMAN	35	9	2496.27	0.142165	0.546559	1.63434e+10	1.92381e+10	1.17712	0.309567	Rx	BL	194170	Complement C4-B OS=Homo sapiens OX=9606 GN=C4B PE=1 SV=2	7.35736e+08	8.99462e+08	1.57039e+09	5.62438e+08	9.5014e+08	1.4659e+09	5.56186e+08	1.21996e+09	1.57336e+09	1.11472e+09	6.59486e+08	5.62044e+08	6.22591e+08	3.46936e+08	1.06784e+09	5.79031e+08	1.00055e+09	8.56682e+08	2.10241e+09	1.36041e+09	1.36136e+09	9.13432e+08	1.04894e+09	1.10905e+09	8.75492e+08	8.03917e+08	9.89404e+08	9.80283e+08	7.35252e+08	8.9845e+08	1.04499e+09	6.4479e+08	1.28465e+09	1.02417e+09	8.20338e+08	1.24078e+09
POLH_HUMAN	3	1	124.03	0.143215	0.546559	1.32366e+08	3.76368e+07	0.28434	0.308187	BL	Rx	79333	DNA polymerase eta OS=Homo sapiens OX=9606 GN=POLH PE=1 SV=1	0	8.82098e+07	563884	235034	3.47564e+06	4.21924e+06	915316	3.69034	3.45181e+06	5.70305e+06	266189	1.77807e+06	1.67365e+07	1.66358e+06	1.86972e+06	157140	1.16457e+06	1.95627e+06	4.29767e+06	1.77574e+06	6.65566e+06	276680	504415	606029	1.2581e+06	1.24617e+06	2.35397e+06	3.27904e+06	588876	846815	4.17469e+06	1.62223e+06	2.77068e+06	208389	1.05598e+06	4.1157e+06
SERC5_HUMAN	1	1	46.19	0.144085	0.546559	2.05752e+08	1.38128e+08	0.671333	0.307052	BL	Rx	48574	Serine incorporator 5 OS=Homo sapiens OX=9606 GN=SERINC5 PE=2 SV=1	1.70126e+07	1.83539e+07	4.21085e+06	7.48031e+07	3.74729e+06	4.69619e+06	1.56089e+07	2.77636e+06	2.32618e+06	1.04549e+07	1.90102e+07	3.19525e+06	1.45766e+06	3.84709e+06	8.81535e+06	2.20414e+06	1.02682e+07	2.96355e+06	1.08985e+07	2.81759e+06	3.19061e+06	1.32342e+06	1.5795e+06	3.94895e+06	9.27743e+06	1.26723e+07	2.22453e+06	1.2722e+07	2.95167e+06	3.22125e+06	4.85414e+06	2.83773e+06	4.69468e+06	3.31394e+07	2.46401e+07	1.13416e+06
CDCA2_HUMAN	6	1	243.64	0.144273	0.546559	1.92118e+07	1.71382e+08	8.92063	0.306807	Rx	BL	114146	Cell division cycle-associated protein 2 OS=Homo sapiens OX=9606 GN=CDCA2 PE=1 SV=2	829907	1.49611e+06	908101	540604	793037	664480	669481	324068	680679	927969	981142	1.85578e+06	498162	4.16291e+06	1.28566e+06	247849	1.25193e+06	1.09396e+06	265559	1.02087e+06	849535	2.23234e+06	309571	492953	943771	6.15238e+07	1.41617e+07	6.07335e+07	1.93666e+07	1.92935e+06	504462	1.51235e+06	3.91565e+06	595005	819092	205596
YIF1A_HUMAN	1	1	37.19	0.144439	0.546559	1.52036e+09	7.8964e+08	0.519378	0.306592	BL	Rx	32048	Protein YIF1A OS=Homo sapiens OX=9606 GN=YIF1A PE=1 SV=2	2.10642e+08	1.28065e+08	1.25804e+07	2.0498e+08	2.16263e+07	1.31822e+08	4.04926e+07	5.81091e+07	1.59596e+07	7.31643e+07	3.64029e+07	1.6738e+07	8.34168e+06	1.03249e+08	7.45545e+07	6.19986e+07	1.47607e+08	1.74022e+08	3.1613e+07	5.18702e+07	1.8901e+07	5.84586e+06	1.29102e+08	4.15437e+07	2.34945e+07	2.82398e+07	1.49962e+07	3.16986e+07	1.77292e+07	4.25262e+07	1.53297e+07	3.36308e+07	3.38861e+07	1.18645e+08	1.09325e+07	1.39655e+08
BIRC6_HUMAN	5	1	236.64	0.146392	0.546559	6.59495e+07	3.32802e+07	0.504632	0.304077	BL	Rx	536192	Baculoviral IAP repeat-containing protein 6 OS=Homo sapiens OX=9606 GN=BIRC6 PE=1 SV=2	1.49529e+06	2.45773e+06	4.61825e+06	2.3347e+06	5.42368e+06	7.71645e+06	8.8934e+06	1.30193e+06	1.90761e+06	308035	1.47238e+06	44803	223184	280495	1.58279e+06	4.78886e+06	7.01092e+06	1.4089e+07	7.50912e+06	827895	0	726410	1.45756e+06	314309	3.43867e+06	119130	775235	124557	46314	5.25924e+06	4.26696e+06	1.46652e+06	1.27121e+06	2.26307e+06	1.15183e+06	2.26221e+06
MK14_HUMAN	1	1	35.94	0.148438	0.546559	4.21059e+07	8.94149e+07	2.12357	0.301479	Rx	BL	41495	Mitogen-activated protein kinase 14 OS=Homo sapiens OX=9606 GN=MAPK14 PE=1 SV=3	44243.9	9.74093e+06	1.66426e+06	909759	7.24614e+06	523735	211335	1.65813e+06	3.26759e+06	926787	15215.5	2.57266e+06	1.91178e+06	2.53143e+06	1.62203e+06	1.29338e+06	5.39778e+06	568701	3.19894e+06	643518	683396	7.20989e+06	9.06214e+06	7.23174e+06	849065	1.30895e+06	1.47932e+06	1.39637e+06	3.59428e+06	4.64836e+06	104667	198680	4.53552e+06	3.75013e+07	4.10215e+06	1.66658e+06
STML3_HUMAN	2	1	84	0.149346	0.546559	6.62809e+08	3.72358e+08	0.561788	0.300339	BL	Rx	32343	Stomatin-like protein 3 OS=Homo sapiens OX=9606 GN=STOML3 PE=1 SV=1	2.14825e+07	5.21662e+07	6.47639e+06	3.14178e+07	2.46549e+07	7.87831e+07	2.16174e+07	2.88167e+07	1.49878e+07	5.61468e+07	1.3741e+07	4.35684e+07	3.61614e+07	9.95514e+07	3.03479e+07	9.34723e+07	7.14568e+06	2.27148e+06	4.87714e+06	8.04252e+06	1.05042e+07	1.17617e+07	6.92411e+07	8.63119e+06	4.019e+07	4.61883e+07	4.19484e+06	3.31956e+07	1.12473e+07	4.16507e+06	2.55556e+06	1.96656e+07	2.92085e+07	1.31016e+07	2.22088e+07	3.33794e+07
RS13_HUMAN	1	1	49.27	0.149379	0.546559	1.76146e+09	4.10333e+09	2.3295	0.300299	Rx	BL	17212	40S ribosomal protein S13 OS=Homo sapiens OX=9606 GN=RPS13 PE=1 SV=2	6.99542e+07	8.30822e+07	1.09203e+08	1.14329e+08	1.54393e+08	8.6231e+07	8.96844e+07	3.80776e+07	8.58541e+07	3.97079e+07	5.26873e+07	7.27001e+07	3.91409e+08	2.33395e+07	9.33883e+07	7.4208e+07	9.10951e+07	9.21177e+07	5.96338e+07	1.18449e+08	7.71783e+07	2.15091e+09	8.02773e+07	9.78511e+07	7.84866e+07	2.34264e+07	8.14342e+07	6.08059e+07	9.21684e+07	1.80228e+08	1.44085e+08	8.7838e+07	1.5271e+08	9.83167e+07	1.36693e+08	3.82839e+08
SYGP1_HUMAN	3	1	125.38	0.149844	0.546559	9.45448e+08	5.60327e+08	0.592657	0.299717	BL	Rx	149160	Ras/Rap GTPase-activating protein SynGAP OS=Homo sapiens OX=9606 GN=SYNGAP1 PE=1 SV=4	6.54636e+07	1.17401e+07	7.79888e+07	2.08305e+08	1.93073e+07	3.86673e+07	1.0821e+08	6.61217e+06	1.39817e+07	1.72934e+07	1.38553e+08	8.98162e+06	6.29836e+07	6.75552e+06	1.78673e+07	1.6735e+07	2.17443e+07	1.04258e+08	5.20244e+06	3.08528e+07	1.37174e+08	1.23362e+08	1.41407e+07	1.4541e+07	2.42925e+07	1.04018e+07	5.94337e+06	5.49234e+07	1.88294e+07	7.02616e+06	1.33369e+07	1.09299e+07	2.83978e+07	2.82483e+07	2.88632e+07	3.86116e+06
LMOD3_HUMAN	1	1	49.41	0.150688	0.546559	9.85924e+08	1.23458e+09	1.2522	0.298668	Rx	BL	65045	Leiomodin-3 OS=Homo sapiens OX=9606 GN=LMOD3 PE=1 SV=1	1.28768e+08	4.92419e+07	7.79919e+07	2.4708e+07	3.11505e+07	9.97482e+07	4.81373e+07	3.41532e+07	1.26016e+08	3.27578e+07	6.33917e+07	1.86307e+07	3.12256e+07	2.28268e+07	9.28115e+07	3.4409e+07	1.72171e+07	5.27391e+07	1.83025e+07	1.06565e+08	5.23851e+07	5.30503e+07	8.88538e+07	4.20323e+07	4.62238e+07	1.6052e+08	4.43658e+07	3.18079e+07	3.10584e+07	1.65168e+08	3.69858e+07	7.84782e+07	4.37726e+07	5.66317e+07	4.89927e+07	1.2938e+08
BC11B_HUMAN	3	1	126.59	0.150698	0.546559	1.09842e+08	2.04415e+08	1.861	0.298656	Rx	BL	96998	B-cell lymphoma/leukemia 11B OS=Homo sapiens OX=9606 GN=BCL11B PE=1 SV=1	2.14851e+07	395774	2.57346e+06	4.24237e+06	1.21565e+06	1.82353e+06	1.29465e+06	4.26538e+06	4.62845e+06	4.88566e+06	822226	2.35324e+07	1.33537e+07	1.6258e+06	4.8642e+06	6.55021e+06	1.38306e+06	1.08999e+07	3.134e+06	6.26184e+06	1.41812e+07	2.93627e+07	4.91348e+06	2.95382e+06	1.22929e+06	1.15283e+06	2.90602e+06	2.76633e+06	1.67605e+06	1.79354e+07	4.12825e+06	4.14017e+07	2.43724e+06	4.30171e+06	3.92891e+06	5.9744e+07
IC1_HUMAN	12	4	749.12	0.151702	0.546559	7.78504e+09	1.07441e+10	1.3801	0.297415	Rx	BL	55347	Plasma protease C1 inhibitor OS=Homo sapiens OX=9606 GN=SERPING1 PE=1 SV=2	1.66784e+08	1.00762e+09	9.48792e+08	4.90138e+08	5.90363e+08	1.76427e+08	4.07529e+08	7.61432e+08	2.27285e+08	4.3891e+08	1.56135e+08	1.73827e+08	1.59828e+08	5.18097e+08	4.62431e+08	1.42102e+08	3.02742e+08	6.546e+08	4.76912e+08	8.98599e+08	1.00683e+09	7.15441e+08	8.34686e+08	3.96891e+08	6.4228e+08	9.77028e+07	3.25858e+08	2.95962e+08	4.41025e+08	4.23713e+08	1.05087e+09	2.45742e+08	4.85537e+08	6.12539e+08	5.34392e+08	1.25915e+09
CBPC4_HUMAN	3	1	129.17	0.152043	0.546559	2.18159e+08	1.15713e+08	0.53041	0.296997	BL	Rx	126961	Cytosolic carboxypeptidase 4 OS=Homo sapiens OX=9606 GN=AGBL1 PE=1 SV=3	3.23706e+07	2.21522e+07	9.4718e+06	2.41913e+06	3.59125e+06	3.11874e+06	2.52952e+06	4.37737e+06	124542	6.797e+06	7.19853e+06	2.85689e+07	7.05866e+06	1.86292e+07	5.07314e+06	5.87199e+07	3.47145e+06	2.4868e+06	1.32092e+07	3.82194e+06	2.54142e+06	1.38955e+06	407015	1.82461e+07	2.74591e+06	1.04451e+06	160179	5.06593e+06	447522	1.55638e+07	3.55806e+06	2.99954e+06	4.96334e+06	6.10749e+06	2.31311e+07	1.03109e+07
A2GL_HUMAN	4	1	254.72	0.154252	0.546559	1.44309e+09	3.63021e+09	2.51558	0.294306	Rx	BL	38382	Leucine-rich alpha-2-glycoprotein OS=Homo sapiens OX=9606 GN=LRG1 PE=1 SV=2	5.87904e+07	6.52107e+07	1.12173e+08	1.09617e+08	1.04739e+08	7.50044e+07	1.16725e+08	8.63903e+07	1.25237e+08	1.0512e+08	7.13422e+07	5.21983e+07	6.43392e+07	3.47803e+07	7.68872e+07	3.30502e+07	5.16877e+07	9.98027e+07	1.12232e+08	1.03027e+08	7.77202e+07	6.50173e+07	9.48158e+07	7.05567e+07	1.14249e+08	2.53464e+07	1.23974e+08	7.23238e+07	1.20076e+08	1.17523e+08	8.69487e+07	1.11964e+08	7.37268e+07	7.19973e+07	7.72238e+07	2.11149e+09
PROC_HUMAN	1	1	39.62	0.154559	0.546559	2.97498e+08	1.02729e+09	3.45309	0.293936	Rx	BL	53406	Vitamin K-dependent protein C OS=Homo sapiens OX=9606 GN=PROC PE=1 SV=1	8.67295e+06	2.96829e+07	9.8361e+06	1.86789e+07	2.72303e+07	6.68486e+06	1.0049e+07	7.096e+06	1.55633e+07	7.83697e+06	1.84659e+07	2.30414e+07	1.99978e+07	3.12367e+07	2.77474e+07	9.57888e+06	1.74624e+07	8.63614e+06	1.78856e+07	1.18219e+07	1.26318e+07	5.45706e+07	2.13037e+07	9.72095e+06	8.99116e+06	6.45412e+08	4.54947e+07	1.45582e+07	2.1302e+07	4.57062e+07	1.54285e+07	2.20757e+07	2.20834e+07	2.29248e+07	2.80304e+07	7.34401e+06
JUND_HUMAN	4	1	170.15	0.155048	0.546559	6.47e+08	1.01083e+08	0.156233	0.293347	BL	Rx	35266	Transcription factor jun-D OS=Homo sapiens OX=9606 GN=JUND PE=1 SV=3	2.33207e+07	2.13604e+07	2.5999e+06	1.17089e+07	8.59824e+06	3.93018e+06	3.20185e+06	9.57769e+06	4.82023e+06	1.76347e+06	3.16671e+06	3.91931e+06	5.10234e+08	1.85669e+07	3.6324e+06	1.74403e+06	2.38933e+06	1.24662e+07	1.50879e+07	2.08111e+07	6.84261e+06	6.65751e+06	3.98048e+06	2.90165e+06	5.47853e+06	915924	4.55316e+06	4.49708e+06	4.84513e+06	2.6222e+06	5.36888e+06	2.17695e+06	8.11945e+06	1.24521e+06	2.43178e+06	2.54745e+06
NF1_HUMAN	6	1	238.81	0.156259	0.546559	4.38162e+08	1.07711e+09	2.45824	0.291898	Rx	BL	322760	Neurofibromin OS=Homo sapiens OX=9606 GN=NF1 PE=1 SV=2	6.59458e+07	9.94956e+07	1.94759e+07	4.21833e+07	1.98836e+07	5.47204e+06	4.8574e+06	7.89206e+06	6.0406e+06	3.30167e+06	1.79036e+07	1.60521e+07	8.30135e+06	9.614e+06	8.29893e+06	3.33767e+07	5.83823e+07	1.16848e+07	8.70769e+07	6.38356e+07	2.596e+07	1.78637e+07	1.13384e+07	7.56022e+06	1.09701e+07	3.9626e+07	2.10646e+07	1.03155e+07	2.73963e+07	3.8486e+07	2.81337e+07	1.89187e+07	2.49688e+07	8.56066e+06	1.88356e+07	6.16197e+08
CSN3_HUMAN	1	1	40.22	0.157006	0.546559	4.84956e+08	1.36819e+09	2.82127	0.29101	Rx	BL	48412	COP9 signalosome complex subunit 3 OS=Homo sapiens OX=9606 GN=COPS3 PE=1 SV=3	1.04895e+07	2.29095e+07	1.13258e+07	3.43351e+07	3.52841e+07	3.50308e+07	5.02053e+07	1.89853e+07	1.43325e+07	2.76808e+07	9.33756e+07	1.18304e+07	1.79168e+07	3.04027e+07	2.84961e+07	1.3228e+07	6.49626e+06	2.2631e+07	4.15824e+07	4.72324e+07	5.3705e+07	2.53917e+07	8.12128e+07	3.41037e+07	2.39094e+07	9.73206e+06	7.20068e+06	1.09346e+08	1.27047e+07	1.81677e+07	2.03867e+08	4.92496e+08	7.94948e+07	3.19596e+07	2.45894e+07	7.14971e+07
PLEC_HUMAN	7	1	274.96	0.15894	0.546559	1.20698e+08	1.96352e+08	1.62681	0.288734	Rx	BL	533462	Plectin OS=Homo sapiens OX=9606 GN=PLEC PE=1 SV=3	460466	1.24389e+07	9.22973e+06	2.07504e+06	7.65799e+06	1.08528e+06	6.07487e+06	1.95727e+07	1.60551e+07	2.33382e+06	1.34176e+07	2.09667e+06	3.00262e+06	3.84664e+06	4.06962e+06	6.89822e+06	1.73707e+06	8.64577e+06	1.77098e+07	2.19669e+07	1.36373e+07	8.25969e+06	1.21207e+07	2.67347e+06	1.38146e+07	2.46572e+06	5.18127e+06	3.94482e+07	1.2733e+07	3.18403e+07	1.31153e+06	1.25178e+06	5.36917e+06	1.96077e+06	1.32099e+06	3.28714e+06
PHC2_HUMAN	4	1	150.68	0.159497	0.546559	1.76923e+08	3.3142e+08	1.87325	0.288083	Rx	BL	91341	Polyhomeotic-like protein 2 OS=Homo sapiens OX=9606 GN=PHC2 PE=1 SV=1	1.60085e+07	3.08251e+07	4.07317e+06	1.09325e+07	6.74652e+06	1.42131e+07	4.95653e+06	1.06845e+07	653895	6.49604e+06	6.97726e+06	1.65981e+07	3.09589e+07	2.61412e+06	3.10673e+06	2.67044e+06	0	8.40754e+06	1.23783e+07	3.63465e+07	1.25568e+07	4.41123e+06	5.50528e+06	9.60926e+07	3.93977e+06	1.74024e+07	1.35283e+07	2.16391e+07	3.75514e+06	4.26997e+07	4.73926e+06	2.8985e+07	8.26249e+06	1.20237e+07	5.67575e+06	1.47918e+06
TRXR2_HUMAN	2	1	81.58	0.1605	0.546559	1.22496e+08	3.61152e+08	2.94828	0.286919	Rx	BL	57156	Thioredoxin reductase 2, mitochondrial OS=Homo sapiens OX=9606 GN=TXNRD2 PE=1 SV=3	8.86135e+06	938402	3.85289e+06	1.56572e+07	2.08596e+06	3.42287e+06	5.00556e+06	5.16702e+07	0	1.52301e+06	3.71931e+06	79494.6	1.64049e+06	2.07639e+06	5.11894e+06	2.99247e+06	1.13456e+07	2.50553e+06	1.7255e+06	5.96241e+06	8.63922e+06	859419	2.72049e+07	3.71832e+06	1.01699e+07	1.98481e+07	5.74452e+07	2.10374e+06	3.83013e+06	2.21725e+06	1.30753e+07	2.94585e+06	1.17895e+07	1.01175e+07	7.93624e+06	1.71563e+08
NAMPT_HUMAN	1	1	40.04	0.161312	0.546559	1.13838e+09	3.2206e+08	0.28291	0.285982	BL	Rx	55772	Nicotinamide phosphoribosyltransferase OS=Homo sapiens OX=9606 GN=NAMPT PE=1 SV=1	4.90482e+07	7.65115e+06	5.66708e+06	2.72295e+07	2.39417e+07	1.15345e+07	7.23752e+06	6.88433e+08	8.47908e+06	9.17022e+06	1.85815e+07	6.2818e+07	9.93007e+06	5.81279e+07	7.88791e+06	1.45928e+07	1.44681e+07	1.13585e+08	2.0949e+07	1.34265e+07	1.0828e+07	3.18779e+06	6.62994e+06	1.74472e+07	3.99598e+07	3.22665e+07	1.82079e+07	2.23278e+07	1.17295e+07	1.28658e+07	3.71168e+07	2.34902e+07	1.89802e+07	8.48319e+06	1.14922e+07	1.26716e+07
CS073_HUMAN	1	1	30.91	0.162186	0.546559	3.81476e+09	2.00633e+09	0.525939	0.284979	BL	Rx	13970	Putative uncharacterized protein C19orf73 OS=Homo sapiens OX=9606 GN=C19orf73 PE=1 SV=2	1.88572e+08	2.11559e+08	3.49013e+07	1.1688e+08	1.57311e+08	2.0283e+08	1.5797e+08	1.86625e+08	1.55026e+09	6.46161e+07	1.49981e+08	6.84947e+07	6.60056e+07	1.74939e+08	1.00167e+08	7.45384e+07	2.48348e+08	6.07638e+07	4.38712e+07	8.67554e+07	4.93929e+07	2.89136e+07	1.99221e+08	8.44494e+07	1.57409e+08	1.23031e+08	6.67413e+07	1.89181e+08	1.31458e+08	1.11608e+08	3.27299e+07	4.04603e+07	7.36664e+07	1.18692e+08	7.78249e+07	3.90925e+08
LRRC9_HUMAN	3	1	123.45	0.162744	0.546559	2.32613e+08	1.23357e+08	0.530309	0.284342	BL	Rx	168801	Leucine-rich repeat-containing protein 9 OS=Homo sapiens OX=9606 GN=LRRC9 PE=2 SV=2	3.54843e+06	2.1702e+06	4.23722e+06	3.26747e+06	1.1108e+07	3.65881e+06	1.7043e+07	2.91162e+06	5.41905e+06	9.59648e+06	6.75893e+06	5.9506e+06	2.50651e+06	3.53446e+07	4.05797e+06	5.20075e+06	1.04588e+08	5.24504e+06	1.27687e+06	0	1.77119e+07	5.35014e+06	5.64142e+06	1.98884e+07	8.22486e+06	1.37673e+06	75432.3	6.41288e+06	2.2089e+07	1.05573e+07	1.90757e+06	2.08252e+06	5.22578e+06	1.62162e+06	6.43962e+06	7.47451e+06
TXLNB_HUMAN	1	1	41.82	0.163429	0.546559	6.40581e+07	1.68547e+08	2.63115	0.283563	Rx	BL	76985	Beta-taxilin OS=Homo sapiens OX=9606 GN=TXLNB PE=1 SV=3	1.01423e+06	2.03789e+06	14635	392404	7.63772e+06	4.82726e+06	3.38618e+06	6.32555e+06	1.12443e+06	8.83171e+06	696606	1.82045e+06	7.32307e+06	1.63912e+06	1.27928e+07	558249	1.03064e+06	2.60519e+06	1.84441e+06	3.13147e+06	1.7936e+07	1.38698e+06	1.63132e+07	5.88348e+06	3.47825e+06	632712	2.73134e+06	2.93029e+06	5.52848e+06	5.57542e+06	2.49903e+06	4.40927e+06	1.01055e+06	7.91469e+07	1.08994e+07	3.20949e+06
TBCD1_HUMAN	1	1	38.21	0.163745	0.546559	5.32515e+07	3.89173e+07	0.730821	0.283205	BL	Rx	134311	TBC1 domain family member 1 OS=Homo sapiens OX=9606 GN=TBC1D1 PE=1 SV=2	1.11077e+06	2.26792e+07	1.87772e+06	391620	365418	107490	1.4548e+06	1.35529e+06	2.76736e+06	2.35653e+06	1.02749e+06	560522	5.93409e+06	3.99949e+06	238102	2.65345e+06	273403	4.09881e+06	0	3.71039e+06	4.15892e+06	2.55166e+06	3.15421e+06	145318	2.94288e+06	0	2.11209e+06	3.04598e+06	1.04938e+06	1.80039e+06	3.8831e+06	2.24271e+06	3.30387e+06	45539.3	1.33557e+06	3.43533e+06
RBM15_HUMAN	5	1	225	0.164293	0.546559	1.78113e+09	3.46557e+09	1.94571	0.282586	Rx	BL	107352	RNA-binding protein 15 OS=Homo sapiens OX=9606 GN=RBM15 PE=1 SV=2	2.57646e+07	4.13998e+07	2.9199e+08	3.23921e+07	1.41742e+08	1.00538e+08	6.95532e+07	4.67146e+07	1.57031e+07	3.68689e+07	3.89167e+07	2.99768e+08	9.63926e+07	7.73396e+07	6.34948e+07	6.26909e+07	1.20341e+08	2.19522e+08	1.38408e+08	6.91349e+07	2.57353e+08	7.05347e+07	1.92211e+08	5.53675e+07	1.23451e+08	8.06913e+07	1.12001e+09	8.55875e+07	6.31395e+07	2.83653e+08	5.93341e+08	4.12658e+07	1.39327e+08	1.71145e+07	6.4231e+07	7.07503e+07
CC88B_HUMAN	2	1	77.44	0.164558	0.546559	1.24198e+07	4.12824e+07	3.32393	0.282287	Rx	BL	165166	Coiled-coil domain-containing protein 88B OS=Homo sapiens OX=9606 GN=CCDC88B PE=1 SV=1	182712	2.2188e+06	0	529137	1.56875e+06	1.11815e+06	133588	5893.47	0	0	908028	0	2.62338e+06	1.31077e+06	905114	204664	0	710784	1.19777e+06	908634	909674	51138.3	1.09086e+06	1.07199e+06	358085	15061.7	727608	1.64462e+06	0	2.55884e+07	1.63731e+06	3.67591e+06	865983	0	68600.6	1.47079e+06
FANCE_HUMAN	2	1	92.47	0.165101	0.546559	5.01303e+07	1.10141e+08	2.19709	0.281677	Rx	BL	59415	Fanconi anemia group E protein OS=Homo sapiens OX=9606 GN=FANCE PE=1 SV=1	1.45759e+06	1.90613e+06	886904	1.61697e+06	4.18123e+06	5.24554e+06	9.20113e+06	1.07697e+06	2.73855e+06	1.38262e+06	3.3408e+06	2.44982e+06	5.8898e+06	0	2.56018e+06	5.08228e+06	1.11207e+06	1691.29	3.2388e+06	1.03742e+06	2.50413e+06	2.98005e+06	8.94167e+06	7.41878e+06	3.69875e+06	2.42009e+06	355084	2.74014e+06	2.05667e+06	603391	2.26185e+06	3.80408e+06	4.75276e+06	274678	2.2008e+07	3.90442e+07
CPSF1_HUMAN	4	1	151.43	0.166254	0.547091	1.60177e+07	4.71022e+07	2.94064	0.280389	Rx	BL	162036	Cleavage and polyadenylation specificity factor subunit 1 OS=Homo sapiens OX=9606 GN=CPSF1 PE=1 SV=2	347103	1.32124e+06	980025	68026.3	459306	1.53506e+06	176916	284987	359218	194772	217210	2.09724e+06	467499	3.34754e+06	2.39905e+06	96092.8	1.47547e+06	190920	760939	2.29409e+06	565304	1.04348e+06	195378	2.98303e+06	87903.7	756808	2.0587e+06	710682	5.17921e+06	3.84611e+06	197129	215633	5.90687e+06	1.18932e+07	8.28366e+06	124002
LRRF1_HUMAN	5	1	195.67	0.168534	0.547091	8.8138e+09	1.57035e+10	1.78169	0.277871	Rx	BL	89826	Leucine-rich repeat flightless-interacting protein 1 OS=Homo sapiens OX=9606 GN=LRRFIP1 PE=1 SV=2	1.23873e+08	6.11919e+08	6.00146e+08	8.49125e+08	1.65104e+08	1.0086e+08	2.07938e+08	3.58792e+08	1.45343e+09	2.92923e+09	4.4644e+07	6.74629e+07	7.05239e+07	1.88079e+08	1.95913e+08	9.6463e+07	1.24412e+08	6.25891e+08	6.88443e+08	7.03033e+08	9.123e+08	9.52221e+08	1.74724e+08	1.51177e+08	2.43556e+09	6.07695e+08	1.48982e+09	2.23799e+08	2.15277e+09	1.75036e+08	1.6748e+08	3.41657e+08	1.06815e+08	1.46769e+08	1.29585e+08	4.14461e+09
HPS6_HUMAN	2	1	79.12	0.169191	0.547091	3.79687e+09	6.25207e+09	1.64664	0.277153	Rx	BL	83721	Hermansky-Pudlak syndrome 6 protein OS=Homo sapiens OX=9606 GN=HPS6 PE=1 SV=1	8.17216e+07	1.00155e+08	5.97799e+08	7.56974e+07	3.05506e+08	8.59997e+07	1.62183e+08	1.23507e+08	1.23211e+08	1.15052e+08	6.08112e+07	7.95301e+08	2.09569e+08	3.61203e+08	9.91694e+07	1.28455e+08	2.81938e+08	8.95905e+07	1.07574e+08	1.37284e+08	2.43217e+08	2.11289e+08	8.68988e+07	1.90188e+08	1.71335e+08	5.35377e+08	3.47008e+07	1.2936e+08	2.4828e+08	5.14863e+08	1.49044e+09	1.16498e+09	1.74338e+08	4.78937e+08	2.42116e+08	9.08969e+07
LCA10_HUMAN	3	1	118.72	0.170139	0.547091	5.61045e+08	3.58922e+08	0.639738	0.27612	BL	Rx	17523	Putative lung carcinoma-associated protein 10 OS=Homo sapiens OX=9606 GN=LCA10 PE=2 SV=1	5.48367e+07	1.81596e+07	3.08572e+07	8.904e+06	7.35346e+06	1.73366e+07	1.27663e+07	2.6349e+07	8.15286e+07	8.27504e+07	3.59901e+07	6.11915e+07	3.67571e+07	3.26363e+06	8.02409e+06	4.26657e+06	1.60886e+07	5.46212e+07	1.22881e+07	4.23417e+07	2.57428e+07	5.06568e+07	6.45358e+06	1.14341e+07	6.89756e+06	6.3935e+06	5.15665e+06	7.83135e+07	2.66507e+07	2.71576e+06	7.52322e+06	9.48869e+06	2.17351e+07	7.42147e+06	1.72035e+07	2.05049e+07
GTSE1_HUMAN	3	1	131	0.171247	0.547091	1.26619e+08	6.34357e+07	0.500998	0.274923	BL	Rx	77111	G2 and S phase-expressed protein 1 OS=Homo sapiens OX=9606 GN=GTSE1 PE=1 SV=3	1.97285e+07	1.38059e+06	1.10636e+06	6.21992e+06	7.40533e+06	2.90741e+06	8.21904e+06	1.051e+06	1.00091e+06	5.17447e+06	1.6133e+06	712254	7.46837e+06	2.40229e+06	7.47551e+06	1.30471e+06	5.01975e+07	1.25122e+06	673239	2.20579e+06	369641	1.60255e+06	3.27764e+06	7.63842e+06	3.23771e+06	6.77374e+06	266512	1.27115e+07	4.07129e+06	2.14879e+06	810262	9.81518e+06	4.81121e+06	2.01414e+06	522008	486025
CENPC_HUMAN	2	1	91.95	0.171278	0.547091	1.64827e+09	1.42159e+08	0.0862473	0.27489	BL	Rx	107396	Centromere protein C OS=Homo sapiens OX=9606 GN=CENPC PE=1 SV=2	5.59834e+06	1.50008e+07	1.48864e+07	9.65991e+06	6.47768e+06	8.49458e+06	1.41274e+09	8.10984e+06	3.7014e+06	1.64134e+07	9.42933e+06	3.59938e+06	2.90905e+06	1.88401e+06	6.17891e+06	2.7764e+07	7.95689e+06	8.74666e+07	5.06979e+06	5.41634e+06	9.39624e+06	7.83904e+06	9.22718e+06	5.52273e+06	1.04488e+07	1.62775e+06	8.76871e+06	6.94646e+06	1.14717e+07	2.97328e+07	6.58767e+06	3.31223e+06	2.85623e+06	802840	6.19933e+06	1.09328e+07
CO8A2_HUMAN	6	2	322.89	0.172084	0.547091	1.26844e+08	2.8189e+07	0.222233	0.274025	BL	Rx	67373	Collagen alpha-2(VIII) chain OS=Homo sapiens OX=9606 GN=COL8A2 PE=1 SV=2	695667	2.56424e+06	317011	6.87116e+06	862121	611549	2.6789e+07	1.15412e+06	2.27719e+06	4715.06	765620	7.25866e+07	4.02596e+06	690298	940300	2.10147e+06	1.25511e+06	2.33228e+06	3.65861e+06	555165	5.3549e+06	961476	1.47482e+06	612508	2.47335e+06	165907	750508	455.123	675834	6.5134e+06	70165.9	469643	717082	785076	641623	2.30852e+06
BRPF1_HUMAN	2	1	91.15	0.17315	0.547091	3.70125e+07	7.91054e+07	2.13726	0.272886	Rx	BL	139066	Peregrin OS=Homo sapiens OX=9606 GN=BRPF1 PE=1 SV=2	1.29084e+06	289986	1.85991e+06	5.22521e+06	694216	1.98877e+06	2.09188e+06	0	6.75201e+06	710894	2.73917e+06	318707	5.62866e+06	2.61545e+06	1.74211e+06	935528	1.68368e+06	445463	593249	1.45424e+06	4.73635e+06	3.58791e+06	134758	2.56666e+06	1.5721e+06	488054	654153	1.20313e+06	3.29656e+06	719479	1.16679e+06	1.62099e+06	3.15075e+06	1.53928e+06	2.14006e+06	4.84809e+07
ARSA_HUMAN	1	1	39.89	0.173545	0.547091	5.6047e+07	1.39525e+08	2.48943	0.272467	Rx	BL	54409	Arylsulfatase A OS=Homo sapiens OX=9606 GN=ARSA PE=1 SV=3	1.29934e+07	620543	2.48282e+06	2.45718e+06	8.45084e+06	1.06309e+06	7.31497e+06	2.91752e+06	924262	655326	4.07208e+06	1.64583e+06	3.1805e+06	1.27633e+06	831778	3.05937e+06	1.10266e+06	998579	1.19365e+06	2.32287e+06	3.61966e+06	2.69161e+06	2.37426e+06	8.83705e+06	2.16205e+06	1.17168e+06	2.35258e+06	5.02771e+06	2.25007e+06	1.50296e+06	1.31833e+06	2.58629e+07	1.03974e+06	1.08811e+06	2.58681e+06	7.2123e+07
GOGA3_HUMAN	5	1	213.63	0.174043	0.547091	8.13719e+08	4.25829e+08	0.523312	0.27194	BL	Rx	167765	Golgin subfamily A member 3 OS=Homo sapiens OX=9606 GN=GOLGA3 PE=1 SV=2	3.62934e+06	1.52147e+07	1.51231e+07	1.64521e+08	2.03178e+07	4.49286e+07	4.84219e+07	3.67997e+07	4.35113e+06	9.50323e+07	6.91607e+07	5.51379e+06	6.06316e+06	5.9252e+07	2.51391e+07	3.4023e+07	2.13246e+07	1.44903e+08	3.07733e+07	4.52158e+07	1.43377e+07	2.30163e+07	3.48223e+06	1.87e+07	5.05784e+07	4.94229e+06	5.52107e+06	7.04216e+07	2.26207e+07	1.83644e+07	5.74393e+07	1.70145e+07	2.19405e+07	7.39509e+06	5.28854e+06	8.77728e+06
MCM3_HUMAN	3	1	128.47	0.174984	0.547091	2.57588e+08	1.526e+08	0.592421	0.270947	BL	Rx	91551	DNA replication licensing factor MCM3 OS=Homo sapiens OX=9606 GN=MCM3 PE=1 SV=3	5.3213e+06	5.73631e+06	2.94066e+06	2.22428e+07	7.40571e+06	4.99706e+06	4.75456e+07	1.23905e+07	1.70156e+07	1.18082e+07	5.45061e+06	5.99044e+07	2.85523e+06	1.16152e+07	3.63486e+06	1.62289e+07	1.00884e+07	1.04064e+07	1.01466e+06	2.60234e+06	6.88383e+06	2.12588e+07	6.47374e+06	6.71625e+06	5.76725e+06	2.70721e+06	5.5981e+06	1.25415e+07	1.27991e+07	1.97669e+07	1.00027e+07	3.70989e+06	1.94393e+06	6.29983e+06	1.57855e+07	1.07288e+07
EHMT2_HUMAN	5	1	219.95	0.175591	0.547091	4.14988e+07	5.25432e+07	1.26614	0.270311	Rx	BL	134682	Histone-lysine N-methyltransferase EHMT2 OS=Homo sapiens OX=9606 GN=EHMT2 PE=1 SV=3	702367	1.1876e+06	1.62994e+06	661544	1.04426e+06	260479	708920	2.12891e+06	2.63585e+06	1.99107e+06	5.21157e+06	130441	1.58423e+07	1.36064e+06	486879	212316	743482	4.56026e+06	1.19633e+06	4.73898e+06	2.5904e+06	665183	1.54645e+06	1.68666e+06	3.85384e+06	2.23267e+06	26027.5	2.9015e+06	4.56427e+06	1.98437e+06	1.96877e+06	671628	1.0953e+06	1.19027e+06	2.94497e+06	1.66856e+07
TAF4B_HUMAN	3	1	123.15	0.177655	0.548098	3.37866e+08	1.6182e+08	0.478948	0.268164	BL	Rx	91832	Transcription initiation factor TFIID subunit 4B OS=Homo sapiens OX=9606 GN=TAF4B PE=1 SV=2	1.92889e+07	6.5702e+06	3.90112e+06	1.39321e+07	1.83571e+07	3.76568e+06	1.38274e+08	9.56082e+06	1.20115e+07	1.45059e+07	1.68124e+07	5.16424e+06	2.07299e+07	2.41388e+07	4.9538e+06	9.72761e+06	1.00942e+07	6.07718e+06	4.31196e+06	4.96664e+06	8.83142e+06	3.78388e+06	7.28126e+06	1.79934e+07	8.84014e+06	2.87599e+06	1.36666e+07	1.81066e+07	1.39207e+07	1.28751e+07	1.69484e+07	6.80698e+06	3.67605e+06	5.12458e+06	5.12061e+06	6.68979e+06
CGAS_HUMAN	3	1	124.14	0.177776	0.548098	4.88037e+07	7.9186e+07	1.62254	0.268039	Rx	BL	59462	Cyclic GMP-AMP synthase OS=Homo sapiens OX=9606 GN=CGAS PE=1 SV=2	7.42433e+06	1.87614e+06	7.71986e+06	1.1563e+06	69611.3	560988	1.29959e+06	2.84215e+06	729279	3.17374e+06	4.64625e+06	1.08335e+06	6.28832e+06	1.07451e+06	508855	2.92144e+06	3.47781e+06	1.95118e+06	4.9738e+06	6.2442e+06	3.80764e+06	2.65517e+06	5.45074e+06	1.31516e+06	3.54862e+06	4.46787e+06	2.25914e+06	699185	3.10299e+06	2.80654e+06	2.36434e+06	2.53446e+06	1.20884e+06	1.79555e+06	595559	2.93562e+07
RPA2_HUMAN	1	1	44.89	0.17862	0.548098	5.90585e+07	1.70126e+08	2.88064	0.26717	Rx	BL	129799	DNA-directed RNA polymerase I subunit RPA2 OS=Homo sapiens OX=9606 GN=POLR1B PE=1 SV=2	3.3673e+06	1.41381e+06	1.00225e+07	2.56595e+06	3.17726e+06	2.35819e+06	3.01931e+06	7.41728e+06	1.04411e+06	1.00738e+06	561288	2.64689e+06	5.09607e+06	3.16514e+06	353801	4.30399e+06	92388	7.44581e+06	4.57812e+07	2.15362e+06	2.70241e+06	1.5785e+06	2.25232e+06	917497	7.83944e+06	9.32866e+06	2.22198e+06	4.3787e+06	6.03126e+06	7.04395e+07	4.07233e+06	1.69698e+06	1.28037e+06	2.33207e+06	4.07584e+06	1.04365e+06
MYH13_HUMAN	2	1	92.13	0.180197	0.548098	7.20366e+07	3.51019e+07	0.487278	0.265558	BL	Rx	224605	Myosin-13 OS=Homo sapiens OX=9606 GN=MYH13 PE=2 SV=2	2.24972e+07	670317	1.98805e+06	3.55232e+06	6.35625e+06	3.73309e+06	0	223491	0	9428.4	384485	2.30494e+06	108302	2.6451e+06	4.93559e+06	1.73554e+07	3.13717e+06	2.13548e+06	3.96516e+06	463851	714032	600146	1.36808e+06	2.72954e+06	951980	180392	3.37203e+06	763948	257887	878501	1.26249e+06	2.95625e+06	901217	3.48852e+06	534734	9.71311e+06
WASH4_HUMAN;WASH1_HUMAN	4	1	163.96	0.182042	0.548098	8.46937e+07	2.65406e+07	0.313372	0.263693	BL	Rx	51792	Putative WAS protein family homolog 4 OS=Homo sapiens OX=9606 GN=WASH4P PE=5 SV=1	310179	831245	1.20393e+06	0	132548	372967	130051	172550	6.50477e+07	952367	3.51041e+06	7.9635e+06	1.03568e+06	1.34989e+06	0	1.08816e+06	235931	356559	180803	2.7012e+06	447329	0	514234	18760.5	0	0	2.92961e+06	0	301556	5.90134e+06	1.1738e+07	919227	656410	0	13537.6	218600
CO9_HUMAN	5	3	326.43	0.182156	0.548098	6.52511e+08	9.71334e+08	1.48861	0.263579	Rx	BL	64615	Complement component C9 OS=Homo sapiens OX=9606 GN=C9 PE=1 SV=2	6.47454e+06	2.8012e+07	2.15923e+07	3.98474e+07	2.18067e+07	2.78648e+07	2.31326e+07	1.60819e+07	1.71469e+07	1.98582e+07	1.76286e+07	2.82327e+07	2.22347e+08	5.0149e+07	2.68158e+07	2.67965e+07	2.37233e+07	3.5001e+07	2.56728e+07	2.72311e+07	3.29241e+07	4.51992e+07	3.06115e+07	2.09677e+07	2.49534e+07	3.04244e+08	1.53466e+07	1.87099e+07	2.35871e+07	1.0873e+08	5.72908e+07	2.67392e+07	3.41403e+07	3.2803e+07	2.13951e+07	1.20788e+08
NBPF6_HUMAN	1	1	41.82	0.18516	0.548098	1.706e+08	7.66989e+07	0.449583	0.260589	BL	Rx	72936	Neuroblastoma breakpoint family member 6 OS=Homo sapiens OX=9606 GN=NBPF6 PE=2 SV=2	8.03359e+06	2.18913e+06	527845	2.98292e+06	2.8974e+06	1.68037e+06	6.41244e+06	3.24049e+06	1.93475e+06	1.36564e+06	3.64402e+06	911674	1.16232e+07	7.51203e+07	7.29399e+06	1.55167e+07	1.3858e+07	1.13676e+07	0	4.20335e+06	8.32734e+06	2.72091e+06	9.46577e+06	4.00545e+06	5.01542e+06	831508	2.75475e+06	1.01636e+06	5.51751e+06	8.76889e+06	4.17481e+06	89730.4	3.76413e+06	1.19968e+07	1.19478e+06	2.85142e+06
DOLK_HUMAN	3	1	151.44	0.185243	0.548098	1.28584e+08	5.08844e+07	0.395729	0.260507	BL	Rx	59742	Dolichol kinase OS=Homo sapiens OX=9606 GN=DOLK PE=1 SV=1	1.05088e+07	1.34914e+06	7.88336e+06	1.00171e+07	4.53553e+06	464656	3.52295e+06	1.61057e+06	1.06625e+06	2.46231e+06	3.48353e+06	740915	4.70436e+07	1.8242e+06	1.96555e+06	7.91181e+06	2.08292e+06	2.01107e+07	1.02533e+06	1.44881e+06	5.12343e+06	652122	4.93179e+06	4.00828e+06	1.44963e+06	1.92547e+06	12968.3	3.64281e+06	299991	3.78561e+06	4.46527e+06	1.68681e+06	2.95991e+06	5.80397e+06	7.61713e+06	45007.3
KAT6A_HUMAN	2	1	84.07	0.185736	0.548098	1.24112e+09	7.33368e+08	0.590891	0.260022	BL	Rx	227566	Histone acetyltransferase KAT6A OS=Homo sapiens OX=9606 GN=KAT6A PE=1 SV=2	8.58534e+07	4.80195e+07	8.82998e+07	8.03668e+07	9.96636e+07	2.74847e+07	4.95022e+07	2.82016e+07	1.76115e+08	3.09404e+07	2.628e+07	1.77432e+07	8.80749e+07	4.39188e+07	3.29524e+07	6.91064e+06	7.88496e+07	2.31945e+08	4.47736e+07	2.4385e+07	5.01209e+07	4.96693e+07	4.73421e+07	2.23692e+07	5.00687e+07	2.03338e+07	2.41877e+07	7.14689e+07	5.608e+07	2.38824e+07	2.1403e+07	4.60378e+07	4.32875e+07	4.79652e+07	2.71893e+07	6.28036e+07
REP15_HUMAN	2	1	78.98	0.186312	0.548098	1.2654e+09	2.13321e+09	1.68579	0.259458	Rx	BL	27010	Rab15 effector protein OS=Homo sapiens OX=9606 GN=REP15 PE=1 SV=4	9.13886e+07	3.23444e+07	1.60529e+07	1.56557e+08	2.1351e+07	9.66603e+06	1.13327e+08	1.27744e+08	1.49191e+07	2.22168e+08	1.54809e+08	1.95592e+07	2.82075e+07	1.13783e+07	2.91928e+07	6.82567e+07	1.79581e+07	1.30522e+08	6.73689e+07	3.87763e+07	5.01038e+07	6.32526e+07	1.01079e+08	2.5458e+07	1.83589e+08	1.44715e+08	1.05331e+08	1.88047e+08	1.16628e+08	3.45214e+07	1.84114e+07	7.82585e+07	2.44992e+07	1.99066e+07	2.85092e+07	8.44752e+08
EFCB8_HUMAN	1	1	37.21	0.18739	0.548098	1.14882e+08	3.3177e+08	2.88792	0.258406	Rx	BL	16474	EF-hand calcium-binding domain-containing protein 8 OS=Homo sapiens OX=9606 GN=EFCAB8 PE=4 SV=2	132874	1.60627e+06	755868	1.28072e+06	3.96154e+06	2.87965e+06	3.20803e+06	1.54389e+06	4.44586e+07	3.91573e+06	3.50872e+06	2.45547e+07	1.96152e+06	1.15066e+07	4.07307e+06	1.71103e+06	3.08232e+06	740775	2.28954e+06	2.48174e+06	3.03211e+06	2.00824e+06	6.9039e+06	4.75856e+06	1.14632e+06	1.72267e+06	2.95973e+07	4.30658e+06	600770	2.2394e+07	6.31446e+06	2.09156e+06	2.6673e+06	1.46819e+07	1.08024e+06	2.23693e+08
SN_HUMAN	1	1	40.52	0.187639	0.548098	3.19145e+09	8.91638e+08	0.279383	0.258164	BL	Rx	184962	Sialoadhesin OS=Homo sapiens OX=9606 GN=SIGLEC1 PE=1 SV=2	2.01774e+07	4.56541e+07	8.48901e+07	2.34345e+07	6.78023e+07	9.32792e+07	3.59213e+07	3.70111e+07	3.33099e+07	4.50003e+07	2.01054e+07	2.18628e+08	2.15548e+09	1.61986e+08	6.67015e+07	2.07147e+07	2.60839e+07	3.52746e+07	4.14965e+07	4.0028e+07	7.9263e+07	4.62389e+07	3.63197e+07	4.27418e+07	4.25012e+07	1.20337e+07	6.25038e+06	4.57507e+07	2.27593e+07	1.16164e+07	7.62501e+07	9.35544e+06	7.22187e+07	4.59028e+07	6.46993e+07	1.96212e+08
HPS3_HUMAN	3	1	116.27	0.187962	0.548098	1.25497e+08	5.47186e+07	0.436015	0.257851	BL	Rx	115544	Hermansky-Pudlak syndrome 3 protein OS=Homo sapiens OX=9606 GN=HPS3 PE=1 SV=1	788823	582655	1.03017e+08	1.37982e+06	482234	1.24095e+06	4.28437e+06	805885	761467	440874	2.11018e+06	147414	1.13805e+06	1.09604e+06	1.44472e+06	1.35827e+06	103947	4.31457e+06	118494	1.69204e+06	9.93884e+06	18906.1	152813	14661.6	8.23407e+06	1.57781e+06	153474	2.30214e+07	3.78072e+06	1.72896e+06	617966	474204	2.69234e+06	167951	0	333947
ATS15_HUMAN	1	1	43.96	0.18871	0.548098	4.19792e+07	1.19899e+08	2.85616	0.257127	Rx	BL	105900	A disintegrin and metalloproteinase with thrombospondin motifs 15 OS=Homo sapiens OX=9606 GN=ADAMTS15 PE=2 SV=1	646725	1.48741e+06	1.76713e+06	510825	882656	880656	658564	1.83682e+06	696096	1.46859e+06	1.70464e+06	2.84956e+06	1.61817e+07	2.96329e+06	178260	5.89854e+06	77133.7	1.29054e+06	69290.2	1.15427e+06	439848	1.45953e+06	3.02534e+06	1.76538e+06	2.19233e+06	3.05449e+07	756871	1.90351e+06	1.45612e+06	4.45235e+06	929145	2.33958e+06	1.66405e+06	3.05244e+06	7.01994e+06	5.56745e+07
PARP8_HUMAN	2	1	87.19	0.189588	0.548098	4.78828e+08	2.3856e+08	0.498216	0.256282	BL	Rx	97065	Protein mono-ADP-ribosyltransferase PARP8 OS=Homo sapiens OX=9606 GN=PARP8 PE=1 SV=1	5.92191e+07	1.85284e+07	3.26414e+06	1.50077e+08	9.83258e+06	1.56159e+07	4.56921e+07	1.66076e+07	1.21758e+07	2.51362e+07	1.40062e+07	7.47131e+06	1.26275e+07	2.1654e+07	1.07044e+07	1.60459e+07	1.11829e+07	2.89867e+07	8.74685e+06	1.4937e+07	6.48767e+06	6.78839e+06	2.08493e+07	1.94067e+07	1.12034e+07	2.20763e+07	1.33003e+07	1.43609e+07	3.39999e+07	9.68883e+06	2.95243e+06	7.50096e+06	6.51449e+06	1.24332e+07	1.49274e+07	1.23857e+07
RAI14_HUMAN	2	1	88.7	0.190014	0.548098	2.5115e+07	1.24935e+07	0.497451	0.255875	BL	Rx	110601	Ankycorbin OS=Homo sapiens OX=9606 GN=RAI14 PE=1 SV=2	0	330533	691144	2.72949e+06	0	228919	318789	1.16847e+06	849926	23632.9	79122.6	1.62891e+06	1.17384e+06	1.82562e+06	468297	8.10526e+06	3.3054e+06	2.1876e+06	0	1.1688e+06	194999	2.65063e+06	0	0	1.98298e+06	0	886148	86728.4	179029	299821	330311	429635	1.04664e+06	0	139597	3.09815e+06
PCDGL_HUMAN	1	1	43.69	0.19235	0.548098	8.07801e+07	4.40566e+07	0.545389	0.253654	BL	Rx	101949	Protocadherin gamma-C4 OS=Homo sapiens OX=9606 GN=PCDHGC4 PE=2 SV=1	3.09766e+06	1.27617e+06	1.30351e+07	4.10331e+06	798090	5.15768e+06	2.15864e+07	648.013	1.03979e+06	9.69651e+06	2.25934e+06	715607	1.38481e+06	1.15479e+06	6.2099e+06	5.05105e+06	3.07525e+06	1.13805e+06	661923	1.04819e+06	7.86597e+06	280566	115663	1.52035e+06	586113	1.40851e+06	559177	1.04913e+07	716620	8.57745e+06	897798	2.78524e+06	3.59567e+06	0	1.51588e+06	1.43015e+06
ROA2_HUMAN	1	1	79.78	0.193499	0.548098	1.28008e+07	4.57399e+07	3.57321	0.252574	Rx	BL	37464	Heterogeneous nuclear ribonucleoproteins A2/B1 OS=Homo sapiens OX=9606 GN=HNRNPA2B1 PE=1 SV=2	538861	1.2274e+06	2.32887e+06	0	0	0	163461	2.5536e+06	310419	339932	358179	1.48043e+06	1.012e+06	1.35118e+06	719080	25208.1	284221	107921	1.28502e+06	4.54191e+06	6.22735e+06	619721	22615.5	95509.2	464450	123384	16485.5	3.3302e+06	474733	1.80561e+06	0	1.8129e+07	4.65653e+06	3.03035e+06	818894	98057.4
PTC1_HUMAN	2	1	74.55	0.19353	0.548098	6.41958e+07	1.71482e+08	2.67123	0.252544	Rx	BL	161982	Protein patched homolog 1 OS=Homo sapiens OX=9606 GN=PTCH1 PE=1 SV=2	1.41651e+06	649818	9.69634e+06	1.55217e+06	1.44309e+06	7.15719e+06	1.72258e+06	3.38123e+06	2.21945e+06	2.39405e+06	6.86425e+06	1.99252e+06	1.04608e+06	136540	447098	1.39553e+06	1.72805e+06	1.89533e+07	5.54362e+06	783237	3.25861e+06	5.25231e+06	3.50471e+06	2.52221e+06	7.59468e+07	1.2677e+06	1.1534e+07	3.64099e+07	3.10338e+06	1.76112e+06	8.19636e+06	660226	2.62993e+06	2.81547e+06	3.78328e+06	2.50874e+06
PUF60_HUMAN	1	1	80.01	0.194104	0.548098	1.5085e+08	4.2772e+07	0.28354	0.252008	BL	Rx	60009	Poly(U)-binding-splicing factor PUF60 OS=Homo sapiens OX=9606 GN=PUF60 PE=1 SV=1	4.73242e+06	1.4243e+06	1.20645e+06	1.16377e+06	6.22076e+06	3.22291e+06	1.36987e+06	4.94561e+06	8.85512e+06	646425	747322	3.35439e+07	7.13563e+07	1.01812e+06	7.79224e+06	356040	282187	1.96656e+06	1.67321e+06	144875	1.37328e+06	3.37786e+06	4.52106e+06	2.6899e+06	1.22593e+06	529403	1.73805e+06	1.20636e+06	2.01991e+06	1.44105e+06	273225	160343	1.00785e+06	1.69987e+06	1.97066e+06	1.57192e+07
TCPE_HUMAN	2	1	77.01	0.195918	0.548098	7.53493e+06	9.63743e+07	12.7903	0.250322	Rx	BL	60089	T-complex protein 1 subunit epsilon OS=Homo sapiens OX=9606 GN=CCT5 PE=1 SV=1	932333	381917	46258.5	259948	424501	287598	192049	606710	14269.6	1.03406e+06	669371	434742	63065.4	0	666794	0	1.32964e+06	191678	319542	344064	1.25547e+06	16600.7	0	768964	0	344303	0	1.99212e+06	4.19456e+06	0	1.23454e+06	91563.5	3.81079e+06	172657	0	8.18292e+07
UBN2_HUMAN	3	1	133.49	0.196128	0.548098	3.98822e+07	1.78732e+07	0.448151	0.250129	BL	Rx	146625	Ubinuclein-2 OS=Homo sapiens OX=9606 GN=UBN2 PE=1 SV=2	128931	414573	65215	290441	2.30373e+07	520536	1.41265e+06	528509	1.27132e+06	1.34761e+06	61275.9	3.74988e+06	3.0303e+06	1.20723e+06	1.90575e+06	124335	546855	239469	380657	162064	413635	1.21962e+06	113931	12868.2	5027.87	377479	48787.5	954591	234068	722541	493060	628183	7.38481e+06	1.53049e+06	3.03262e+06	158804
FCL_HUMAN	1	1	45.74	0.196433	0.548098	9.92085e+07	3.43898e+08	3.46642	0.249847	Rx	BL	36098	GDP-L-fucose synthase OS=Homo sapiens OX=9606 GN=GFUS PE=1 SV=1	1.85281e+06	1.68999e+06	4.43458e+06	2.20577e+06	1.05235e+07	3.22276e+06	2.49084e+06	5.29182e+06	4.40198e+06	3.2984e+06	7.64574e+06	1.54489e+07	449618	5.97281e+06	5.67806e+06	1.05248e+07	2.52266e+06	1.15534e+07	1.66555e+06	3.03579e+06	3.37575e+06	6.33588e+06	1.23283e+07	3.04562e+06	4.74338e+06	5.55473e+06	1.90277e+08	1.2189e+07	1.12698e+07	3.23084e+06	3.27873e+07	2.61319e+07	1.01949e+07	7.58283e+06	9.92113e+06	228416
BDH2_HUMAN	1	1	77.42	0.19661	0.548098	5.43777e+08	2.61317e+08	0.48056	0.249685	BL	Rx	27049	3-hydroxybutyrate dehydrogenase type 2 OS=Homo sapiens OX=9606 GN=BDH2 PE=1 SV=2	1.88252e+08	8.70602e+07	1.61184e+06	9.95505e+06	1.14192e+07	4.26748e+06	4.53281e+07	3.61415e+07	2.15226e+07	3.12468e+07	2.18035e+07	2.76174e+07	1.37034e+07	1.38324e+07	1.18812e+07	4.03309e+06	9.04939e+06	5.05191e+06	3.28145e+07	3.05309e+07	3.42651e+07	3.40452e+06	7.73283e+06	2.41741e+07	3.28491e+06	6.90377e+06	2.68953e+06	3.84492e+07	2.01432e+07	1.47628e+07	5.74362e+06	6.0258e+06	1.23534e+07	6.29609e+06	2.76564e+06	8.97766e+06
KLH25_HUMAN;ENC1_HUMAN	3	1	139.58	0.200111	0.548164	1.06808e+08	3.87931e+07	0.363205	0.246496	BL	Rx	66964	Kelch-like protein 25 OS=Homo sapiens OX=9606 GN=KLHL25 PE=1 SV=1	0	5.34335e+06	3.17255e+06	982956	2864.41	6.83273e+06	2.14914e+06	743724	281863	328435	9.37898e+06	7.26294e+07	1.05361e+06	1.22564e+06	399754	1.09173e+06	0	1.191e+06	1.13132e+06	1.15467e+06	5.57289e+06	2.20097e+06	675952	782316	453729	28450	502449	1.51726e+06	912668	89563	4.33813e+06	5.15029e+06	1.73539e+06	3.5776e+06	4.83141e+06	4.13808e+06
DEND3_HUMAN	4	1	169.86	0.201176	0.548164	4.21369e+06	2.45841e+08	58.3433	0.245539	Rx	BL	137741	DENN domain-containing protein 3 OS=Homo sapiens OX=9606 GN=DENND3 PE=1 SV=2	69327.7	331041	57334	75366.1	88207.4	75905	136314	41063.4	117545	58641.2	69247.2	293858	146085	366762	1.97203e+06	136535	77174.1	101255	56225.7	88824.4	141274	277929	92387	125566	110045	1.82881e+06	2.36679e+08	799186	1.94832e+06	907353	25649.2	88730.6	2.41841e+06	110596	133116	9149.23
HTRA1_HUMAN	1	1	39.26	0.201634	0.548164	2.70806e+07	1.28109e+07	0.473065	0.24513	BL	Rx	52167	Serine protease HTRA1 OS=Homo sapiens OX=9606 GN=HTRA1 PE=1 SV=1	6.48737e+06	275380	2.34803e+06	1.8397e+06	39310.2	33655	1.74957e+06	216156	1.16355e+06	1.97424e+06	2.06147e+06	829804	1.5172e+06	511399	592705	209212	83835.1	5.14802e+06	204348	327820	108113	628115	1.62417e+06	624686	3.15783e+06	159677	2.56067e+06	625807	94923.7	62882.1	744286	72842.8	368616	633190	751848	61060
TB182_HUMAN	2	1	79.39	0.201696	0.548164	5.11244e+07	1.49676e+08	2.92767	0.245074	Rx	BL	182711	182 kDa tankyrase-1-binding protein OS=Homo sapiens OX=9606 GN=TNKS1BP1 PE=1 SV=4	1.40373e+06	1.785e+06	1.12086e+06	1.12286e+06	7.59128e+06	887422	597049	1.98474e+06	1.17041e+06	5.54627e+06	4.22707e+06	2.2196e+06	166524	882544	1.62785e+07	3.41058e+06	729978	0	241923	50772.9	3.21672e+06	5.49956e+06	3.4276e+07	2.56465e+07	1.15687e+06	2.10586e+06	846323	3.46284e+06	3.24194e+06	1.59757e+06	4.1589e+07	198049	3.15419e+06	1.15164e+07	1.1356e+07	519054
AHNK_HUMAN	30	1	1254.12	0.202384	0.548164	3.74348e+08	7.84595e+08	2.0959	0.244461	Rx	BL	629213	Neuroblast differentiation-associated protein AHNAK OS=Homo sapiens OX=9606 GN=AHNAK PE=1 SV=2	1.94191e+07	9.62931e+06	2.25412e+07	5.21506e+07	2.53543e+07	1.14098e+07	1.23094e+07	1.29014e+07	2.28584e+07	1.43906e+07	7.31943e+06	3.08568e+07	2.25269e+07	4.51526e+07	4.59568e+06	1.72656e+06	4.06066e+07	1.85989e+07	4.7567e+06	2.76574e+07	1.41161e+07	3.45694e+07	4.18838e+07	3.77175e+07	1.44254e+07	2.91536e+07	1.44677e+07	1.71333e+07	1.54261e+07	2.65098e+07	5.97103e+07	4.26826e+06	1.59305e+07	1.78033e+07	2.65201e+07	3.82546e+08
LYPL1_HUMAN	1	1	38.57	0.202497	0.548164	5.74966e+07	3.46019e+07	0.601808	0.244361	BL	Rx	26585	Lysophospholipase-like protein 1 OS=Homo sapiens OX=9606 GN=LYPLAL1 PE=1 SV=3	1.28384e+06	3.53338e+06	1.01872e+07	1.07675e+06	4.34625e+06	1.43363e+06	1.18908e+06	8.96288e+06	5.52065e+06	5.97768e+06	655976	1.56833e+06	5.47486e+06	593727	1.04883e+06	270838	2.23157e+06	2.14109e+06	9646.86	2.79386e+06	5.21976e+06	828679	1.00348e+06	599792	975396	4.23026e+06	1.37006e+06	1.69586e+06	3.23432e+06	581088	570238	1.63656e+06	501825	7.13483e+06	297685	1.91855e+06
RHG20_HUMAN	4	1	179.1	0.203607	0.548164	2.29634e+09	1.44755e+09	0.630371	0.243377	BL	Rx	134064	Rho GTPase-activating protein 20 OS=Homo sapiens OX=9606 GN=ARHGAP20 PE=1 SV=2	7.70591e+07	8.98597e+07	5.95927e+07	6.49065e+07	1.10687e+08	6.08783e+07	3.67062e+07	7.7946e+07	1.68661e+08	1.06344e+08	6.023e+07	1.46216e+08	7.54617e+08	6.8487e+07	1.094e+08	3.66174e+07	2.10654e+08	5.7483e+07	1.40148e+08	1.02625e+08	5.74312e+07	9.12098e+07	2.12661e+07	6.43362e+07	3.98005e+07	7.2101e+07	9.30026e+07	5.57584e+07	7.16906e+07	6.5724e+07	6.24883e+07	4.14048e+07	8.88491e+07	7.94854e+07	8.42003e+07	2.16028e+08
WNT16_HUMAN	1	1	44.81	0.204163	0.548164	5.49677e+07	3.70468e+07	0.673973	0.242887	BL	Rx	42088	Protein Wnt-16 OS=Homo sapiens OX=9606 GN=WNT16 PE=2 SV=1	289103	3.83051e+06	513789	1.36384e+06	732087	718257	977656	4.3259e+06	750282	1.0123e+06	614922	3.64577e+06	3.26349e+07	0	424998	0	0	3.13337e+06	676903	2.39172e+06	568791	3.22819e+06	839832	275746	455361	2.88828e+06	695559	1.48592e+06	976907	93398.7	559024	1.21938e+07	771835	237589	1.90673e+06	6.80121e+06
GRIP1_HUMAN	4	1	169.81	0.204657	0.548164	5.31781e+07	2.17227e+08	4.0849	0.242452	Rx	BL	123202	Glutamate receptor-interacting protein 1 OS=Homo sapiens OX=9606 GN=GRIP1 PE=1 SV=3	2.4538e+06	2.92607e+06	869760	3.7714e+06	1.13123e+07	521277	731972	2.27118e+06	5.19323e+06	3.33602e+06	1.48724e+06	2.94318e+06	5.93286e+06	2.64823e+06	902949	2.34195e+06	1.81249e+06	1.72225e+06	517449	2.34502e+06	18186.1	0	941608	3.01653e+06	9483.93	1.60137e+06	2.26399e+06	2.26113e+06	2.31197e+06	3.0351e+06	7.71863e+06	1.32441e+06	260823	606465	3.41709e+06	1.85578e+08
GTPB2_HUMAN	4	1	163.21	0.206241	0.548164	3.87147e+08	2.09673e+08	0.541587	0.241068	BL	Rx	66468	GTP-binding protein 2 OS=Homo sapiens OX=9606 GN=GTPBP2 PE=1 SV=1	4.70799e+06	7.42918e+06	1.68816e+07	6.07907e+06	1.23803e+07	2.28799e+07	7.69777e+06	2.0016e+06	5.28894e+06	1.52556e+07	2.85306e+06	1.63756e+07	7.62023e+06	2.4876e+07	2.21073e+07	1.84109e+07	4.93199e+06	1.8937e+08	6.64332e+06	1.88907e+07	1.9459e+07	4.55815e+06	2.50211e+07	1.55307e+07	3.74927e+06	2.91847e+06	5.8383e+07	4.17273e+06	2.83837e+06	4.31503e+06	5.57625e+06	1.41935e+07	1.19836e+07	7.29107e+06	2.9903e+06	1.1589e+06
PRDX4_HUMAN	2	1	72.5	0.209658	0.548164	2.22541e+09	1.34178e+09	0.602935	0.238123	BL	Rx	30749	Peroxiredoxin-4 OS=Homo sapiens OX=9606 GN=PRDX4 PE=1 SV=1	1.14544e+08	1.28943e+08	6.22856e+07	4.51404e+07	1.04433e+08	1.30116e+08	2.45827e+07	6.12723e+08	7.42665e+07	4.64072e+08	3.18641e+07	3.69682e+07	4.06937e+07	7.54518e+07	3.90209e+07	5.61973e+07	7.92183e+07	1.04887e+08	1.79701e+08	1.00893e+08	9.35443e+07	3.20897e+07	1.0218e+08	2.15046e+07	2.78859e+07	1.20052e+08	2.6695e+07	2.19153e+08	3.18012e+07	1.04012e+08	5.65029e+07	4.45957e+07	1.9306e+07	1.07798e+08	1.86307e+07	3.54304e+07
BRNP2_HUMAN	1	1	42.41	0.210485	0.548164	6.51135e+08	1.29686e+09	1.99169	0.237419	Rx	BL	90374	BMP/retinoic acid-inducible neural-specific protein 2 OS=Homo sapiens OX=9606 GN=BRINP2 PE=2 SV=2	2.61285e+07	1.18045e+07	3.48825e+07	4.76768e+07	1.75786e+07	2.65349e+07	2.96582e+07	1.09304e+08	2.99368e+07	1.37434e+07	3.6249e+07	3.95188e+07	1.39611e+07	4.0614e+07	5.96046e+07	6.05272e+07	2.06462e+07	3.27662e+07	2.64657e+07	2.53242e+07	1.49317e+07	4.56357e+07	3.50392e+07	1.48963e+07	1.00027e+07	2.25542e+07	8.82911e+06	7.24411e+06	9.48647e+06	2.43578e+07	9.09075e+08	2.54394e+07	2.76518e+07	2.43449e+07	2.67259e+07	3.88524e+07
DHX57_HUMAN	3	1	161.8	0.210572	0.548164	6.05657e+08	3.03484e+08	0.501082	0.237346	BL	Rx	157103	Putative ATP-dependent RNA helicase DHX57 OS=Homo sapiens OX=9606 GN=DHX57 PE=1 SV=2	1.58996e+07	4.58307e+07	3.54796e+06	1.56485e+07	1.43218e+07	1.79722e+07	2.742e+07	3.88646e+07	9.4226e+06	1.72615e+07	3.21408e+07	8.12129e+06	1.93854e+08	6.46335e+07	9.53208e+06	7.78572e+06	7.22964e+07	1.11036e+07	1.15724e+07	1.0041e+07	5.91221e+06	7.54582e+06	2.80765e+07	1.02121e+07	1.37887e+07	1.92505e+07	1.07235e+07	1.87901e+07	3.05208e+07	1.96283e+07	1.14048e+07	1.38364e+07	2.25931e+07	7.9103e+06	4.18914e+06	5.74882e+07
S35E1_HUMAN	2	1	109.14	0.211471	0.548164	5.06196e+08	2.28902e+08	0.452201	0.236584	BL	Rx	45086	Solute carrier family 35 member E1 OS=Homo sapiens OX=9606 GN=SLC35E1 PE=1 SV=2	3.34896e+07	1.62191e+07	1.14467e+07	2.49796e+08	1.34145e+07	1.98749e+07	2.27148e+07	6.61875e+06	1.02064e+07	8.21998e+06	4.77018e+06	7.56569e+06	6.18964e+06	9.5748e+06	9.07831e+06	1.23914e+07	1.05516e+07	5.40728e+07	1.73579e+07	5.30706e+06	6.38833e+06	3.93385e+06	9.21865e+06	1.14325e+07	9.04359e+06	1.09307e+07	4.8719e+07	2.00211e+07	1.44441e+07	1.44592e+07	1.4683e+07	4.67704e+06	2.81147e+06	6.94584e+06	4.08721e+06	2.4442e+07
TTLL3_HUMAN	4	1	158.02	0.211752	0.548164	2.18867e+07	4.98601e+07	2.2781	0.236347	Rx	BL	88612	Tubulin monoglycylase TTLL3 OS=Homo sapiens OX=9606 GN=TTLL3 PE=1 SV=2	865654	413241	1.53885e+06	0	453598	1.87433e+06	1.1002e+06	974179	1.59787e+06	1.73968e+06	929669	1.61605e+06	716133	2.71976e+06	337539	2.07181e+06	1.458e+06	1.4801e+06	1.14377e+07	1.29431e+06	687892	5.32292e+06	1.7932e+06	2.32645e+06	278899	4.8749e+06	1.13281e+06	1.27649e+06	4.19291e+06	2.78311e+06	143896	597223	1.71521e+06	7.62377e+06	100493	2.27784e+06
F86JP_HUMAN	1	1	41.05	0.215083	0.548164	2.09669e+08	5.30207e+08	2.52878	0.233564	Rx	BL	4057	Putative protein FAM86JP OS=Homo sapiens OX=9606 GN=FAM86JP PE=5 SV=1	2.19674e+06	2.53957e+06	4.56921e+06	2.08829e+07	1.52637e+07	1.4668e+07	7.53539e+06	5.35465e+07	7.86437e+06	2.25079e+07	1.66653e+06	2.19492e+07	2.21624e+06	3.04008e+06	1.56545e+07	5.72948e+06	3.45604e+06	4.38277e+06	1.66706e+07	8.58727e+06	3.53058e+07	1.91186e+07	3.11614e+07	2.10343e+07	1.2902e+07	1.35317e+06	2.10402e+06	8.79499e+06	4.21253e+07	4.07968e+06	5.41857e+06	1.60085e+07	5.44766e+06	1.37905e+07	2.92058e+07	2.57099e+08
COL10_HUMAN	1	1	39.98	0.216591	0.548164	3.90666e+08	8.67818e+08	2.22138	0.232321	Rx	BL	31084	Collectin-10 OS=Homo sapiens OX=9606 GN=COLEC10 PE=1 SV=2	1.04949e+08	1.19953e+07	1.81787e+07	1.14749e+07	2.06002e+07	1.99879e+07	2.20878e+07	1.01147e+07	9.93382e+06	1.39959e+07	1.43481e+07	1.0643e+07	4.38508e+07	1.42862e+07	1.57721e+07	1.6514e+07	1.72583e+07	1.46749e+07	1.01516e+07	7.98832e+06	1.93743e+07	7.59128e+07	1.52178e+07	2.03568e+07	2.09175e+07	4.55317e+08	5.74775e+06	1.17837e+07	2.44038e+07	1.72658e+07	2.35154e+07	3.47563e+07	4.37004e+07	1.91287e+07	1.60765e+07	4.62035e+07
PGK1_HUMAN	5	1	206.07	0.217587	0.548164	7.16005e+07	3.28556e+07	0.458874	0.231505	BL	Rx	44985	Phosphoglycerate kinase 1 OS=Homo sapiens OX=9606 GN=PGK1 PE=1 SV=3	5.95123e+06	0	2.0631e+06	576516	2.13411e+06	711973	5.2296e+07	26696	0	325827	1.52e+06	298276	2.02986e+06	738348	0	2.12472e+06	177950	625911	3.00719e+06	1.81978e+06	1.98229e+06	1.3597e+06	1.08748e+06	850142	1.44218e+06	4.05027e+06	1.73491e+06	2.03936e+06	503219	423101	0	2.28668e+06	86781.2	1.61766e+06	6.21351e+06	2.35137e+06
COIA1_HUMAN	6	1	247.85	0.217624	0.548164	2.29037e+07	4.08373e+07	1.783	0.231475	Rx	BL	179389	Collagen alpha-1(XVIII) chain OS=Homo sapiens OX=9606 GN=COL18A1 PE=1 SV=5	1.02725e+06	3.14189e+06	2.23121e+06	2.73221e+06	1.83093e+06	270662	667627	2.74944e+06	290692	1.51309e+06	423976	0	219780	243151	2.77345e+06	50037.7	1.06344e+06	1.67482e+06	596335	9.31205e+06	213953	1.68455e+06	1.57562e+06	57693.7	716473	1.96802e+06	567425	1.18101e+06	2.77578e+06	1.73406e+06	791593	8.59686e+06	2.19508e+06	1.22784e+06	559285	5.0837e+06
PPM1F_HUMAN	4	1	173.35	0.217825	0.548164	8.21535e+09	5.57369e+09	0.678449	0.231311	BL	Rx	49971	Protein phosphatase 1F OS=Homo sapiens OX=9606 GN=PPM1F PE=1 SV=3	1.40008e+09	4.27865e+08	5.85686e+08	1.06057e+09	3.16914e+08	2.6248e+08	6.78572e+08	3.34941e+08	4.4083e+08	2.76459e+08	7.03971e+08	1.59056e+08	1.17024e+08	3.88875e+08	2.73592e+08	2.17664e+08	3.19768e+08	2.51003e+08	6.98557e+07	3.54303e+08	3.94182e+08	2.3897e+08	4.02249e+08	5.3759e+08	5.23336e+08	3.82972e+08	2.43334e+08	1.94037e+08	5.39842e+08	2.91787e+08	8.34203e+07	1.8576e+08	1.65057e+08	3.52489e+08	2.58992e+08	3.55519e+08
DTX4_HUMAN	3	1	136.17	0.218062	0.548164	1.32371e+09	3.4621e+09	2.61545	0.231118	Rx	BL	67900	E3 ubiquitin-protein ligase DTX4 OS=Homo sapiens OX=9606 GN=DTX4 PE=1 SV=2	8.72489e+07	1.10493e+08	9.32689e+07	2.66234e+07	1.94887e+07	3.04721e+07	5.6846e+07	7.00045e+07	5.57398e+07	7.90827e+07	7.96726e+07	7.96199e+07	2.35113e+08	6.84305e+07	7.53624e+07	1.20951e+07	5.89284e+07	8.52206e+07	7.7954e+07	1.18812e+08	4.3525e+07	1.19665e+08	8.45948e+07	3.00917e+07	8.719e+07	5.81655e+07	2.36013e+08	9.1156e+07	1.11785e+08	2.37227e+07	8.81659e+07	2.28749e+07	1.44991e+08	1.13145e+08	8.37261e+07	1.92652e+09
F187A_HUMAN	1	1	40.88	0.218578	0.548164	4.01003e+08	2.49171e+08	0.621371	0.230699	BL	Rx	48345	Ig-like V-type domain-containing protein FAM187A OS=Homo sapiens OX=9606 GN=FAM187A PE=3 SV=1	2.57402e+07	1.25118e+07	1.70176e+07	9.57479e+06	8.94401e+06	7.51369e+06	6.35433e+06	9.00643e+07	1.88649e+07	1.90105e+07	4.05818e+06	1.51453e+07	3.3292e+07	4.1661e+07	7.57105e+06	5.52882e+07	3.57125e+06	2.48194e+07	1.49582e+07	2.37522e+07	6.13323e+06	4.95034e+06	8.48841e+06	2.47603e+07	9.96737e+06	9.82507e+06	1.321e+07	3.04588e+06	1.328e+07	8.9295e+06	4.30891e+07	1.57617e+07	1.12193e+07	1.40298e+07	1.6835e+07	6.93596e+06
VINC_HUMAN	5	1	215.01	0.219106	0.548164	5.76844e+07	3.0192e+07	0.523399	0.230271	BL	Rx	124292	Vinculin OS=Homo sapiens OX=9606 GN=VCL PE=1 SV=4	2.44593e+06	636391	0	618464	101216	724796	7.80942e+06	22593.7	262568	1.06457e+06	5.26362e+06	1.10203e+06	1.00258e+07	1.80298e+07	93796	1.4229e+06	3.41971e+06	4.64079e+06	3.04082e+06	740853	842087	4.53559e+06	1.17374e+06	1.142e+06	575787	1.33352e+06	3.01834e+06	1.35901e+06	1.28407e+06	3.33306e+06	212852	2.12712e+06	590773	166497	1.14613e+06	3.56972e+06
CO1A1_HUMAN	7	1	337.75	0.221933	0.548164	3.95082e+08	1.7305e+08	0.43801	0.227999	BL	Rx	139883	Collagen alpha-1(I) chain OS=Homo sapiens OX=9606 GN=COL1A1 PE=1 SV=5	1.12621e+06	5.70487e+06	1.08321e+07	1.01185e+06	4.7691e+06	1.43278e+07	2.67378e+06	4.79588e+06	1.04686e+08	1.03789e+07	2.6164e+06	6.26999e+07	5.69354e+07	6.65055e+07	8.61931e+06	3.51717e+07	763896	1.46329e+06	751551	0	4.08733e+06	1.06028e+07	1.41785e+07	5.65294e+06	1.15148e+07	1.93256e+07	2.02549e+07	1.04708e+06	2.88447e+06	6.85275e+06	960177	3.39566e+07	1.68915e+07	1.58613e+07	6.94122e+06	1.28624e+06
TAGL2_HUMAN	4	1	179.61	0.222565	0.548164	3.10269e+09	4.55223e+09	1.46719	0.227496	Rx	BL	22548	Transgelin-2 OS=Homo sapiens OX=9606 GN=TAGLN2 PE=1 SV=3	4.61482e+08	1.84526e+08	9.08576e+07	2.57051e+08	2.02225e+08	4.96946e+07	1.90706e+08	4.21346e+07	2.94424e+08	7.48576e+07	1.08335e+08	1.73622e+08	7.61852e+07	2.0501e+08	5.9383e+07	1.31797e+08	3.68346e+08	1.32056e+08	1.44402e+08	1.14475e+08	8.78174e+07	2.01596e+08	5.58581e+07	6.63799e+08	3.37244e+08	1.28421e+08	6.02136e+08	8.4773e+07	8.13007e+07	9.47938e+07	2.54602e+08	2.07051e+08	1.23395e+08	4.34636e+08	6.135e+08	3.22426e+08
DHX37_HUMAN	4	1	176.69	0.223489	0.548164	7.6512e+07	1.86035e+08	2.43145	0.226763	Rx	BL	130547	Probable ATP-dependent RNA helicase DHX37 OS=Homo sapiens OX=9606 GN=DHX37 PE=1 SV=1	403297	2.86141e+06	2.22093e+06	174726	4.46302e+06	4.67316e+06	1.45986e+06	403273	1.01971e+07	434123	6.43761e+06	9.75808e+06	158617	4.81605e+06	4.31235e+06	1.33052e+07	2.10067e+06	8.33256e+06	730715	773356	3.12873e+06	4.70794e+06	4.47415e+06	8.57454e+06	583402	9.8757e+06	930432	2.70882e+06	1.32517e+07	2.83314e+06	8.86468e+07	9.64559e+06	6.83857e+06	1.44318e+07	1.32843e+07	615780
RRP5_HUMAN	3	1	132.34	0.226416	0.548164	1.30193e+08	3.13171e+08	2.40543	0.224467	Rx	BL	209939	Protein RRP5 homolog OS=Homo sapiens OX=9606 GN=PDCD11 PE=1 SV=3	2.67092e+06	3.90102e+07	2.83156e+06	3.56331e+06	1.64674e+07	1.88671e+07	1.46642e+06	6.48393e+06	1.28931e+07	1.62117e+06	1.17258e+07	0	1.24066e+06	129340	8.90476e+06	392647	1.4415e+06	483662	1.23808e+07	2.90008e+06	6.47717e+06	1.45445e+07	2.83659e+07	9.67333e+06	9.05776e+06	1.51944e+08	2.96264e+07	2.87412e+07	690402	3.21434e+06	4.62309e+06	219837	462018	1.81404e+06	8.25707e+06	179136
IPP2B_HUMAN	1	1	39.77	0.226521	0.548164	7.77024e+09	1.73535e+09	0.223334	0.224385	BL	Rx	23149	Protein phosphatase inhibitor 2 family member B OS=Homo sapiens OX=9606 GN=PPP1R2B PE=1 SV=2	5.05122e+09	9.17479e+07	6.83533e+07	1.60933e+08	3.43517e+07	5.39586e+07	6.12562e+07	1.15707e+08	1.71378e+08	9.40384e+07	8.87582e+07	4.376e+07	1.14032e+09	8.29502e+07	3.44674e+07	2.95498e+07	1.07089e+08	3.40401e+08	3.16729e+08	1.34174e+08	9.62949e+07	1.04708e+08	3.2741e+07	4.5207e+07	8.92892e+07	2.19048e+08	2.02636e+08	1.13552e+08	3.54438e+07	3.49257e+07	3.71627e+07	3.54385e+07	3.93805e+07	2.06257e+07	3.63028e+07	1.41696e+08
STX4_HUMAN	3	1	116.19	0.227133	0.548164	2.30393e+08	4.38308e+08	1.90243	0.223911	Rx	BL	34273	Syntaxin-4 OS=Homo sapiens OX=9606 GN=STX4 PE=1 SV=2	5.56385e+07	9.87573e+06	6.89577e+06	1.3932e+07	4.07863e+06	1.58205e+07	2.40933e+07	2.92609e+06	6.93525e+06	1.05927e+07	1.45191e+07	6.39756e+06	5.00284e+06	5.96107e+06	1.70651e+07	1.43323e+07	7.78066e+06	8.54621e+06	5.00269e+06	1.43455e+07	8.10822e+06	3.20862e+07	2.13686e+07	9.26864e+06	6.36902e+07	1.19963e+07	6.93969e+06	6.07456e+06	2.78113e+06	3.2174e+07	3.30786e+06	4.51867e+07	1.16239e+07	6.45665e+06	1.12694e+07	1.46627e+08
KLKB1_HUMAN	3	1	186.71	0.228435	0.548164	5.23877e+09	6.81851e+09	1.30155	0.222904	Rx	BL	73433	Plasma kallikrein OS=Homo sapiens OX=9606 GN=KLKB1 PE=1 SV=1	3.69012e+08	2.45304e+08	3.10466e+08	2.9094e+08	2.35717e+08	3.83722e+08	1.32168e+08	3.33056e+08	3.28252e+08	2.82144e+08	1.75341e+08	2.87103e+08	5.50792e+08	2.05741e+08	2.27689e+08	1.6855e+08	4.23605e+08	2.89164e+08	3.89262e+08	4.7899e+08	4.19811e+08	4.59439e+08	2.10095e+08	2.66692e+08	2.04289e+08	3.88348e+08	2.35087e+08	2.47628e+08	2.77601e+08	1.87941e+08	1.038e+09	4.35549e+08	8.0987e+08	2.72546e+08	2.57502e+08	2.39869e+08
SEM6D_HUMAN	4	1	157.33	0.228734	0.548164	2.01627e+07	4.25375e+07	2.10971	0.222674	Rx	BL	121050	Semaphorin-6D OS=Homo sapiens OX=9606 GN=SEMA6D PE=1 SV=1	96510	1.23877e+06	3.37793e+06	1.18254e+06	710074	1.15793e+06	266640	37929.1	709360	93552.8	0	3.38157e+06	172711	596117	518682	1.04697e+06	4.61655e+06	958865	2.07579e+06	146893	1.6104e+06	7.16569e+06	1.50418e+07	417846	294366	1.22235e+06	853269	291599	3.12857e+06	3014.13	1.41737e+06	3.21812e+06	1.64685e+06	2.83521e+06	987947	180454
SCML4_HUMAN	3	1	125.97	0.229589	0.548164	1.06636e+09	6.94388e+08	0.651176	0.222018	BL	Rx	45507	Sex comb on midleg-like protein 4 OS=Homo sapiens OX=9606 GN=SCML4 PE=1 SV=2	3.6829e+07	3.59441e+08	2.40701e+07	3.07881e+07	4.87561e+07	6.91521e+07	1.63661e+07	3.03292e+07	2.9517e+07	3.53425e+07	5.24008e+07	4.22352e+07	7.75301e+06	1.53406e+07	4.47546e+07	4.76356e+07	5.95552e+07	1.16095e+08	7.99128e+07	4.18506e+07	3.23848e+07	3.59504e+07	3.29417e+07	3.24706e+07	2.69131e+07	3.23351e+07	1.54197e+07	8.27266e+07	2.2236e+07	1.62752e+07	2.48172e+07	3.26067e+07	4.38022e+07	7.12215e+07	6.78778e+07	2.64608e+06
HYOU1_HUMAN	5	1	203.76	0.229919	0.548164	1.01767e+08	6.48938e+08	6.37668	0.221766	Rx	BL	111494	Hypoxia up-regulated protein 1 OS=Homo sapiens OX=9606 GN=HYOU1 PE=1 SV=1	1.02581e+06	1.01011e+07	7.39479e+06	4.62319e+06	4.15949e+06	2.58113e+06	2.364e+06	868800	4.34897e+06	7.32213e+06	4.56973e+06	5.64679e+06	2.73126e+07	1.86964e+06	7.61636e+06	2.84124e+06	2.43763e+06	4.68401e+06	1.06425e+07	2.22399e+07	1.76506e+06	6.52272e+06	2.75284e+06	6.50359e+06	9.53561e+06	300419	1.33334e+06	5.65621e+06	4.7888e+06	6.25714e+06	8.47081e+06	1.03444e+08	1.70818e+07	2.76043e+06	4.25493e+06	4.34628e+08
MORC1_HUMAN	1	1	45.93	0.230076	0.548164	7.45926e+07	2.66457e+08	3.57217	0.221646	Rx	BL	114178	MORC family CW-type zinc finger protein 1 OS=Homo sapiens OX=9606 GN=MORC1 PE=2 SV=2	1.67241e+06	1.99833e+06	4.66926e+06	2.15229e+06	1.60911e+07	1.65223e+06	5.58702e+06	1.2077e+07	1.65965e+06	893342	561441	5.52831e+06	5.32326e+06	561107	2.32798e+06	6.67413e+06	3.04778e+06	2.11602e+06	5.10142e+06	1.30819e+07	1.67588e+07	8.98549e+06	2.1607e+06	3.60454e+07	1.67114e+07	1.37221e+06	642294	1.02384e+07	7.28423e+06	697677	6.68345e+06	7.29733e+06	970430	3.87175e+06	1.21175e+08	7.3795e+06
DSE_HUMAN	2	1	86.72	0.230306	0.548164	3.26606e+07	1.84754e+07	0.565681	0.221471	BL	Rx	110330	Dermatan-sulfate epimerase OS=Homo sapiens OX=9606 GN=DSE PE=1 SV=1	3.01917e+06	1.08455e+06	183501	1.7641e+06	248211	334466	145.485	1.62715e+06	1.62265e+06	799238	5.49512e+06	517746	420080	9.40718e+06	2.10066e+06	496301	1.60378e+06	1.93651e+06	851963	1.09804e+06	50852.5	600840	546633	4.59455e+06	1.68371e+06	1.70371e+06	245493	931772	1.67254e+06	0	1.26768e+06	1.30053e+06	982905	659213	0	285003
APCL_HUMAN	8	2	341.64	0.230636	0.548164	2.50021e+08	5.18057e+07	0.207205	0.22122	BL	Rx	245966	Adenomatous polyposis coli protein 2 OS=Homo sapiens OX=9606 GN=APC2 PE=1 SV=1	1.12486e+07	2.55331e+06	1.4457e+06	2.66078e+06	3.47085e+06	2.11791e+06	1.94614e+08	2.92715e+06	999492	6.08368e+06	1.24517e+06	1.16318e+06	5.60021e+06	2.09937e+06	1.56176e+06	5.30958e+06	4.26579e+06	654312	3.22828e+06	4.25338e+06	2.53508e+06	3.14884e+06	835106	2.5778e+06	3.7772e+06	3.19332e+06	2.15942e+06	47565	1.59391e+06	9.47961e+06	1.65386e+06	2.49825e+06	161108	1.63344e+06	2.48028e+06	6.54931e+06
KIF3B_HUMAN	2	1	79.48	0.231308	0.548164	5.30579e+09	1.05801e+10	1.99407	0.220709	Rx	BL	85187	Kinesin-like protein KIF3B OS=Homo sapiens OX=9606 GN=KIF3B PE=1 SV=1	1.14569e+08	5.69997e+07	1.39424e+08	1.1195e+08	2.15756e+08	1.6634e+08	4.29115e+08	5.56325e+08	2.58885e+08	2.58317e+08	1.39317e+08	1.96657e+08	1.78453e+09	6.12033e+07	3.29275e+08	1.74597e+08	1.18759e+08	1.93766e+08	4.82267e+08	1.42096e+08	7.88642e+08	2.02244e+08	4.07477e+08	1.76636e+08	4.10493e+08	2.24985e+08	1.86761e+08	3.14487e+08	3.50994e+08	1.08599e+08	1.17977e+08	3.30477e+08	9.92528e+07	1.75634e+08	3.48375e+08	5.71273e+09
K22E_HUMAN	13	1	816.27	0.232079	0.548164	1.53953e+08	8.46241e+07	0.549677	0.220125	BL	Rx	65678	Keratin, type II cytoskeletal 2 epidermal OS=Homo sapiens OX=9606 GN=KRT2 PE=1 SV=2	1.15224e+07	4.94243e+06	2.31885e+06	9.40174e+06	4.37789e+06	3.3721e+07	9.77706e+06	3.56981e+06	4.5572e+06	374559	3.82864e+07	1.26012e+06	4.79419e+06	1.29302e+06	1.48511e+07	3.41156e+06	2.19054e+06	3.30273e+06	8.51158e+06	492590	3.69611e+06	3.80743e+06	1.10039e+07	1.20708e+06	3.30685e+06	4.2158e+06	1.11105e+07	3.82424e+06	3.10153e+06	3.96956e+06	725611	5.11247e+06	509513	5.13956e+06	1.12814e+07	3.60838e+06
ANXA5_HUMAN	2	1	90.68	0.232475	0.548164	4.24873e+10	5.98259e+10	1.40809	0.219826	Rx	BL	35971	Annexin A5 OS=Homo sapiens OX=9606 GN=ANXA5 PE=1 SV=2	1.42825e+09	1.65306e+09	4.06812e+09	2.12294e+09	4.22796e+09	4.72121e+09	1.75069e+09	3.07513e+09	3.85906e+09	2.57401e+09	1.31645e+09	1.21272e+09	1.02874e+09	2.77122e+08	3.02848e+09	5.51047e+08	3.95999e+09	1.63231e+09	5.24252e+09	4.09244e+09	3.28546e+09	2.82689e+09	3.85125e+09	4.66393e+09	2.43917e+09	1.08449e+08	4.39888e+09	2.12645e+09	2.22578e+09	3.1869e+09	4.9219e+09	1.34495e+09	3.62428e+09	5.30321e+09	4.93013e+09	1.25332e+09
IQEC3_HUMAN	2	1	82.33	0.232668	0.548164	1.20667e+08	2.25509e+08	1.86885	0.219681	Rx	BL	129081	IQ motif and SEC7 domain-containing protein 3 OS=Homo sapiens OX=9606 GN=IQSEC3 PE=2 SV=3	2.35511e+06	1.89504e+07	3.34454e+06	5.41118e+06	6.79064e+06	2.24488e+06	1.28257e+07	5.33109e+06	1.92799e+06	3.51237e+06	5.0437e+06	6.6241e+06	3.00938e+06	2.12388e+06	7.493e+06	1.0315e+07	1.8885e+07	4.47927e+06	1.54237e+06	5.71308e+06	9.02637e+06	2.02185e+07	2.67754e+06	1.12393e+07	2.67092e+06	1.52181e+07	5.60135e+06	1.58461e+07	2.27188e+06	4.8942e+06	2.51791e+07	6.20205e+06	4.23549e+06	6.04548e+07	1.8063e+07	1.44549e+07
PKHA6_HUMAN	2	1	79.04	0.23369	0.548164	6.02944e+07	9.18596e+07	1.52352	0.218914	Rx	BL	117398	Pleckstrin homology domain-containing family A member 6 OS=Homo sapiens OX=9606 GN=PLEKHA6 PE=1 SV=4	5.99424e+06	29970.6	1.05255e+07	1.57022e+06	1.17053e+07	0	4.0673e+06	2.09433e+06	2.23324e+06	703041	3.85232e+06	5.08886e+06	8.93201e+06	798531	2.64235e+06	57299.7	0	0	0	842179	1.0538e+06	1.63448e+07	3.45579e+06	1.69246e+07	1.50787e+06	184270	130683	3.02164e+06	5.56606e+06	1.90191e+07	383433	1.59504e+06	2.96656e+06	5.55517e+06	1.14932e+07	1.81548e+06
HEM1_HUMAN	4	1	156.12	0.233718	0.548164	2.9021e+10	3.52982e+10	1.2163	0.218893	Rx	BL	71391	5-aminolevulinate synthase, nonspecific, mitochondrial OS=Homo sapiens OX=9606 GN=ALAS1 PE=1 SV=2	1.07446e+09	1.28114e+09	2.35172e+09	9.66765e+08	1.61504e+09	2.32739e+09	7.14918e+08	1.484e+09	2.69643e+09	1.52127e+09	7.53227e+08	2.55832e+09	6.90391e+08	7.55275e+08	1.78065e+09	3.11027e+09	1.76864e+09	1.57106e+09	4.01564e+09	2.89057e+09	2.19748e+09	1.49038e+09	1.58581e+09	1.93353e+09	1.17793e+09	3.43754e+09	2.4075e+09	1.39989e+09	9.31882e+08	2.3188e+09	1.16531e+09	1.59702e+09	2.48157e+09	1.95872e+09	1.28864e+09	1.01997e+09
CNN2_HUMAN	4	1	160.85	0.235379	0.550031	1.01371e+09	1.69786e+09	1.67489	0.217654	Rx	BL	34074	Calponin-2 OS=Homo sapiens OX=9606 GN=CNN2 PE=1 SV=4	5.52639e+06	2.22962e+07	9.82535e+07	1.31865e+07	1.15932e+08	5.39569e+07	7.17433e+07	3.10148e+07	2.37296e+08	7.65093e+07	6.79469e+07	7.35094e+06	5.3721e+07	8.2629e+06	1.02034e+07	4.2245e+07	7.48029e+06	9.07888e+07	4.31648e+07	4.51659e+07	3.40081e+07	1.98255e+07	2.14006e+07	2.67055e+08	2.53491e+08	1.59846e+08	2.67101e+07	1.54904e+08	2.97916e+08	7.42235e+06	1.3821e+07	1.97971e+07	1.77827e+07	1.17373e+08	1.78444e+08	1.97332e+07
OR2S1_HUMAN	1	1	40.26	0.23647	0.550557	5.06595e+09	5.6105e+09	1.10749	0.216847	Rx	BL	35605	Olfactory receptor 2S2 OS=Homo sapiens OX=9606 GN=OR2S2 PE=2 SV=2	9.78806e+07	1.46907e+08	2.47202e+08	2.29419e+08	2.8456e+08	2.73668e+08	3.47827e+08	2.14907e+08	2.54699e+08	2.26307e+08	1.24063e+08	1.43227e+09	1.81831e+08	1.659e+08	1.93655e+08	3.15557e+08	1.70399e+08	1.58899e+08	1.80811e+08	2.40531e+08	2.96519e+08	3.03359e+08	2.80122e+08	2.04695e+08	2.99726e+08	1.5461e+08	7.10522e+07	2.48161e+08	2.18138e+08	9.31267e+08	4.6012e+08	3.3809e+08	5.6186e+08	1.85465e+08	2.639e+08	3.72068e+08
SMRC1_HUMAN	6	1	250.19	0.238562	0.5534	5.34646e+07	7.99496e+07	1.49538	0.215311	Rx	BL	123303	SWI/SNF complex subunit SMARCC1 OS=Homo sapiens OX=9606 GN=SMARCC1 PE=1 SV=3	1.24912e+06	1.03841e+07	693439	199972	2.97344e+06	1.56605e+06	6.0739e+06	1.46607e+06	2.01019e+06	3.54675e+06	1.02935e+06	337821	1.70673e+07	3.05854e+06	634773	367301	357692	448790	2.14423e+06	1.24327e+06	3.35278e+06	2.44849e+06	0	4.33976e+06	0	3.34844e+06	3.82783e+06	244382	0	2.22933e+06	2.00041e+06	11755.9	2.01508e+06	2.93155e+06	1.29219e+07	3.68905e+07
CLIC1_HUMAN	1	1	38.71	0.24017	0.555103	7.45432e+08	1.22187e+09	1.63915	0.214142	Rx	BL	27248	Chloride intracellular channel protein 1 OS=Homo sapiens OX=9606 GN=CLIC1 PE=1 SV=4	5.65643e+07	2.91271e+07	9.1025e+07	1.60989e+07	6.6285e+07	1.76023e+07	7.94961e+06	4.96224e+07	4.51404e+07	2.15108e+07	1.25082e+07	2.49418e+07	9.85697e+07	2.04102e+07	3.57147e+07	6.18931e+07	5.86151e+07	3.18531e+07	5.33082e+07	3.04648e+07	4.48582e+07	3.76671e+08	1.01573e+07	7.72213e+07	2.367e+07	2.96129e+07	1.96237e+07	1.67363e+07	3.86534e+07	7.21183e+07	6.71213e+07	4.17641e+07	2.52997e+07	1.26537e+08	1.09371e+08	5.86832e+07
RTCB_HUMAN	2	1	84.08	0.241538	0.555301	5.44858e+07	1.1991e+08	2.20076	0.213154	Rx	BL	55688	RNA-splicing ligase RtcB homolog OS=Homo sapiens OX=9606 GN=RTCB PE=1 SV=1	1.2281e+07	402492	6.59936e+06	1.38191e+06	1.57483e+06	3.52849e+06	31024.5	296596	603876	287122	582855	4.94671e+06	420817	2.76972e+06	3.60301e+06	1.02569e+07	1.11416e+06	3.80485e+06	660147	671718	8.43484e+06	5.90882e+07	6.1425e+06	1.72406e+06	251377	7.19135e+06	443072	1.7721e+06	637693	1.49779e+06	1.13576e+07	1.14189e+07	4.89797e+06	2.43819e+06	954934	327476
WSCD2_HUMAN	4	1	154.57	0.242003	0.555301	8.66512e+07	4.96261e+07	0.572711	0.212821	BL	Rx	64859	WSC domain-containing protein 2 OS=Homo sapiens OX=9606 GN=WSCD2 PE=2 SV=2	3.03741e+06	5.2341e+06	106535	2.3414e+06	2.7603e+06	1.29397e+07	3.54536e+06	5.58952e+06	1.59213e+06	2.90755e+06	5.80743e+06	845007	1.99097e+06	1.53396e+07	9.61481e+06	7.01786e+06	5.75114e+06	230367	1.40204e+06	3.61513e+06	1.20282e+06	596986	7.03856e+06	3.05432e+06	2.26457e+06	5.87271e+06	2.75311e+06	1.90636e+06	3.82967e+06	4.41599e+06	3.50029e+06	458567	7514.01	1.44075e+06	693901	5.57277e+06
ZFYV1_HUMAN	1	1	38.97	0.244776	0.557835	1.33644e+08	1.64241e+08	1.22895	0.210845	Rx	BL	89458	Zinc finger FYVE domain-containing protein 1 OS=Homo sapiens OX=9606 GN=ZFYVE1 PE=1 SV=1	549078	1.63731e+06	1.41549e+07	0	1.6324e+07	1.92752e+06	2.5159e+07	1.91049e+06	1.4883e+07	5.69168e+06	1.01747e+07	4.09077e+06	1.55632e+07	3.44281e+06	4.256e+06	5.46884e+06	1.66442e+06	6.74597e+06	1.37656e+07	1.9269e+07	1.70639e+07	1.95603e+07	1.97561e+06	5.11479e+06	2.77874e+06	1.85458e+06	5.04094e+06	6.47136e+06	371886	4.76387e+06	9.87234e+06	3.18464e+06	5.67848e+06	2.46489e+07	4.43645e+06	1.83899e+07
LOXH1_HUMAN	1	1	37.21	0.246104	0.557835	2.81227e+07	6.22459e+07	2.21336	0.209909	Rx	BL	237639	Lipoxygenase homology domain-containing protein 1 OS=Homo sapiens OX=9606 GN=LOXHD1 PE=2 SV=4	1.16169e+06	1.32768e+06	963878	116671	7.95453e+06	2.55697e+06	901256	430023	2.6604e+06	988864	180878	3417.59	1.88713e+06	1.62921e+06	347105	776654	3.04315e+06	1.19324e+06	176603	185623	777835	2.75642e+06	1.80831e+06	993617	0	2.9223e+06	230436	4.45389e+06	0	3.33163e+06	780584	1.78812e+06	1.3554e+06	536793	0	4.01483e+07
ZN131_HUMAN	3	1	122.54	0.246675	0.557835	1.40129e+09	7.96364e+08	0.568306	0.209509	BL	Rx	72403	Zinc finger protein 131 OS=Homo sapiens OX=9606 GN=ZNF131 PE=1 SV=2	2.31816e+07	5.19825e+07	2.52292e+07	2.59527e+07	2.379e+07	1.22765e+08	1.37483e+08	4.63909e+07	6.42529e+08	2.2687e+07	5.83603e+07	1.52971e+07	3.2476e+07	2.34905e+07	4.36656e+07	3.45746e+07	2.86849e+07	4.27554e+07	7.80401e+06	2.59418e+07	1.43875e+07	2.4494e+07	2.29518e+07	2.36714e+07	2.64534e+08	1.01279e+08	9.2397e+07	4.61388e+07	1.61362e+07	2.9265e+07	2.00586e+07	4.26974e+07	1.51508e+07	1.3558e+07	1.50964e+07	2.0802e+07
SCC4_HUMAN	1	1	36.03	0.248506	0.557835	5.2195e+08	3.15123e+08	0.603741	0.208231	BL	Rx	70121	MAU2 chromatid cohesion factor homolog OS=Homo sapiens OX=9606 GN=MAU2 PE=1 SV=2	4.08696e+07	1.2821e+08	2.48352e+07	2.25058e+07	1.441e+07	8.85582e+06	9.28831e+06	6.49819e+06	1.47141e+07	5.98043e+06	1.01668e+07	1.14827e+08	1.4816e+07	3.71956e+07	1.45806e+07	1.92331e+07	8.53914e+06	2.64234e+07	6.63318e+06	3.93764e+07	4.49789e+07	1.44803e+07	1.34734e+07	8.19152e+06	2.77336e+07	1.12466e+07	9.83262e+06	7.7855e+06	8.70204e+06	1.60097e+07	2.46292e+07	3.46239e+07	1.76272e+07	6.71854e+06	1.36263e+07	9.45375e+06
SRSF1_HUMAN	1	1	48.77	0.248573	0.557835	2.74168e+08	1.76503e+08	0.643778	0.208185	BL	Rx	27842	Serine/arginine-rich splicing factor 1 OS=Homo sapiens OX=9606 GN=SRSF1 PE=1 SV=2	4.52061e+06	8.08591e+06	5.92839e+07	1.86896e+07	2.88177e+06	1.18977e+06	2.90707e+06	5.99969e+06	2.02003e+07	8.16065e+06	6.46064e+06	3.63888e+06	1.59116e+07	1.61982e+07	3.71519e+06	656065	4.59671e+07	4.97009e+07	861351	1.76568e+07	7.27726e+06	9.3351e+06	4.62439e+06	4.10508e+06	2.36898e+07	1.49545e+06	2.53124e+06	1.99676e+07	7.04168e+06	2.14655e+06	3.85488e+07	2.72685e+06	3.4774e+06	401989	3.29341e+06	2.73224e+07
GEMI4_HUMAN	1	1	39.61	0.249001	0.557835	3.32467e+08	8.19106e+08	2.46372	0.207888	Rx	BL	121728	Gem-associated protein 4 OS=Homo sapiens OX=9606 GN=GEMIN4 PE=1 SV=2	1.41336e+07	3.84462e+07	5.83269e+06	1.32006e+07	5.92406e+07	1.26184e+07	5.47411e+06	5.37504e+06	4.91257e+06	9.73949e+06	1.27519e+07	8.59161e+07	1.12623e+07	1.29616e+07	2.69255e+07	7.99414e+06	4.42586e+06	1.25648e+06	2.43061e+07	1.26981e+07	8.79645e+06	7.36011e+06	9.36637e+06	7.551e+07	5.06801e+06	3.17856e+06	2.6979e+06	5.4924e+06	7.08914e+06	1.6995e+07	1.93649e+07	1.69408e+07	1.83259e+07	2.20568e+08	3.39214e+08	2.6134e+07
GRIN1_HUMAN	7	1	290.08	0.24925	0.557835	1.53381e+09	3.08062e+08	0.200847	0.207716	BL	Rx	103134	G protein-regulated inducer of neurite outgrowth 1 OS=Homo sapiens OX=9606 GN=GPRIN1 PE=1 SV=2	1.96869e+06	3.69419e+06	5.9285e+06	8.87386e+06	2.41327e+06	4.74506e+06	2.48735e+06	4.56271e+06	3.92507e+07	440807	1.42051e+09	4.45847e+06	7.33131e+06	6.09574e+06	1.279e+07	7.5203e+06	58455.6	684247	3.01921e+07	1.00338e+07	1.51521e+07	2.39038e+07	2.56561e+06	2.31652e+07	2.22884e+07	4.31566e+06	1.25019e+07	7.87438e+07	108068	3.79653e+06	3.08023e+07	1.68501e+07	5.21112e+06	2.09653e+07	4.50233e+06	2.96399e+06
FCRL5_HUMAN	1	1	39.2	0.252353	0.562032	2.32822e+07	7.17352e+07	3.08112	0.205587	Rx	BL	107682	Fc receptor-like protein 5 OS=Homo sapiens OX=9606 GN=FCRL5 PE=1 SV=3	965281	2.67652e+06	3.95113e+06	1.12497e+06	930102	321823	283169	1.38402e+06	135404	4.66292e+06	210828	667341	1.75332e+06	1.51054e+06	326429	23459.1	1.2519e+06	1.10308e+06	177079	363467	1.92056e+06	8.80915e+06	1.4374e+06	1.85742e+06	0	4.24205e+07	0	6.21123e+06	2.02292e+06	368520	840243	249213	510643	430775	3.27084e+06	845299
PLMN_HUMAN	8	3	580.71	0.253358	0.562032	1.69337e+09	1.60058e+09	0.9452	0.204904	BL	Rx	93247	Plasminogen OS=Homo sapiens OX=9606 GN=PLG PE=1 SV=2	5.71905e+07	1.10215e+08	1.57965e+08	1.13659e+08	2.07253e+08	1.98384e+08	9.22354e+07	1.66124e+07	1.89443e+07	9.7878e+07	6.78996e+07	5.99582e+07	4.44511e+07	3.41575e+07	9.90754e+07	4.31804e+07	1.91482e+08	8.28315e+07	4.01196e+07	1.16585e+07	3.53773e+07	3.02536e+07	2.12904e+08	1.20504e+08	7.81155e+07	2.72248e+07	1.27382e+07	2.74997e+07	7.8555e+07	4.3074e+07	3.46405e+07	4.93339e+07	6.36106e+07	1.95205e+08	1.39261e+08	4.00501e+08
EMAL6_HUMAN	4	1	160.41	0.254264	0.562032	1.03155e+08	4.67771e+07	0.453463	0.204291	BL	Rx	220270	Echinoderm microtubule-associated protein-like 6 OS=Homo sapiens OX=9606 GN=EML6 PE=2 SV=2	1.96656e+06	8.26895e+06	609205	1.94114e+06	1.23592e+07	9.46631e+06	551641	870676	1.26324e+06	6.64807e+06	4.20297e+06	1.27037e+06	741459	229542	7.07025e+06	986147	4.26345e+07	2.07491e+06	2.5534e+06	1.84313e+06	4.25819e+06	1.63145e+06	3.11624e+06	4.98224e+06	1.68186e+06	628665	305217	387969	1.08646e+06	662447	681004	2.82632e+06	2.84039e+06	6.49739e+06	1.04833e+07	311401
TEX35_HUMAN	2	1	84.29	0.254916	0.562032	1.72642e+08	1.23424e+08	0.714916	0.203852	BL	Rx	26900	Testis-expressed protein 35 OS=Homo sapiens OX=9606 GN=TEX35 PE=1 SV=1	5.66318e+06	4.06635e+06	4.02696e+06	2.652e+07	3.11927e+07	1.85443e+06	1.33416e+07	4.72971e+06	1.49625e+07	1.39273e+07	540400	2.07887e+06	6.74362e+06	3.55051e+06	1.69925e+06	2.82979e+07	4.60925e+06	4.83722e+06	1.8085e+06	1.20689e+07	7.7374e+06	1.72785e+06	1.90099e+06	1.35839e+07	9.42366e+06	1.42714e+06	9.05998e+06	4.07894e+06	2.17823e+06	2.14763e+06	1.94146e+06	3.27997e+06	6.96383e+06	2.24142e+07	4.35702e+06	1.73248e+07
AP4B1_HUMAN	3	1	123.62	0.256369	0.562032	1.95876e+07	4.35579e+06	0.222375	0.202879	BL	Rx	84574	AP-4 complex subunit beta-1 OS=Homo sapiens OX=9606 GN=AP4B1 PE=1 SV=2	223277	221345	195956	116803	402610	367764	76746.8	102317	1.57391e+07	62515.6	133704	189766	470370	141396	780560	101429	110005	151938	166593	176631	97604.8	129149	203159	30771.3	188804	534423	71144.2	1.13696e+06	217484	84188.1	153405	58992.7	343839	320038	193551	249056
ELP5_HUMAN	1	1	37.51	0.256464	0.562032	5.81403e+08	3.42934e+08	0.589838	0.202816	BL	Rx	35219	Elongator complex protein 5 OS=Homo sapiens OX=9606 GN=ELP5 PE=1 SV=2	2.75095e+07	6.67489e+06	2.04957e+07	2.5422e+07	1.0243e+07	1.3211e+07	2.01934e+07	1.05646e+08	7.34943e+07	8.88235e+07	2.95287e+07	1.00627e+07	9.24417e+06	8.27423e+06	1.29006e+07	1.75193e+07	9.5947e+07	6.21273e+06	9.01742e+06	5.64063e+06	1.06685e+07	1.42714e+07	2.16946e+07	1.40917e+07	1.68453e+07	2.28843e+07	1.11289e+07	9.18607e+07	1.50228e+07	2.62849e+07	2.447e+07	6.56331e+06	7.47702e+06	1.62949e+07	1.75406e+07	1.11766e+07
CAN7_HUMAN	3	1	126.72	0.258155	0.562032	1.95457e+08	1.07569e+08	0.550345	0.201692	BL	Rx	93335	Calpain-7 OS=Homo sapiens OX=9606 GN=CAPN7 PE=1 SV=1	565759	4.2239e+06	5.94437e+06	2.88747e+06	1.19763e+07	4.44777e+06	5.03215e+06	9.81651e+06	2.75119e+06	3.19291e+07	1.7994e+07	2.34754e+06	2.29144e+06	3.35811e+06	6.72614e+06	2.88138e+06	6.27143e+07	1.75697e+07	1.6738e+06	6.15515e+06	5.38203e+06	2.09279e+06	141724	1.27279e+06	2.26379e+06	3.46342e+06	1.24373e+07	8.68239e+06	2.19042e+07	8.41641e+06	3.56414e+06	1.01502e+07	405499	3.65224e+06	1.4763e+07	1.14805e+06
CDKL2_HUMAN	3	1	117.7	0.258744	0.562032	2.60398e+08	8.91376e+08	3.42313	0.201303	Rx	BL	56610	Cyclin-dependent kinase-like 2 OS=Homo sapiens OX=9606 GN=CDKL2 PE=1 SV=1	2.18285e+07	1.33478e+07	1.57833e+07	3.1677e+07	1.22291e+07	8.51056e+06	8.69522e+06	5.54033e+06	5.43294e+07	1.01089e+07	1.29397e+07	1.97646e+07	851732	1.14118e+07	1.15237e+07	1.04993e+07	9.14813e+06	2.20864e+06	4.2386e+07	1.51386e+07	1.85175e+07	2.50507e+07	3.27623e+06	9.04241e+06	2.46709e+06	2.1007e+08	3.62021e+08	2.54225e+07	1.24197e+07	2.27714e+07	6.49302e+07	3.99967e+07	8.67149e+06	1.51165e+07	1.38297e+07	247626
EAA1_HUMAN	1	1	39.5	0.259269	0.562032	1.80013e+10	1.2316e+10	0.684171	0.200957	BL	Rx	59705	Excitatory amino acid transporter 1 OS=Homo sapiens OX=9606 GN=SLC1A3 PE=1 SV=1	1.67798e+09	3.44952e+08	1.88069e+09	1.84866e+09	5.46993e+08	6.96957e+08	2.12885e+09	4.91583e+08	5.82477e+08	3.38472e+08	9.1227e+08	6.4407e+08	4.10293e+08	3.7575e+08	6.38136e+08	5.34525e+08	5.84857e+08	3.36382e+09	5.16675e+08	5.0476e+08	1.54542e+09	5.57181e+08	4.7302e+08	5.33828e+08	9.25287e+08	5.74526e+08	4.66344e+08	3.60413e+08	5.82376e+08	3.75586e+08	5.20145e+08	9.64348e+08	5.84911e+08	6.80762e+08	6.73076e+08	1.47733e+09
SCAR5_HUMAN	4	1	150.56	0.259968	0.562032	5.09144e+09	3.94579e+09	0.774985	0.200498	BL	Rx	54645	Scavenger receptor class A member 5 OS=Homo sapiens OX=9606 GN=SCARA5 PE=1 SV=1	6.90112e+07	7.06521e+07	9.18635e+08	5.51961e+08	1.09422e+08	1.18506e+08	5.1558e+08	1.31926e+08	1.0341e+08	1.0913e+08	2.07726e+08	3.84333e+08	7.50362e+08	1.71831e+08	1.56373e+08	3.81292e+07	2.15837e+08	4.68615e+08	6.54427e+07	1.09115e+08	8.24203e+08	1.69594e+08	1.0143e+08	9.71849e+07	2.5416e+08	2.89722e+07	6.15938e+07	1.48253e+08	1.1005e+08	6.73229e+07	4.36989e+08	7.18779e+07	1.17091e+08	7.52139e+07	1.11559e+08	1.09574e+09
MEIKN_HUMAN	1	1	37.04	0.26117	0.562717	2.7397e+08	1.31154e+08	0.478715	0.199712	BL	Rx	41203	Meiosis-specific kinetochore protein OS=Homo sapiens OX=9606 GN=MEIKIN PE=2 SV=2	8.77694e+06	4.71147e+06	3.77104e+07	5.38979e+06	9.75918e+06	3.53297e+07	1.89524e+07	1.06406e+07	7.96338e+06	5.08037e+06	6.87124e+07	625151	5.59756e+06	1.33154e+07	2.18937e+06	1.82827e+07	1.09104e+07	1.00226e+07	2.13668e+06	6.8814e+06	1.20497e+07	1.47379e+06	1.01336e+07	9.47386e+06	6.20297e+06	1.48148e+07	4.80574e+06	3.22031e+06	7.11799e+06	1.53553e+07	3.23915e+06	7.59366e+06	495876	1.30374e+07	1.22044e+07	916981
CERU_HUMAN	25	11	1884.51	0.263626	0.565403	1.54242e+10	1.93973e+10	1.25759	0.19812	Rx	BL	122983	Ceruloplasmin OS=Homo sapiens OX=9606 GN=CP PE=1 SV=1	7.75017e+08	9.04608e+08	1.31562e+09	4.80147e+08	1.34061e+09	1.42919e+09	4.66342e+08	1.2134e+09	7.83465e+08	7.80345e+08	4.37365e+08	1.41548e+09	3.94419e+08	6.27981e+08	9.39218e+08	7.93216e+08	6.83307e+08	6.44494e+08	2.36434e+09	1.07491e+09	1.15183e+09	5.23225e+08	1.37068e+09	8.91159e+08	1.07008e+09	1.07058e+09	1.12387e+09	5.59444e+08	5.51319e+08	1.36266e+09	1.82399e+09	6.63181e+08	1.19183e+09	1.34363e+09	8.80301e+08	3.80282e+08
CTC1_HUMAN	2	1	87.05	0.264197	0.565403	1.56382e+09	6.84738e+08	0.437862	0.197753	BL	Rx	136975	CST complex subunit CTC1 OS=Homo sapiens OX=9606 GN=CTC1 PE=1 SV=2	5.0284e+07	3.76025e+07	1.31226e+07	1.4957e+07	5.09025e+07	5.80036e+07	2.29142e+07	4.88911e+07	1.14596e+08	2.46454e+07	3.61353e+07	4.76507e+07	8.55014e+08	3.38955e+07	4.22096e+07	6.06434e+07	4.12983e+07	1.10555e+07	9.04523e+06	2.94741e+07	3.33272e+07	2.77689e+07	1.77453e+07	3.07524e+07	4.91269e+07	1.67248e+07	1.00013e+08	2.99535e+07	1.32772e+07	1.99747e+07	5.41837e+07	8.60265e+07	5.21773e+07	6.70849e+07	2.55346e+07	2.25479e+07
SUCHY_HUMAN	2	1	83.28	0.266096	0.565966	6.68511e+07	2.67606e+08	4.00301	0.196538	Rx	BL	48773	Succinate--hydroxymethylglutarate CoA-transferase OS=Homo sapiens OX=9606 GN=SUGCT PE=1 SV=2	1.02946e+07	5.09897e+06	2.40243e+06	1.17068e+07	730931	2.85719e+06	4.59892e+06	29490.6	1.24069e+07	4.69379e+06	5.3734e+06	939025	66.4235	764435	1.37434e+06	0	553499	3.02626e+06	1.86578e+06	5.89662e+06	1.82948e+08	2.74593e+07	632974	5.68894e+06	4.32178e+06	1.78717e+06	247.447	1.13691e+07	1.25652e+07	1.09386e+06	2.2329e+06	1.26317e+06	2.41669e+06	218169	5.63262e+06	213727
CI047_HUMAN	1	1	42	0.26861	0.565966	9.45199e+08	4.9913e+08	0.528068	0.194947	BL	Rx	22349	Uncharacterized protein C9orf47 OS=Homo sapiens OX=9606 GN=C9orf47 PE=2 SV=1	1.09389e+07	1.67232e+07	6.38892e+06	9.7412e+06	1.0496e+07	2.42569e+06	8.75762e+06	1.19962e+07	1.35031e+07	1.17163e+07	5.24878e+06	2.62776e+07	7.40359e+08	2.61217e+07	7.98523e+06	7.52021e+06	7.53641e+06	2.14627e+07	1.54481e+07	1.41783e+07	4.84499e+07	2.25331e+07	1.02138e+07	2.22638e+07	2.39057e+07	4.0099e+06	2.70748e+07	6.95482e+06	6.5981e+06	1.81102e+07	3.41165e+07	1.78098e+08	2.26523e+07	1.09907e+07	6.64738e+06	2.68841e+07
ATS13_HUMAN	4	1	151.53	0.269506	0.565966	5.97558e+06	1.35172e+07	2.26207	0.194385	Rx	BL	158180	A disintegrin and metalloproteinase with thrombospondin motifs 13 OS=Homo sapiens OX=9606 GN=ADAMTS13 PE=1 SV=1	603494	229535	4066.31	0	320471	27199.6	0	183549	0	1.02098e+06	12937.3	121163	0	0	0	3.37342e+06	0	78759.5	0	158177	11396.5	1.2619e+06	12924	970510	5.43864e+06	0	366220	635025	45895.4	85755.3	941151	718931	3738.3	0	0	2.8669e+06
UD110_HUMAN	2	1	79.75	0.271132	0.565966	2.88024e+07	6.27692e+07	2.1793	0.19337	Rx	BL	60568	UDP-glucuronosyltransferase 1A10 OS=Homo sapiens OX=9606 GN=UGT1A10 PE=1 SV=1	536541	608159	5.36362e+06	0	2.63881e+06	712751	65714.1	2.05529e+06	1.78211e+06	0	0	2.36963e+06	1.91154e+06	3.74239e+06	5.1263e+06	1.80694e+06	82631.3	0	0	2.44079e+06	1.66934e+06	780115	795354	1.99298e+06	2.29032e+06	93190.6	1.60334e+06	0	2.68245e+06	3.42283e+07	1.75124e+06	5.4302e+06	557611	302013	4.19406e+06	1.95786e+06
CO4A2_HUMAN	10	1	409.39	0.272338	0.565966	3.00052e+07	7.7143e+07	2.57099	0.192622	Rx	BL	168646	Collagen alpha-2(IV) chain OS=Homo sapiens OX=9606 GN=COL4A2 PE=1 SV=4	0	459229	413206	0	1.26395e+06	728442	302178	8.78423e+06	0	1.48521e+06	1.22426e+06	3.60168e+06	2.05687e+06	780074	2.22805e+06	6.01844e+06	0	659406	322430	391277	795280	2.46159e+06	0	1.62998e+06	1.74208e+06	13079.4	24097.1	615501	328699	228965	2.03009e+06	2.00318e+06	1.46598e+06	441587	3.20171e+06	5.94475e+07
GPTC4_HUMAN	3	1	144.02	0.27266	0.565966	4.75052e+08	2.48601e+08	0.523313	0.192423	BL	Rx	50579	G patch domain-containing protein 4 OS=Homo sapiens OX=9606 GN=GPATCH4 PE=1 SV=2	1.88086e+08	6.15672e+07	4.76722e+06	8.3499e+07	1.17042e+07	7.51254e+06	1.06002e+07	2.24218e+07	1.39741e+06	6.766e+06	1.00251e+07	1.05542e+07	3.21318e+06	1.03221e+07	1.43824e+07	7.2358e+06	8.84527e+06	1.21532e+07	1.47002e+07	5.52762e+06	8.18907e+06	1.6586e+07	9.65705e+06	5.36235e+06	5.8921e+06	6.04171e+06	7.57658e+07	7.24354e+06	6.8244e+06	9.20133e+06	2.65091e+06	4.65534e+06	5.46107e+06	7.71375e+06	7.29877e+06	4.98302e+07
UN45A_HUMAN	1	1	37.76	0.273622	0.565966	6.38164e+07	3.61863e+07	0.567037	0.191831	BL	Rx	104266	Protein unc-45 homolog A OS=Homo sapiens OX=9606 GN=UNC45A PE=1 SV=1	6.72973e+06	1.54365e+07	1.80032e+06	3.2262e+06	370121	2.21888e+07	513213	0	802757	796017	1.81656e+06	621614	769489	103107	6.32248e+06	1.01102e+06	207328	1.10109e+06	136561	992113	2.64881e+06	433270	1.05466e+07	2.42707e+06	1.04451e+06	150617	1.10721e+06	1.00391e+06	279006	566420	1.89194e+06	3.20211e+06	243108	541421	6.68482e+06	2.28685e+06
PPR37_HUMAN	3	1	175.48	0.274248	0.565966	2.66817e+07	5.34016e+07	2.00144	0.191447	Rx	BL	75405	Protein phosphatase 1 regulatory subunit 37 OS=Homo sapiens OX=9606 GN=PPP1R37 PE=1 SV=4	0	2.93178e+06	0	0	647633	1.16765e+07	124033	6669.87	294995	1.19394e+06	946366	1.13278e+06	4.06207e+06	0	46335.5	163596	3.26906e+06	185927	0	744446	891887	525486	1.43438e+06	0	3.26031e+06	1.56865e+06	228379	605333	996607	651030	3.02948e+07	8990.2	7.09199e+06	389451	3.1302e+06	1.5797e+06
ANKH1_HUMAN	3	1	117.03	0.274425	0.565966	3.88336e+08	3.14244e+08	0.809207	0.191339	BL	Rx	271286	Ankyrin repeat and KH domain-containing protein 1 OS=Homo sapiens OX=9606 GN=ANKHD1 PE=1 SV=1	5.5176e+06	7.15914e+06	2.08073e+07	4.27432e+06	1.89566e+07	3.06544e+07	3.15894e+06	6.37617e+06	1.44992e+06	3.1676e+07	6.52159e+06	5.94939e+06	3.33872e+06	4.62257e+06	2.45918e+07	3.7791e+07	1.131e+08	6.23903e+07	1.32019e+07	4.35148e+07	4.3291e+07	10150.8	3.2834e+07	1.42434e+07	5.94624e+06	4.01133e+07	7.95762e+06	1.35891e+07	5.70105e+06	5.12143e+06	2.69044e+07	397775	6.34679e+06	4.34525e+07	1.12061e+07	412563
ENOX2_HUMAN	2	1	87	0.274893	0.565966	9.44439e+09	5.20719e+09	0.551353	0.191053	BL	Rx	70835	Ecto-NOX disulfide-thiol exchanger 2 OS=Homo sapiens OX=9606 GN=ENOX2 PE=1 SV=2	2.47082e+08	1.69038e+08	4.86841e+08	1.73044e+08	2.53705e+08	9.52143e+07	1.90472e+09	1.66395e+08	3.61732e+08	3.57727e+08	1.71398e+09	1.76439e+08	3.46952e+08	1.78278e+08	1.254e+08	1.66611e+08	7.0849e+08	1.81274e+09	3.01573e+08	1.45254e+08	5.08744e+08	1.59213e+08	1.09924e+08	3.26556e+08	5.18513e+08	1.7912e+08	9.38519e+07	7.65188e+08	6.27975e+08	1.93847e+08	2.32869e+08	9.41939e+07	2.28811e+08	3.0678e+08	2.9497e+08	1.19809e+08
MYO15_HUMAN	5	1	208.59	0.275145	0.565966	1.02084e+09	3.76867e+08	0.369174	0.190899	BL	Rx	397610	Unconventional myosin-XV OS=Homo sapiens OX=9606 GN=MYO15A PE=1 SV=2	3.92178e+08	5.1438e+07	2.71036e+07	2.34876e+08	7.23785e+06	1.82548e+06	2.66703e+07	5.96885e+06	2.28244e+07	1.16282e+07	1.89114e+07	4.18708e+07	1.71827e+07	1.41974e+07	9.17594e+06	1.78123e+07	2.00267e+07	9.99089e+07	2.00109e+07	6.57143e+07	2.3979e+07	1.70969e+07	4.76526e+06	6.29915e+06	7.30293e+06	4.34709e+07	2.46857e+07	8.66009e+06	9.25624e+06	4.51578e+07	3.5113e+07	1.93664e+07	2.2372e+07	5.9493e+06	1.17534e+07	5.91349e+06
APOB_HUMAN	65	20	4236.58	0.277549	0.56907	1.51578e+10	1.32405e+10	0.87351	0.189441	BL	Rx	516651	Apolipoprotein B-100 OS=Homo sapiens OX=9606 GN=APOB PE=1 SV=2	7.37547e+08	7.80784e+08	6.56067e+08	1.15926e+09	7.64167e+08	1.32472e+09	5.56271e+08	9.87492e+08	7.5979e+08	9.885e+08	5.24717e+08	1.3099e+09	3.60544e+08	7.11381e+08	1.09392e+09	4.14835e+08	1.2889e+09	7.3898e+08	1.33192e+09	9.06825e+08	6.70801e+08	6.51433e+08	8.32607e+08	8.7868e+08	4.97334e+08	4.98775e+08	5.49716e+08	7.46484e+08	7.30487e+08	7.79095e+08	9.12446e+08	6.90545e+08	9.86405e+08	6.26969e+08	6.69589e+08	2.80353e+08
DPYL1_HUMAN	3	1	136.7	0.278863	0.569577	8.52957e+08	2.75695e+09	3.23223	0.188651	Rx	BL	62487	Dihydropyrimidinase-related protein 1 OS=Homo sapiens OX=9606 GN=CRMP1 PE=1 SV=1	2.90319e+07	2.31373e+07	3.03526e+07	6.37021e+06	2.20485e+07	4.25764e+07	4.63783e+06	1.04613e+07	3.8738e+07	3.42303e+07	1.2525e+07	3.49305e+07	1.53667e+07	7.61621e+07	2.19997e+07	2.13456e+07	4.07375e+08	2.16684e+07	4.26102e+07	3.85123e+07	9.31524e+06	6.72405e+07	1.07977e+07	3.22031e+07	3.12899e+07	1.56212e+07	4.50312e+06	1.42197e+07	1.9571e+07	9.39744e+08	1.224e+09	1.21441e+08	8.58552e+07	2.16432e+07	3.09139e+07	4.74728e+07
BCOR_HUMAN	1	1	38.65	0.279588	0.569577	9.4003e+07	1.55748e+08	1.65684	0.188217	Rx	BL	193609	BCL-6 corepressor OS=Homo sapiens OX=9606 GN=BCOR PE=1 SV=1	6.71415e+06	1.79728e+07	3.14416e+06	3.95136e+06	2.74405e+06	8.42403e+06	1.40092e+06	4.76954e+06	1.06474e+07	6.60631e+06	2.5596e+06	6.12748e+06	2.81807e+06	4.1776e+06	2.75614e+06	1.67061e+06	1.69656e+06	5.82223e+06	2.17587e+06	1.32738e+06	1.6766e+06	3.58492e+06	7.91135e+06	3.69741e+06	6.15521e+06	1.82712e+07	1.56403e+06	9.67355e+06	4.5535e+06	6.31448e+07	1.31224e+06	6.95875e+06	9.50728e+06	3.67887e+06	6.25818e+06	4.29696e+06
ITIH1_HUMAN	5	2	432.72	0.281082	0.57079	1.40036e+10	1.32963e+10	0.949493	0.187328	BL	Rx	101782	Inter-alpha-trypsin inhibitor heavy chain H1 OS=Homo sapiens OX=9606 GN=ITIH1 PE=1 SV=3	7.91116e+08	7.55943e+08	6.85768e+08	8.40619e+08	8.98738e+08	1.55161e+09	4.24384e+08	1.09651e+09	7.50806e+08	6.68766e+08	3.7515e+08	7.60679e+08	1.19118e+08	8.66343e+08	9.33542e+08	7.91555e+08	1.08771e+09	6.05274e+08	1.37946e+09	1.02842e+09	7.69018e+08	4.37519e+08	1.35694e+09	1.07364e+09	9.6292e+07	9.9306e+08	1.1634e+09	6.25173e+08	5.35485e+08	1.00466e+08	1.34433e+08	3.84802e+08	8.89358e+08	8.96189e+08	9.28672e+08	5.04027e+08
MABP1_HUMAN	4	1	161.15	0.282918	0.57269	5.00014e+08	6.35843e+08	1.27165	0.186243	Rx	BL	165541	Mitogen-activated protein kinase-binding protein 1 OS=Homo sapiens OX=9606 GN=MAPKBP1 PE=1 SV=4	5.21253e+07	5.93923e+07	1.84908e+07	7.3131e+06	2.27495e+07	6.52501e+06	2.41096e+07	7.97944e+07	8.06919e+06	9.63867e+06	4.57141e+07	1.11288e+07	2.49912e+06	6.65246e+07	1.65731e+07	3.21693e+07	1.35722e+07	2.36249e+07	1.17143e+07	3.63953e+07	2.47604e+07	7.94696e+06	2.50907e+07	3.39033e+07	5.42651e+07	2.08456e+07	1.02549e+07	1.23536e+08	8.01515e+07	4.71139e+07	1.44071e+07	6.71025e+07	2.55741e+07	1.85542e+07	1.20458e+07	2.2182e+07
TIM23_HUMAN	1	1	41.56	0.284412	0.572833	4.69723e+07	1.03405e+07	0.22014	0.185368	BL	Rx	22100	Mitochondrial import inner membrane translocase subunit Tim23 OS=Homo sapiens OX=9606 GN=TIMM23 PE=1 SV=1	236300	3.05526e+06	0	4.47159e+06	525342	2.84993e+06	88098.1	300627	1.21562e+06	713269	1.57017e+06	2.38655e+07	1.52715e+06	353093	1.5569e+06	4.22935e+06	202804	211335	23920.2	0	54491.1	413244	346054	252938	1.87643e+06	584690	1.74311e+06	385225	8627.5	653638	359679	773022	971213	770006	50762.3	1.07345e+06
PTCD1_HUMAN	1	1	39.62	0.284792	0.572833	9.08054e+08	1.11875e+08	0.123203	0.185146	BL	Rx	79433	Pentatricopeptide repeat-containing protein 1, mitochondrial OS=Homo sapiens OX=9606 GN=PTCD1 PE=1 SV=2	7.64173e+08	1.04609e+07	1.20323e+06	3.06112e+07	1.83095e+06	2.59202e+06	1.25277e+07	6.13393e+06	7.95767e+06	5.99471e+06	7.51331e+06	997696	3.53063e+06	2.15019e+06	2.22455e+06	2.38705e+06	6.34814e+06	3.94173e+07	1.96449e+07	4.65281e+06	1.6598e+07	1.66443e+07	2.68769e+06	1.54528e+06	5.50538e+06	1.35934e+06	7.22441e+06	1.05636e+07	1.4437e+06	1.78078e+06	3.95913e+06	4.07032e+06	3.17344e+06	4.03e+06	2.41769e+06	4.57429e+06
DHX8_HUMAN	2	2	81.83	0.286568	0.57296	3.22144e+07	1.86077e+07	0.577619	0.184114	BL	Rx	140082	ATP-dependent RNA helicase DHX8 OS=Homo sapiens OX=9606 GN=DHX8 PE=1 SV=1	1.85473e+06	245348	1.29827e+06	882757	1.47997e+06	891817	294345	1.2097e+06	4639.37	4.76705e+06	404237	1.03067e+06	2.03631e+06	543973	6.20833e+06	837516	1.90553e+06	6.31921e+06	1.61964e+06	809157	603391	1.30433e+06	137631	1.09047e+06	413263	2.04421e+06	763046	2.0606e+06	632402	519658	251.052	1.07974e+06	2.26026e+06	959276	2.04773e+06	262616
SAA1_HUMAN	2	1	204.31	0.28688	0.57296	1.14651e+09	1.29614e+09	1.13051	0.183934	Rx	BL	13581	Serum amyloid A-1 protein OS=Homo sapiens OX=9606 GN=SAA1 PE=1 SV=1	3.06082e+07	2.97191e+07	2.92343e+07	1.48792e+07	1.98239e+07	5.15949e+07	1.70187e+08	4.79397e+07	5.04426e+07	1.39092e+08	1.87586e+08	2.16026e+07	9.1341e+07	5.21227e+07	1.93454e+07	7.04342e+07	1.07497e+08	1.3058e+07	2.12801e+08	9.66862e+07	1.25563e+07	2.10227e+07	2.30811e+07	2.12202e+07	1.10862e+08	5.61626e+07	1.33572e+08	4.49141e+07	1.36534e+08	3.81286e+07	2.3516e+07	5.66653e+07	2.47696e+07	1.2533e+08	5.76899e+07	1.00631e+08
REV1_HUMAN	3	1	128.7	0.288946	0.57296	3.70116e+07	2.461e+07	0.664926	0.182746	BL	Rx	139359	DNA repair protein REV1 OS=Homo sapiens OX=9606 GN=REV1 PE=1 SV=1	1.56963e+06	9.3822e+06	309811	1.27265e+06	688975	1.26311e+06	6.67464e+06	1.45328e+06	1.76793e+06	902056	4.71244e+06	844941	1.72123e+06	1.57354e+06	267337	237271	1.75364e+06	616893	309914	332483	403836	209266	1.64627e+06	1.04763e+06	5.81564e+06	1.21665e+06	1.80332e+06	1.31977e+06	2.37835e+06	1.22838e+06	485312	761588	906751	1.07628e+06	1.1353e+06	2.53322e+06
PAAF1_HUMAN	2	1	81.11	0.289215	0.57296	5.35733e+08	2.92036e+08	0.545115	0.182593	BL	Rx	43132	Proteasomal ATPase-associated factor 1 OS=Homo sapiens OX=9606 GN=PAAF1 PE=1 SV=2	9.46626e+07	1.48599e+08	3.63524e+07	2.52865e+07	1.53107e+07	8.14558e+06	5.40075e+06	3.56086e+07	1.79242e+07	4.6425e+06	1.43937e+07	2.17711e+07	5.99945e+07	5.00707e+06	1.3686e+07	9.33274e+06	1.13534e+07	8.26191e+06	3.94706e+07	2.83705e+07	3.97972e+07	2.63347e+07	7.35057e+06	8.7087e+06	1.0686e+07	7.85575e+06	1.12769e+07	4.04699e+06	3.38063e+06	1.13812e+07	1.33408e+07	1.04811e+07	3.92115e+06	2.00103e+07	1.41831e+07	3.14399e+07
UBCP1_HUMAN	1	1	39.13	0.290105	0.57296	1.13779e+08	5.22371e+07	0.459111	0.182085	BL	Rx	36838	Ubiquitin-like domain-containing CTD phosphatase 1 OS=Homo sapiens OX=9606 GN=UBLCP1 PE=1 SV=2	5.38808e+07	4.90715e+06	1.02431e+06	4.61779e+06	2.51523e+06	8.07589e+06	1.53578e+06	5.31525e+06	7.38472e+06	2.77246e+06	1.70743e+06	649294	3.71858e+06	3.29281e+06	3.90672e+06	3.41681e+06	2.50186e+06	2.5559e+06	2.95939e+06	5.1685e+06	2.19819e+06	661431	5.73256e+06	5.9297e+06	675333	6.41102e+06	3.8246e+06	1.16091e+06	1.14695e+06	1.33863e+06	967279	2.04969e+06	776591	2.9067e+06	5.6195e+06	2.71014e+06
ATX2L_HUMAN	4	1	121.73	0.293338	0.57296	3.38474e+08	1.5216e+08	0.449549	0.180259	BL	Rx	113589	Ataxin-2-like protein OS=Homo sapiens OX=9606 GN=ATXN2L PE=1 SV=2	3.16992e+06	1.29416e+06	6.92304e+07	3.74672e+06	8.66013e+06	1.73443e+07	5.65397e+06	802047	1.47072e+08	8.13713e+06	5.99602e+06	1.08153e+07	9.54254e+06	7.12222e+06	7.51078e+06	2.98667e+06	3.7619e+06	2.56277e+07	2.5184e+06	3.36912e+06	1.06588e+07	5.08941e+06	1.46223e+06	1.04833e+07	8.37033e+06	684092	2.01336e+07	5.59247e+06	1.21914e+07	2.62525e+07	1.4633e+07	4.72236e+06	1.06305e+07	3.5202e+06	1.00286e+07	1.82013e+06
HDAC4_HUMAN	1	1	42.18	0.29376	0.57296	4.55686e+07	3.16598e+07	0.694771	0.180022	BL	Rx	119764	Histone deacetylase 4 OS=Homo sapiens OX=9606 GN=HDAC4 PE=1 SV=3	442064	2.6885e+06	836361	951014	806738	863766	855881	648386	5.18742e+06	3.71347e+06	1.57555e+06	2.28055e+06	345277	1.46178e+07	2.97247e+06	1.57797e+06	3.44261e+06	1.76282e+06	3.37356e+06	511380	680704	1.67545e+06	192565	2.67198e+06	393401	956767	3.05475e+06	1.88155e+06	2.22926e+06	1.9125e+06	748528	2.85161e+06	1.72048e+06	672634	1.8966e+06	4.23603e+06
SYFA_HUMAN	1	1	48.37	0.294049	0.57296	2.13879e+08	4.7996e+09	22.4408	0.17986	Rx	BL	57585	Phenylalanine--tRNA ligase alpha subunit OS=Homo sapiens OX=9606 GN=FARSA PE=1 SV=3	6.27163e+06	5.25482e+06	2.18685e+07	7.54107e+06	3.36365e+06	6.79529e+06	5.04643e+06	1.47708e+07	1.8266e+07	1.74718e+07	2.4068e+07	1.42555e+07	2.40062e+06	1.15851e+07	6.87654e+06	5.7626e+06	8.01556e+06	3.42647e+07	1.22917e+07	1.54011e+07	1.44693e+07	6.56082e+07	4.31725e+06	8.79645e+06	2.69378e+07	4.52762e+09	553067	2.60994e+07	3.08808e+07	1.64355e+07	4.48569e+06	7.34984e+06	7.18028e+06	3.78627e+06	5.58333e+06	2.18074e+07
RIMS2_HUMAN	6	1	255.6	0.29413	0.57296	6.78382e+08	4.12311e+08	0.607785	0.179815	BL	Rx	161216	Regulating synaptic membrane exocytosis protein 2 OS=Homo sapiens OX=9606 GN=RIMS2 PE=1 SV=2	1.57619e+07	1.37117e+07	1.66071e+07	6.69846e+06	1.28209e+07	1.86741e+07	2.06419e+08	1.64869e+07	1.33377e+07	3.21134e+07	1.01223e+08	3.11641e+07	1.86129e+07	5.40708e+06	2.53959e+07	1.59495e+07	3.39698e+07	9.40292e+07	2.24048e+07	6.10229e+06	1.11669e+07	9.5103e+06	2.07095e+07	1.24786e+07	2.92099e+07	1.11656e+07	1.97835e+07	1.62643e+07	5.54872e+07	8.09801e+07	1.84648e+07	1.51953e+07	2.69033e+07	1.60629e+07	2.13139e+07	1.91073e+07
C1QA_HUMAN	2	1	105.29	0.294451	0.57296	8.50974e+09	9.53724e+09	1.12074	0.179636	Rx	BL	26285	Complement C1q subcomponent subunit A OS=Homo sapiens OX=9606 GN=C1QA PE=1 SV=2	5.83531e+08	1.67576e+08	4.70742e+08	3.64932e+08	5.55056e+08	5.39215e+08	5.45125e+08	3.2872e+08	2.17491e+08	4.43892e+08	6.18233e+08	1.34e+08	6.49409e+08	3.98321e+08	4.32065e+08	3.73748e+08	5.306e+08	1.15708e+09	5.85764e+08	4.7083e+08	6.49565e+08	3.7578e+08	6.5643e+08	8.80036e+08	6.08249e+08	9.08288e+08	5.36461e+08	4.85502e+08	7.036e+08	5.23383e+08	3.1711e+08	1.27908e+08	2.3844e+08	5.766e+08	6.80306e+08	2.12989e+08
SSH2_HUMAN	2	1	77.23	0.294771	0.57296	9.36511e+08	5.58805e+08	0.596688	0.179458	BL	Rx	159770	Protein phosphatase Slingshot homolog 2 OS=Homo sapiens OX=9606 GN=SSH2 PE=1 SV=1	5.67778e+07	2.72378e+07	3.16915e+07	1.89058e+08	1.64908e+07	3.47998e+07	7.19328e+07	3.88403e+07	4.43035e+07	1.35533e+07	3.46438e+07	4.82737e+07	3.36207e+06	4.3966e+07	1.13011e+08	1.94782e+07	8.78802e+06	1.40302e+08	5.05787e+07	8.32296e+07	3.36539e+07	7.28725e+07	2.58659e+07	2.51355e+07	4.73391e+07	1.79858e+07	2.65407e+07	2.27869e+07	7.69492e+06	1.73401e+07	2.45195e+07	1.39419e+07	2.27169e+07	2.82269e+07	2.91681e+07	9.20822e+06
LARP7_HUMAN	2	1	75.82	0.296913	0.575365	5.10477e+07	1.03975e+08	2.03682	0.178269	Rx	BL	67143	La-related protein 7 OS=Homo sapiens OX=9606 GN=LARP7 PE=1 SV=1	2.49883e+06	2.51355e+06	1.19239e+06	1.37906e+06	3.13516e+06	3.64695e+06	2.11615e+06	1.86942e+06	7.272e+06	1.04414e+06	1.66078e+06	1.79835e+06	3.8784e+06	2.1122e+06	8.86375e+06	577430	4.06077e+06	1.4283e+06	1.00831e+06	1.63636e+06	1.5161e+06	2.17762e+06	2.91489e+06	3.10557e+06	1.64471e+06	7.87283e+06	7.88835e+06	1.85813e+07	1.91319e+07	2.1528e+06	1.05734e+06	1.37877e+06	2.39316e+07	3.26528e+06	2.83565e+06	1.87576e+06
MFRN2_HUMAN	1	1	36.12	0.298251	0.5762	1.19148e+08	7.85906e+07	0.659603	0.177534	BL	Rx	39703	Mitoferrin-2 OS=Homo sapiens OX=9606 GN=SLC25A28 PE=2 SV=1	6.42485e+06	3.07815e+06	2.31222e+06	2.44927e+07	6.38408e+06	2.28614e+07	290672	2.63624e+06	267642	8.44723e+06	2.12663e+06	2.48961e+06	327466	5.76642e+06	4.77128e+06	1.33323e+06	3.07415e+06	2.20645e+07	5.5923e+06	1.87734e+06	106001	4.60635e+06	2.92974e+06	3.59929e+06	683367	576806	441468	1.06383e+07	2.47375e+06	3.52725e+06	1.32577e+07	6.53987e+06	4.1752e+06	1.42671e+07	3.27456e+06	24256.2
MED30_HUMAN	1	1	39.87	0.301807	0.58003	5.92752e+07	1.18936e+08	2.0065	0.175598	Rx	BL	20435	Mediator of RNA polymerase II transcription subunit 30 OS=Homo sapiens OX=9606 GN=MED30 PE=1 SV=1	267693	3.04668e+06	1.75313e+06	201453	2.80797e+06	378785	3.75826e+06	532763	9.38037e+06	292463	614858	2.63774e+07	277879	930901	518464	1.64748e+06	5.77881e+06	709891	211149	515612	569667	572039	1.42872e+06	201735	510706	5.7552e+06	1.0878e+06	1.14264e+07	3.02884e+06	2.199e+07	1.80021e+07	1.11365e+07	868212	1.56214e+06	1.06255e+06	3.90061e+07
KI26A_HUMAN	7	1	295.12	0.302569	0.58003	3.52544e+08	8.36629e+08	2.37312	0.175187	Rx	BL	197091	Kinesin-like protein KIF26A OS=Homo sapiens OX=9606 GN=KIF26A PE=1 SV=3	4.03901e+07	1.24942e+07	2.97279e+07	1.31469e+07	3.31752e+07	3.3883e+07	7.91407e+06	1.05028e+07	1.28213e+07	1.66808e+06	4.85144e+06	1.80915e+07	2.29801e+07	6.33159e+07	5.86968e+06	1.68977e+07	1.40521e+07	1.07624e+07	3.26828e+07	1.13825e+07	1.01575e+07	1.5363e+07	1.6216e+07	9.47012e+06	9.0877e+06	6.24565e+07	7.62025e+06	1.04331e+07	2.29242e+07	5.32999e+07	2.37295e+07	1.27065e+07	8.82981e+06	3.49016e+07	2.90725e+07	4.66296e+08
CING_HUMAN	2	1	76.96	0.302971	0.58003	2.87469e+09	4.04088e+09	1.40568	0.174971	Rx	BL	136532	Cingulin OS=Homo sapiens OX=9606 GN=CGN PE=1 SV=2	2.1435e+08	1.13723e+08	8.05405e+08	2.52278e+07	4.78291e+07	5.04782e+07	4.43431e+07	2.25834e+08	8.29473e+07	2.06608e+08	2.30483e+08	9.91692e+07	1.49979e+08	3.74454e+07	1.96572e+08	1.37172e+08	1.19936e+08	8.71839e+07	1.00371e+08	7.48713e+08	4.61654e+08	2.66119e+08	2.69211e+08	5.69623e+07	4.72066e+08	4.47688e+07	2.47935e+08	2.33404e+08	3.0044e+08	4.41533e+07	1.62028e+08	3.49914e+08	9.23344e+07	9.45787e+07	4.31829e+07	5.3046e+07
NARF_HUMAN	1	1	48.62	0.305641	0.582324	4.7646e+07	3.90314e+07	0.819195	0.173545	BL	Rx	51979	Nuclear prelamin A recognition factor OS=Homo sapiens OX=9606 GN=NARF PE=1 SV=1	1.13066e+07	4.2284e+06	2.41036e+06	597020	753734	2.14295e+06	1.03582e+06	1.25077e+06	520130	2.07435e+06	2.51733e+06	6.85374e+06	5.21343e+06	1.97506e+06	1.00538e+06	930646	106191	2.72414e+06	3.90671e+06	2.70052e+06	2.26451e+06	2.37687e+06	880828	734227	1.09137e+06	1.66214e+06	967005	8.41094e+06	92896.5	474917	979520	7.30089e+06	1.15423e+06	976673	1.94415e+06	1.11297e+06
DOCK4_HUMAN	4	1	160.46	0.306002	0.582324	4.73187e+07	1.02455e+08	2.1652	0.173354	Rx	BL	226888	Dedicator of cytokinesis protein 4 OS=Homo sapiens OX=9606 GN=DOCK4 PE=1 SV=3	0	163703	875238	725293	2.8279e+06	6.04658e+06	25168	4.65571e+06	8.93238e+06	230308	594787	65082.9	3.06897e+06	2.6224e+06	2.15569e+06	4.265e+06	520402	9.54412e+06	1.01556e+07	1.56307e+06	590464	3.65462e+07	2.65216e+06	8.63622e+06	2.73862e+06	5.78316e+06	2.26796e+06	2.07958e+06	4.59142e+06	64938.2	5.25724e+06	1.33924e+07	0	3.9329e+06	18831.6	2.18395e+06
CFAB_HUMAN	9	3	487.81	0.307105	0.58268	3.63962e+08	2.16965e+09	5.96118	0.172771	Rx	BL	86847	Complement factor B OS=Homo sapiens OX=9606 GN=CFB PE=1 SV=2	5.75344e+06	1.315e+07	1.75061e+07	1.27603e+07	3.05195e+06	3.68682e+06	3.29794e+06	2.55564e+07	1.39502e+07	9.17863e+06	8.47079e+06	2.16535e+07	1.46764e+08	1.52411e+07	4.5534e+06	2.26933e+06	4.63298e+07	1.07888e+07	1.08265e+07	1.48779e+07	1.44503e+07	1.31327e+07	8.31118e+06	7.28353e+06	1.61908e+07	9.96855e+08	2.09898e+07	1.36177e+07	6.93549e+06	2.61928e+07	9.7624e+08	1.1045e+07	8.43439e+06	1.32204e+06	6.07661e+06	1.68651e+07
RIOK3_HUMAN	1	1	49.53	0.31137	0.586394	1.66657e+08	8.95502e+07	0.537331	0.170542	BL	Rx	59511	Serine/threonine-protein kinase RIO3 OS=Homo sapiens OX=9606 GN=RIOK3 PE=1 SV=2	725655	615283	2.19979e+07	4.27757e+06	1.92428e+06	4.66684e+06	1.03493e+08	359230	4.01275e+06	1.58165e+06	1.76709e+06	3.82284e+06	1.32964e+06	1.32051e+06	2.89424e+06	1.20839e+06	5.83849e+06	4.82231e+06	4.11173e+06	5.27761e+06	2.24081e+06	1.44356e+06	5.68524e+06	3.05528e+06	4.88203e+06	4.28952e+06	1.1239e+07	1.21893e+07	2.61439e+06	1.73988e+06	2.13989e+06	2.01779e+06	1.17443e+06	1.072e+07	9.84012e+06	4.88972e+06
PI16_HUMAN	2	1	91.1	0.311614	0.586394	4.54845e+07	1.02125e+08	2.24528	0.170416	Rx	BL	50124	Peptidase inhibitor 16 OS=Homo sapiens OX=9606 GN=PI16 PE=1 SV=1	4.75372e+06	0	6.00104e+06	2.87295e+06	3.55597e+06	2.08227e+06	947392	450669	3.12347e+06	1.13227e+06	171481	4.43853e+06	1.23177e+06	448774	5.53668e+06	0	4.27568e+06	4.46187e+06	2.50533e+06	626011	3.35701e+06	12516.6	909638	1.59287e+07	1.73598e+06	849323	776356	809141	550722	1.64943e+06	2.11057e+06	1.94128e+07	1.23657e+07	2.30367e+06	1.01877e+06	3.52039e+07
PTPRM_HUMAN	2	1	77.53	0.31183	0.586394	2.08049e+08	4.58877e+08	2.20562	0.170304	Rx	BL	165346	Receptor-type tyrosine-protein phosphatase mu OS=Homo sapiens OX=9606 GN=PTPRM PE=1 SV=2	8.03419e+06	1.12304e+07	4.28984e+07	9.25921e+06	3.6831e+07	3.88964e+07	3.43001e+06	5.18548e+06	1.52415e+06	4.76627e+06	5.55637e+06	6.44975e+06	1.90919e+06	6.23969e+06	5.47591e+06	4.67474e+06	6.60349e+06	9.08445e+06	5.9398e+06	5.7112e+06	2.86375e+07	3.50816e+07	3.16451e+06	6.28222e+07	3.43683e+06	8.15754e+06	1.80311e+06	1.43085e+07	1.5645e+06	1.20214e+07	9.47705e+06	2.53951e+07	6.36818e+06	1.28233e+08	1.0605e+08	704309
GCC2_HUMAN	6	1	246.51	0.314477	0.589627	8.62815e+07	2.8693e+08	3.32551	0.168944	Rx	BL	196872	GRIP and coiled-coil domain-containing protein 2 OS=Homo sapiens OX=9606 GN=GCC2 PE=1 SV=4	4.82657e+06	8.93188e+06	3.91844e+06	3.56165e+06	2.13032e+06	1.44976e+06	3.27005e+06	2.69818e+06	8.58858e+06	6.84531e+06	4.52751e+06	8.37471e+06	266724	4.08915e+06	5.17465e+06	7.47823e+06	5.46039e+06	4.68933e+06	3.93606e+06	2.64325e+06	3.1194e+06	1.18071e+06	1.47997e+06	1.7383e+06	2.85782e+06	720407	654298	1.72689e+06	2.41963e+08	6.22179e+06	1.79805e+06	8.91067e+06	3.12419e+06	2.77133e+06	1.98353e+06	99840.2
CMPK2_HUMAN	1	1	40.66	0.31631	0.590487	1.19644e+08	1.9625e+08	1.64028	0.168012	Rx	BL	50158	UMP-CMP kinase 2, mitochondrial OS=Homo sapiens OX=9606 GN=CMPK2 PE=1 SV=3	2.59079e+06	1.48368e+07	7.31619e+06	5.8788e+06	9.55274e+06	2.94978e+06	1.52517e+06	8.12521e+06	3.95769e+06	8.41922e+06	4.36316e+06	6.48085e+06	1.18637e+07	1.12581e+07	3.23623e+06	1.15122e+06	1.20687e+07	4.06927e+06	1.64963e+06	7.93651e+06	5.84937e+06	9.92963e+06	1.79399e+07	3.67651e+07	2.33432e+06	2.29829e+07	2.73908e+07	2.65449e+06	5.35957e+06	4.62411e+06	4.66208e+06	2.0018e+06	6.6388e+06	1.33039e+07	2.18609e+07	2.36562e+06
FHOD3_HUMAN	3	1	120.56	0.317025	0.590487	1.29373e+08	2.69877e+08	2.08605	0.16765	Rx	BL	159599	FH1/FH2 domain-containing protein 3 OS=Homo sapiens OX=9606 GN=FHOD3 PE=1 SV=2	1.20871e+06	2.45584e+06	1.58902e+06	608732	1.45071e+07	2.99825e+06	9.32919e+06	1.2854e+06	1.0745e+07	3.17083e+06	6.9778e+06	1.34814e+07	2.95216e+07	4.26233e+06	6.84125e+06	1.82003e+06	3.79853e+06	1.47715e+07	459509	1.14334e+07	3.07217e+06	6.40568e+06	1.16665e+07	1.67349e+07	1.15036e+07	8.84501e+07	619918	1.84225e+06	1.62e+07	438847	5.33812e+06	6.5714e+06	1.45352e+07	2.99531e+07	3.68596e+07	7.79276e+06
KBTB2_HUMAN	1	1	39.08	0.31977	0.590487	3.90792e+07	1.82168e+07	0.466152	0.166272	BL	Rx	72368	Kelch repeat and BTB domain-containing protein 2 OS=Homo sapiens OX=9606 GN=KBTBD2 PE=1 SV=2	641026	2.44152e+07	762707	374638	1.10188e+06	241519	1.14374e+06	139216	1.55489e+06	4.02592e+06	1.42153e+06	562743	224339	1.44591e+06	75074.5	580783	140399	227643	1.91215e+06	2.55432e+06	1.32457e+06	135804	757475	79223.7	750699	573200	31582.8	1.37724e+06	540153	1.18593e+06	2.25766e+06	2.88966e+06	345727	1.44041e+06	19875.3	41161.6
ATMIN_HUMAN	2	1	79.95	0.319913	0.590487	1.52498e+10	2.14195e+10	1.40458	0.1662	Rx	BL	89376	ATM interactor OS=Homo sapiens OX=9606 GN=ATMIN PE=1 SV=2	4.94645e+08	4.80954e+08	4.76083e+08	2.67931e+08	8.83041e+08	7.95916e+08	5.00648e+08	2.32215e+08	5.7234e+09	5.25415e+08	5.36863e+08	5.27257e+08	2.14346e+08	5.41087e+08	7.60766e+08	1.06351e+09	8.5826e+08	3.67417e+08	9.80127e+08	2.95831e+08	3.60305e+08	2.01929e+09	8.39605e+08	7.00442e+08	6.11268e+08	5.37092e+09	2.22708e+09	3.94887e+08	4.57732e+08	5.1325e+08	5.77881e+08	3.96451e+08	7.52056e+08	7.34015e+08	6.99294e+08	3.48909e+09
KSR1_HUMAN	2	1	85.26	0.320669	0.590487	2.56751e+08	5.87504e+08	2.28823	0.165824	Rx	BL	103293	Kinase suppressor of Ras 1 OS=Homo sapiens OX=9606 GN=KSR1 PE=1 SV=3	8.29303e+06	7.65661e+06	5.98241e+06	9.05854e+06	4.55293e+06	9.42912e+06	7.3221e+06	2.96473e+07	2.91673e+07	8.25148e+06	9.02483e+06	3.69143e+07	2.4572e+06	1.41453e+07	2.56173e+07	3.70934e+07	3.91914e+06	8.21824e+06	1.37163e+07	4.10543e+06	5.20668e+06	1.69147e+07	6.14099e+06	2.6356e+06	3.25391e+06	9.92112e+06	1.91654e+07	1.95348e+06	3.27092e+06	2.17224e+06	3.75511e+07	1.56868e+07	1.1724e+07	4.43439e+06	1.9876e+06	4.27664e+08
MPIP2_HUMAN	3	1	128.64	0.321968	0.590487	3.06838e+08	9.97547e+07	0.325105	0.165179	BL	Rx	65631	M-phase inducer phosphatase 2 OS=Homo sapiens OX=9606 GN=CDC25B PE=1 SV=2	3.91893e+06	1.02041e+06	845451	8.01727e+06	6.17647e+07	9.20199e+07	954840	5.36805e+06	6.44514e+06	438303	933398	5.23338e+06	1.24826e+06	8.45656e+07	2.38292e+07	9.02159e+06	845339	368380	1.80243e+06	146947	3.4816e+06	1.27111e+06	1.19481e+07	1.40876e+07	773776	4.89393e+06	3.44562e+06	139602	117228	964619	1.51554e+07	3.12239e+06	2.0409e+07	6.93132e+06	3.55325e+06	7.51066e+06
COMA1_HUMAN	11	2	468.32	0.322922	0.590487	2.92829e+08	6.64469e+08	2.26914	0.164709	Rx	BL	162072	Collagen alpha-1(XXII) chain OS=Homo sapiens OX=9606 GN=COL22A1 PE=2 SV=2	8.247e+06	7.77853e+06	5.16587e+07	7.91604e+06	8.42348e+06	2.1514e+06	1.05159e+08	5.93443e+06	1.23595e+07	7.06917e+06	7.98669e+06	2.53215e+07	1.08854e+07	5.45272e+06	8.30665e+06	2.33534e+06	1.37537e+07	2.08979e+06	3.04362e+06	2.7605e+06	2.66786e+07	1.34414e+08	2.07128e+06	9.47462e+06	1.82444e+08	1.54446e+08	2.97752e+07	3.70243e+06	9.82522e+06	6.41154e+06	3.36699e+07	1.49434e+07	7.10336e+06	2.00193e+07	5.86241e+06	1.78233e+07
ENPL_HUMAN	1	1	38.97	0.324275	0.590487	8.72875e+07	3.99146e+07	0.457277	0.164044	BL	Rx	92696	Endoplasmin OS=Homo sapiens OX=9606 GN=HSP90B1 PE=1 SV=1	6.08613e+06	3.27226e+07	423541	2.02352e+06	1.47537e+07	1.82771e+06	5.84987e+06	2.66631e+06	3.00928e+06	50270.3	493737	1.90316e+06	896934	6.61809e+06	2.22478e+06	1.80004e+06	2.57072e+06	1.36708e+06	1.59055e+06	643158	2.44433e+06	1.72475e+06	6.21431e+06	420308	750333	444801	1.74088e+06	707223	490231	2.06619e+06	946608	1.37722e+06	350566	910001	1.18767e+07	5.21648e+06
CCNI2_HUMAN	2	1	84.17	0.324499	0.590487	2.5788e+07	4.29404e+07	1.66513	0.163934	Rx	BL	41109	Cyclin-I2 OS=Homo sapiens OX=9606 GN=CCNI2 PE=2 SV=1	992917	4.04199e+06	1.3146e+06	4.32822e+06	592001	0	674427	552804	2.33184e+06	3.65184e+06	1.514e+06	263629	78394.6	1.36801e+06	275020	1.67806e+06	1.84364e+06	286653	774660	419635	138139	1.5742e+06	396869	39503.6	298562	0	7.0498e+06	3.15981e+06	1.58198e+06	11815.9	1.08565e+07	665868	3.19265e+06	0	0	1.27805e+07
NPL_HUMAN	1	1	40.88	0.326299	0.590487	1.77502e+08	4.04252e+08	2.27745	0.163057	Rx	BL	35254	N-acetylneuraminate lyase OS=Homo sapiens OX=9606 GN=NPL PE=1 SV=1	1.13037e+07	4.89921e+06	1.45423e+06	4.08367e+06	3.29725e+06	7.98997e+06	6.64618e+06	2.5241e+07	1.36344e+06	9.062e+06	9.75019e+06	3.13173e+06	5.12376e+07	3.09213e+06	4.25687e+06	3.59513e+06	2.44997e+07	2.59796e+06	3.77829e+06	1.25571e+07	3.72544e+06	3.16128e+06	6.91555e+06	1.75285e+08	5.61086e+06	4.21278e+07	987308	9.58606e+06	1.35709e+07	1.61742e+07	1.13028e+07	6.09075e+06	5.19619e+06	1.51253e+07	6.14774e+07	1.15802e+07
WNK1_HUMAN	6	1	302.99	0.327508	0.590487	2.52559e+08	4.17727e+08	1.65398	0.162472	Rx	BL	251552	Serine/threonine-protein kinase WNK1 OS=Homo sapiens OX=9606 GN=WNK1 PE=1 SV=2	2.42287e+06	2.84743e+06	2.94834e+07	1.0954e+07	9.13788e+06	7.28811e+06	2.07161e+07	6.40855e+06	3.20577e+07	1.92849e+07	1.15169e+07	2.37649e+06	1.98201e+07	1.24497e+07	1.91249e+07	9.99869e+06	7.35633e+06	2.93151e+07	5.18252e+06	7.2288e+06	2.7564e+07	8.91313e+07	4.54138e+06	3.32181e+06	5.14647e+07	1.98425e+07	7.65085e+06	1.9442e+07	8.03046e+07	1.23291e+07	1.34328e+07	5.08167e+06	4.71424e+07	9.61204e+06	4.55135e+06	9.903e+06
DOCK1_HUMAN	8	2	318.59	0.328005	0.590487	2.24905e+07	5.81075e+07	2.58365	0.162232	Rx	BL	216178	Dedicator of cytokinesis protein 1 OS=Homo sapiens OX=9606 GN=DOCK1 PE=1 SV=2	1.86408e+06	395005	1.40469e+06	599124	1.14829e+06	778804	897441	2.04381e+06	480212	1.18935e+06	1.16718e+06	2.14015e+06	860552	1.8054e+06	1.49476e+06	1.64761e+06	1.59834e+06	975658	2.60425e+06	6.08865e+06	5.28124e+06	5.23186e+06	201093	321106	303761	7.4773e+06	676210	3.20644e+06	1.17005e+07	3.85959e+06	341422	8.25641e+06	1.2095e+06	352978	850279	144876
IFT57_HUMAN	3	1	127.02	0.329625	0.590487	1.25348e+06	8.13181e+06	6.48738	0.161454	Rx	BL	49249	Intraflagellar transport protein 57 homolog OS=Homo sapiens OX=9606 GN=IFT57 PE=1 SV=1	0	107807	119106	0	11445.9	0	44880.5	0	0	0	0	170487	23771.7	405567	157191	117432	95794.2	0	329151	0	260361	52675.9	4.06307e+06	0	0	157506	279104	0	84714.1	636844	44576.5	598446	45636.1	0	110307	1.46942e+06
RIPP2_HUMAN	2	2	79.75	0.330095	0.590487	4.73591e+07	2.53627e+07	0.535539	0.161229	BL	Rx	14068	Protein ripply2 OS=Homo sapiens OX=9606 GN=RIPPLY2 PE=1 SV=1	6.16738e+06	7.71983e+06	5.72054e+06	7.12388e+06	1.03608e+06	203897	422798	1.58215e+06	1.03586e+06	3.5935e+06	2.65655e+06	2.79622e+06	695281	1.52394e+06	1.71697e+06	439161	1.64498e+06	1.28008e+06	1.41187e+06	234880	649642	2.87406e+06	562394	1.815e+06	1.9519e+06	1.61226e+06	572466	1.95881e+06	2.06431e+06	1.48541e+06	447187	197413	476095	1.55469e+06	1.71685e+06	3.77741e+06
KLHL7_HUMAN	2	1	81.1	0.330446	0.590487	2.50324e+08	3.98104e+08	1.59036	0.161062	Rx	BL	67089	Kelch-like protein 7 OS=Homo sapiens OX=9606 GN=KLHL7 PE=1 SV=2	3.31371e+07	1.85086e+07	1.31561e+07	3.5554e+06	4.55424e+06	1.06236e+07	4.4643e+06	1.00676e+07	7.13017e+06	9.78933e+06	9.81261e+06	8.49601e+06	9.56147e+06	4.32339e+07	8.47579e+06	4.99289e+07	1.30415e+06	4.52465e+06	2.82053e+06	1.32195e+07	6.3548e+06	1.31584e+07	1.18093e+07	1.07416e+07	1.89812e+08	1.27298e+07	2.32915e+07	7.8992e+06	1.17166e+07	3.49679e+07	1.01761e+07	1.85091e+07	1.05418e+07	7.05695e+06	1.02967e+07	3.00241e+06
KI21B_HUMAN	4	1	164.81	0.330954	0.590487	6.83705e+08	1.2442e+09	1.8198	0.160819	Rx	BL	184316	Kinesin-like protein KIF21B OS=Homo sapiens OX=9606 GN=KIF21B PE=1 SV=2	6.19899e+06	1.52941e+07	1.68038e+07	1.65366e+07	3.05572e+07	5.79464e+07	1.12053e+07	6.4751e+07	4.20535e+07	8.80803e+06	2.00635e+07	8.24699e+07	2.61875e+07	3.30243e+07	9.2191e+07	5.13396e+07	8.87552e+07	1.95187e+07	6.99327e+06	1.44948e+07	1.83558e+07	2.18864e+07	2.96456e+07	2.24839e+07	5.62259e+06	1.61853e+07	1.25794e+07	1.55334e+07	7.81424e+06	1.30688e+07	2.84584e+07	5.43965e+07	8.95363e+07	1.48233e+07	3.3364e+07	8.38963e+08
PP6R2_HUMAN	5	1	217.17	0.332445	0.590487	2.50434e+08	1.16338e+08	0.464546	0.160112	BL	Rx	106358	Serine/threonine-protein phosphatase 6 regulatory subunit 2 OS=Homo sapiens OX=9606 GN=PPP6R2 PE=1 SV=2	2.45085e+07	6.26128e+06	6.99378e+06	2.99019e+06	6.84079e+06	2.46131e+06	1.36315e+08	1.24483e+06	1.29438e+06	1.22238e+06	1.79118e+07	247400	4.08826e+06	4.85285e+06	635571	5.75508e+06	4.90192e+06	2.19094e+07	2.05287e+06	6.71054e+06	1.84145e+07	6.78285e+06	0	1.58646e+07	4.02372e+06	2.81361e+06	4.29426e+06	3.36404e+06	1.37336e+06	4.26258e+06	1.78787e+06	8.47998e+06	5.07825e+06	5.44326e+06	2.50316e+07	560430
AP2E_HUMAN	1	1	44.2	0.332896	0.590487	2.30948e+08	5.2861e+08	2.28887	0.159899	Rx	BL	46696	Transcription factor AP-2-epsilon OS=Homo sapiens OX=9606 GN=TFAP2E PE=2 SV=1	4.30012e+06	1.04716e+07	3.79487e+06	1.47464e+06	1.53554e+07	9.14774e+06	2.46577e+06	4.59847e+06	3.45461e+06	7.56774e+06	2.76084e+06	4.09525e+07	6.46384e+07	1.39314e+07	2.10142e+07	1.26134e+07	9.15987e+06	3.24653e+06	9.57646e+06	1.41433e+07	3.68441e+06	8.71146e+06	2.92225e+07	9.60733e+06	1.66351e+06	6.76535e+06	2.7389e+06	6.58501e+06	6.12973e+06	1.90188e+07	2.41526e+07	2.73753e+07	1.2132e+07	8.11845e+06	5.73435e+06	3.3325e+08
GFPT1_HUMAN	1	1	41.59	0.334616	0.590487	2.00585e+06	6.9809e+07	34.8027	0.159089	Rx	BL	79555	Glutamine--fructose-6-phosphate aminotransferase [isomerizing] 1 OS=Homo sapiens OX=9606 GN=GFPT1 PE=1 SV=3	32356.5	166901	15883.9	32343.2	38666.5	128284	29788.5	103051	362245	21982.5	89176.9	378060	130661	82101.6	152025	5745.99	104553	132026	14544.7	23793.9	17126.7	54977.8	120328	46494.4	87499.6	6.47522e+07	2.52151e+06	668488	875568	35811.4	41028.5	24550.1	341368	107735	38558.7	37496.9
PDXD1_HUMAN;PDXD2_HUMAN	2	1	79.02	0.334757	0.590487	1.17823e+08	2.29293e+08	1.94608	0.159024	Rx	BL	87565	Pyridoxal-dependent decarboxylase domain-containing protein 1 OS=Homo sapiens OX=9606 GN=PDXDC1 PE=1 SV=2	5.79127e+06	5.79186e+06	9.80986e+06	1.18427e+07	6.00113e+06	2.0602e+06	6.29366e+06	806876	1.07601e+07	7.5455e+06	1.70151e+07	3.0183e+06	3.98674e+06	2.92867e+06	1.24499e+07	3.89584e+06	3.93397e+06	3.8908e+06	2.6276e+06	2.64191e+07	7.33009e+06	7.41283e+06	650153	4.26509e+07	6.78998e+06	7.8212e+06	4.42111e+07	6.74925e+06	5.31456e+06	9.49563e+06	507252	6.56796e+06	9.31541e+06	1.38289e+07	2.12253e+07	1.03755e+07
FUS_HUMAN	5	1	235.38	0.336867	0.590487	9.29251e+08	1.69901e+08	0.182836	0.158039	BL	Rx	53622	RNA-binding protein FUS OS=Homo sapiens OX=9606 GN=FUS PE=1 SV=1	8.94643e+06	1.08844e+07	1.07326e+07	2.31266e+06	1.28835e+07	5.27363e+06	2.59736e+06	9.84795e+06	5.84681e+06	7.53846e+08	1.79902e+07	7.6644e+06	8.46347e+06	4.35401e+07	6.94747e+06	1.40382e+06	1.0527e+07	9.54376e+06	1.27987e+07	6.06094e+06	1.22365e+06	3.39045e+06	1.09824e+07	2.32705e+06	7.12491e+06	1.28434e+07	1.21856e+07	1.81347e+06	2.7355e+07	1.96346e+07	1.93229e+07	1.20952e+06	1.17961e+07	5.65921e+06	9.24393e+06	4.92914e+06
TNKS2_HUMAN	2	1	82.44	0.338146	0.590487	3.65432e+09	2.10943e+09	0.577242	0.157447	BL	Rx	128492	Poly [ADP-ribose] polymerase tankyrase-2 OS=Homo sapiens OX=9606 GN=TNKS2 PE=1 SV=1	1.0124e+08	1.72949e+08	2.33021e+08	6.90622e+07	8.04185e+07	4.42875e+07	9.49506e+07	2.76272e+08	1.38832e+08	5.79379e+07	7.89799e+07	3.11611e+08	1.44761e+09	8.56479e+07	6.76996e+07	1.9635e+08	1.17616e+08	7.9837e+07	7.8214e+07	8.53702e+07	1.35268e+08	5.92391e+07	6.43628e+07	6.52755e+07	4.31425e+07	1.59493e+08	1.72386e+08	5.99137e+07	9.26137e+07	1.10435e+08	1.58651e+08	1.20372e+08	6.57901e+07	1.09754e+08	1.06941e+08	4.22208e+08
KI26B_HUMAN	13	2	539.4	0.340164	0.590487	1.44161e+08	2.58767e+08	1.79498	0.156519	Rx	BL	226481	Kinesin-like protein KIF26B OS=Homo sapiens OX=9606 GN=KIF26B PE=2 SV=1	1.45812e+07	1.03883e+06	8.98707e+06	5.84706e+06	2.07672e+07	1.11531e+07	2.23758e+07	5.50158e+06	6.12549e+06	7.02108e+06	6.6013e+06	3.84867e+06	3.53268e+06	4.76897e+06	2.93711e+06	6.61614e+06	3.18906e+06	9.26904e+06	2.2917e+07	1.28464e+07	2.06512e+07	5.01906e+07	3.00332e+07	7.93744e+06	1.1415e+07	1.0105e+07	2.95905e+07	9.91497e+06	7.3251e+06	1.0408e+07	132898	3.76326e+06	4.28864e+06	2.05662e+07	4.44452e+06	2.23683e+06
PAOX_HUMAN	2	1	81.08	0.342456	0.590487	2.0078e+09	1.33656e+09	0.665685	0.155474	BL	Rx	56048	Peroxisomal N(1)-acetyl-spermine/spermidine oxidase OS=Homo sapiens OX=9606 GN=PAOX PE=1 SV=4	2.64364e+08	6.32669e+07	1.12417e+08	3.00327e+08	4.02812e+07	1.79203e+08	4.00547e+07	6.04925e+07	8.59781e+07	3.9774e+07	5.00205e+08	3.52746e+07	3.38134e+07	1.36105e+07	5.52589e+07	9.11656e+07	4.13713e+07	5.094e+07	8.96892e+07	1.28173e+08	1.9586e+08	1.26294e+08	3.33236e+07	1.46978e+08	1.72842e+07	8.28181e+07	5.21053e+07	5.39436e+07	5.99127e+07	2.22398e+07	7.02381e+07	6.73996e+07	4.85778e+07	5.14783e+07	7.97709e+07	1.04755e+07
TAGAP_HUMAN	3	1	153.52	0.34321	0.590487	1.40576e+09	1.79221e+08	0.12749	0.155133	BL	Rx	81394	T-cell activation Rho GTPase-activating protein OS=Homo sapiens OX=9606 GN=TAGAP PE=1 SV=1	2.27552e+06	2.12686e+06	5269.87	1.88666e+07	3.84585e+06	7.85075e+06	1.80226e+06	1.73588e+06	4.16281e+06	1.33444e+06	7.7566e+06	2.80673e+07	2.45692e+06	2.19825e+06	6.48516e+06	2.18906e+07	7.05567e+06	1.28585e+09	822371	2.08542e+06	2.4188e+06	4.13041e+07	2.68897e+06	3.61187e+06	2.90267e+06	5.21637e+06	3.32509e+07	1.33011e+06	181788	1.69875e+07	4.29306e+06	4.92168e+07	1.02171e+07	1.9265e+06	766604	0
NPAS4_HUMAN	2	1	141.66	0.347788	0.590487	616358	6.61964e+06	10.7399	0.153081	Rx	BL	87803	Neuronal PAS domain-containing protein 4 OS=Homo sapiens OX=9606 GN=NPAS4 PE=1 SV=1	19771.8	1286.31	1113.54	19546.6	24563.4	10696.3	4819.99	18657.9	110595	13229.2	46699.8	10838.2	33422.1	15639	236672	4273.96	31797.9	12735.3	910.855	30747	9720.9	3735.24	11942.8	14880.1	15249.6	2.57061e+06	416694	44498.6	3.3454e+06	21102	3227.67	3558.81	40350.2	13104.4	10171.9	63730.6
KALRN_HUMAN	3	1	120.39	0.34791	0.590487	1.71544e+08	5.91367e+07	0.344731	0.153027	BL	Rx	343184	Kalirin OS=Homo sapiens OX=9606 GN=KALRN PE=1 SV=3	5.31986e+06	2.11118e+07	427462	1.0293e+07	5.30428e+06	2.13945e+06	2.15875e+07	8.45426e+06	3.93513e+06	1.21463e+06	2.62955e+07	1.90221e+06	3.66832e+06	6.0498e+06	51576.7	4.05117e+06	9.97242e+06	3.97659e+07	3.37243e+06	2.70985e+06	1.22634e+06	2.54078e+06	1.90469e+06	2.87467e+06	1.18375e+06	2.84802e+06	6.73957e+06	3.7117e+06	3.52329e+06	4.37032e+06	4.4682e+06	1.68202e+06	5.86265e+06	1.96645e+06	2.35771e+06	5.79424e+06
PCD17_HUMAN	2	1	91.84	0.348112	0.590487	1.02725e+10	1.68637e+10	1.64163	0.152937	Rx	BL	127405	Protocadherin-17 OS=Homo sapiens OX=9606 GN=PCDH17 PE=1 SV=2	1.10107e+08	1.03133e+08	8.53507e+08	1.72419e+08	3.7332e+08	4.24084e+08	5.16731e+08	5.54637e+08	1.28232e+09	5.43223e+08	4.47403e+08	2.16651e+09	1.42449e+08	8.32646e+08	4.99553e+08	3.12868e+08	7.05004e+08	2.32594e+08	1.74599e+08	2.41774e+08	2.75294e+08	2.44942e+08	3.13337e+08	4.45817e+08	5.77301e+08	1.50793e+09	1.54568e+09	4.7754e+08	4.38927e+08	3.55466e+09	3.35349e+09	2.14994e+09	3.75411e+08	3.9804e+08	5.19912e+08	2.69074e+08
SPRE_HUMAN	1	1	38.86	0.34886	0.590487	2.98343e+09	4.90317e+09	1.64347	0.152607	Rx	BL	28316	Sepiapterin reductase OS=Homo sapiens OX=9606 GN=SPR PE=1 SV=1	3.13733e+08	7.04379e+07	3.07726e+08	6.94282e+08	8.80885e+07	8.40409e+07	2.52035e+08	6.14639e+07	2.7571e+08	3.78829e+07	8.90388e+07	5.23864e+07	2.53837e+07	2.44041e+08	1.17929e+08	8.52743e+07	8.75829e+07	9.63947e+07	6.59435e+07	1.45081e+08	7.24241e+07	5.50132e+08	6.68698e+07	1.11293e+08	4.92724e+08	9.98888e+08	7.99887e+08	6.19047e+07	4.79435e+07	8.1866e+08	1.57803e+08	1.18028e+08	5.79762e+07	5.51308e+07	1.2861e+08	1.53876e+08
NRAP_HUMAN	5	1	210	0.349395	0.590487	9.17776e+07	3.19255e+08	3.47857	0.152371	Rx	BL	197920	Nebulin-related-anchoring protein OS=Homo sapiens OX=9606 GN=NRAP PE=1 SV=2	919187	1.59326e+06	2.12684e+06	3.83218e+06	1.79958e+06	2.89689e+06	2.21284e+06	5.68314e+06	7.90339e+06	3.9793e+06	1.27102e+06	367606	1.91071e+07	1.35614e+07	954351	2.15193e+06	1.5329e+06	1.98846e+07	3.49152e+07	2.14829e+06	3.64488e+06	1.46221e+07	58417.3	500407	1.15653e+06	3.44914e+06	2.51522e+06	812366	1.50432e+06	6.57888e+06	2.40742e+07	6.8714e+07	1.57802e+06	2.82519e+06	2.75103e+06	1.47407e+08
RN169_HUMAN	2	1	79.67	0.34945	0.590487	4.79552e+07	2.7067e+07	0.564423	0.152346	BL	Rx	78230	E3 ubiquitin-protein ligase RNF169 OS=Homo sapiens OX=9606 GN=RNF169 PE=1 SV=2	0	279639	4.07704e+06	214623	177572	981875	56404.6	2369.4	1.46545e+06	266673	1.3684e+06	1.6524e+07	7632.46	524662	662450	254406	0	2.1092e+07	856017	31499.7	1.2728e+06	6.02187e+06	369686	500773	760565	442317	0	779331	1.14193e+06	697225	3.1962e+06	9.18795e+06	613129	562114	478494	155097
CO5A1_HUMAN	10	1	406.96	0.34953	0.590487	1.8697e+09	5.34294e+08	0.285764	0.152311	BL	Rx	184131	Collagen alpha-1(V) chain OS=Homo sapiens OX=9606 GN=COL5A1 PE=1 SV=3	8.32897e+07	1.09739e+07	3.87971e+07	9.97758e+06	3.29814e+07	1.96334e+07	3.48479e+07	2.53347e+07	1.77711e+07	2.97458e+07	7.79452e+07	1.35916e+07	1.28361e+09	1.41105e+07	4.16293e+07	4.85037e+07	2.30415e+07	6.39151e+07	5.28935e+07	1.9371e+07	3.67026e+07	1.18588e+07	2.97365e+07	3.30087e+07	3.47759e+07	1.66453e+07	1.39493e+07	4.81614e+07	1.61185e+07	1.81613e+07	4.50946e+07	7.18154e+06	5.81175e+07	4.11745e+07	1.7215e+07	3.41279e+07
SAA2_HUMAN	3	1	202.09	0.351751	0.590487	4.54267e+08	5.2881e+08	1.16409	0.151336	Rx	BL	13576	Serum amyloid A-2 protein OS=Homo sapiens OX=9606 GN=SAA2 PE=1 SV=1	1.1589e+07	1.24007e+07	1.82107e+07	6.62936e+06	7.04726e+06	2.22237e+07	6.41867e+07	1.78002e+07	1.93991e+07	5.8843e+07	6.98518e+07	6.3275e+06	3.90599e+07	2.05598e+07	6.60131e+06	2.63169e+07	4.13755e+07	5.84491e+06	7.85759e+07	4.15616e+07	5.93801e+06	5.10528e+06	1.62673e+07	1.00457e+07	4.21968e+07	2.05843e+07	5.19577e+07	1.43062e+07	5.37386e+07	1.38861e+07	4.09387e+06	2.05538e+07	1.00753e+07	4.6788e+07	2.18445e+07	7.12905e+07
ERIC5_HUMAN	1	1	40.83	0.352245	0.590487	1.58472e+07	3.73029e+07	2.35391	0.151121	Rx	BL	40026	Glutamate-rich protein 5 OS=Homo sapiens OX=9606 GN=ERICH5 PE=1 SV=1	1.17292e+06	726513	3.98737e+06	487511	608331	27537.9	993032	357.104	718097	2.08236e+06	1.10968e+06	370121	1.20204e+06	727976	804872	820915	7601.38	0	3.10488e+06	6.01842e+06	2.60145e+06	2.77005e+06	4.19867e+06	443936	1.63955e+06	930683	358958	921932	6.6877e+06	387473	3.41073e+06	832243	0	1.25298e+06	691739	1.05148e+06
PHOS_HUMAN	2	1	77.71	0.352442	0.590487	4.90537e+07	4.76686e+08	9.71764	0.151035	Rx	BL	28513	Phosducin OS=Homo sapiens OX=9606 GN=PDC PE=1 SV=1	198643	6.83184e+06	1.21064e+06	312317	1.93461e+06	923950	736903	1.07637e+06	250054	1.57253e+06	1.74e+06	3.10997e+06	5.17744e+06	905195	1.65675e+06	53773.3	1.7937e+07	3.42571e+06	2.89813e+06	578747	458849	1.50193e+06	355316	6.14092e+06	1.75323e+06	818173	1.28427e+06	136212	7.21567e+06	445691	2.06207e+06	9.29055e+06	4.31395e+06	538449	4.3836e+06	4.32511e+08
ACTY_HUMAN	1	1	44.73	0.353497	0.590487	1.29968e+08	2.12495e+08	1.63499	0.150577	Rx	BL	42381	Beta-centractin OS=Homo sapiens OX=9606 GN=ACTR1B PE=1 SV=1	3.10051e+07	2.56458e+06	2.28581e+06	5.66559e+06	1.36071e+07	4.61806e+06	2.15939e+06	7.04479e+06	8.91594e+06	1.60148e+06	8.42678e+06	919653	2.53249e+06	4.02751e+06	5.04517e+06	5.43426e+06	1.42267e+07	9.88718e+06	3.53922e+07	4.7068e+06	3.36052e+06	8.60127e+06	2.72759e+06	2.98663e+07	7.99377e+06	2.14056e+07	4.91309e+07	1.0861e+06	5.39617e+06	566309	9.1924e+06	1.31265e+06	6.11399e+06	1.21164e+07	9.5317e+06	3.99454e+06
RN123_HUMAN	1	1	42.82	0.35381	0.590487	5.0411e+09	2.53604e+09	0.503074	0.150441	BL	Rx	149960	E3 ubiquitin-protein ligase RNF123 OS=Homo sapiens OX=9606 GN=RNF123 PE=1 SV=1	1.33944e+08	2.3848e+08	1.46706e+08	1.27364e+08	1.08654e+08	7.76097e+07	1.84673e+08	8.84553e+07	1.1224e+08	1.13864e+08	1.09817e+08	6.7438e+08	8.19396e+08	1.60046e+08	8.21863e+07	8.45448e+07	9.99753e+07	1.67877e+09	1.60922e+08	1.0103e+08	1.34242e+08	1.67765e+08	5.48148e+07	9.25181e+07	1.29448e+08	9.83724e+07	1.07379e+08	1.29402e+08	1.29735e+08	3.35933e+08	2.04975e+08	1.53971e+08	1.88168e+08	7.86428e+07	1.28527e+08	1.402e+08
SMG1_HUMAN	7	1	302.37	0.354393	0.590487	2.36317e+09	2.88456e+09	1.22063	0.150189	Rx	BL	414347	Serine/threonine-protein kinase SMG1 OS=Homo sapiens OX=9606 GN=SMG1 PE=1 SV=3	6.84746e+07	6.712e+07	2.3187e+08	8.20204e+07	1.58417e+08	1.6226e+08	1.26325e+08	8.64511e+07	3.24879e+08	8.65925e+07	5.86282e+07	9.0828e+07	6.54907e+07	1.25647e+08	1.75228e+08	2.3858e+08	1.54466e+08	5.98915e+07	3.38901e+08	1.1675e+08	1.71563e+08	1.04107e+08	1.31949e+08	1.06014e+08	8.94025e+07	2.04042e+08	1.44788e+08	1.05197e+08	1.03689e+08	1.46465e+08	1.58719e+08	1.81918e+08	1.04933e+08	2.79435e+08	3.6096e+08	3.57324e+07
HEMO_HUMAN	10	2	767.16	0.355231	0.590487	1.49161e+08	1.58459e+08	1.06234	0.149828	Rx	BL	52385	Hemopexin OS=Homo sapiens OX=9606 GN=HPX PE=1 SV=2	5.90958e+07	1.49085e+06	9.3101e+06	2.89073e+06	1.07701e+06	822564	3.25068e+07	1.42774e+06	1.11056e+07	2.2097e+06	1.7017e+06	1.70015e+06	4.89565e+06	7.12479e+06	1.57157e+06	5.27919e+06	3.25458e+06	1.69597e+06	1.34139e+06	3.74731e+06	3.9457e+06	1.66978e+06	931829	2.11507e+06	4.00593e+06	7.63681e+06	4.44444e+06	242662	2.0653e+06	2.59999e+06	1.10426e+06	1.80023e+06	1.08225e+06	187982	2.22935e+06	1.17309e+08
TRI41_HUMAN	3	1	116.67	0.355583	0.590487	1.33328e+08	6.97324e+07	0.523013	0.149676	BL	Rx	72708	E3 ubiquitin-protein ligase TRIM41 OS=Homo sapiens OX=9606 GN=TRIM41 PE=1 SV=3	1.04915e+07	411811	1.30948e+06	5.46769e+06	1.61305e+06	1.60847e+06	1.51319e+06	752174	0	2.32187e+06	8.59521e+06	4.80436e+07	2.39487e+07	3.70464e+06	2.2782e+06	2.12609e+07	0	7656.37	686403	777113	1.79076e+07	261355	43979.1	1.59093e+06	1.0391e+06	2.68633e+06	1.4997e+06	1.23426e+07	2.11145e+06	2.60379e+06	1.22146e+07	3.95929e+06	1.21571e+06	3.70915e+06	4.48563e+06	597537
VTDB_HUMAN	14	5	978.12	0.356184	0.590487	4.93896e+09	8.8475e+09	1.79137	0.149418	Rx	BL	54480	Vitamin D-binding protein OS=Homo sapiens OX=9606 GN=GC PE=1 SV=2	1.20475e+08	2.8e+08	2.63617e+08	4.39513e+08	2.04012e+08	2.51048e+08	2.01184e+08	3.32976e+08	9.26269e+07	2.70682e+08	1.49425e+08	2.20258e+08	1.21644e+08	7.79033e+07	6.60641e+08	4.93486e+08	6.49298e+08	1.10166e+08	2.71204e+09	2.33363e+08	3.00248e+08	8.55634e+08	1.55529e+08	8.3057e+07	2.27974e+08	1.82408e+08	8.10874e+07	2.88399e+08	2.76847e+08	1.32258e+08	1.98272e+08	2.60423e+08	7.30931e+08	1.10375e+09	3.81011e+08	6.44264e+08
PCOC1_HUMAN	2	1	87.66	0.356838	0.590487	3.26891e+08	1.87343e+08	0.573105	0.149138	BL	Rx	48797	Procollagen C-endopeptidase enhancer 1 OS=Homo sapiens OX=9606 GN=PCOLCE PE=1 SV=2	1.3719e+06	1.92114e+06	4.11684e+06	3.17882e+06	1142.51	3.74264e+06	2.42726e+06	586720	1.98439e+06	2.71974e+06	1.60133e+06	2.85601e+06	8.16523e+06	2.80746e+08	3.4748e+06	3.71371e+06	1.02676e+06	3.25629e+06	1.31353e+06	1.30227e+06	1.38088e+07	730412	1.05432e+06	9.74661e+06	152263	2.91396e+06	2.36538e+06	3.23913e+06	2.83857e+06	1.06288e+07	1.92091e+07	1.00521e+08	7.63996e+06	1.94806e+06	3.98555e+06	3.94515e+06
K1C23_HUMAN	2	1	80.18	0.356916	0.590487	1.76705e+07	1.15942e+07	0.656133	0.149104	BL	Rx	48272	Keratin, type I cytoskeletal 23 OS=Homo sapiens OX=9606 GN=KRT23 PE=1 SV=2	844092	66412.3	358140	0	341140	848497	135518	851094	445262	36594.8	388952	3.03547e+06	22132.2	1.55579e+06	649676	7.87883e+06	51828.3	161081	1.08427e+06	273592	464334	566488	64401.3	632884	1.10935e+06	190570	334330	1.13545e+06	438799	401270	1.7846e+06	179172	45142.2	1.76934e+06	439559	680646
PGM2_HUMAN	5	1	204.23	0.357556	0.590487	5.25439e+07	3.24036e+07	0.616696	0.148831	BL	Rx	68754	Phosphoglucomutase-2 OS=Homo sapiens OX=9606 GN=PGM2 PE=1 SV=4	551654	858892	222256	720036	508338	5.55128e+06	4.34359e+06	1.48618e+06	1.56029e+06	4.01867e+06	2.21021e+07	574475	1.54645e+06	2.96547e+06	1.25251e+06	1.06631e+06	742004	2.47337e+06	1.43148e+06	1.21502e+06	783117	559964	550048	1.83624e+06	1.92668e+06	2.00877e+06	6.20903e+06	1.61445e+06	56152.3	7.21747e+06	1.21136e+06	1.95093e+06	884317	91338.2	851755	2.00545e+06
SFPQ_HUMAN	8	1	356.07	0.359607	0.590487	1.7963e+08	2.70163e+08	1.504	0.14796	Rx	BL	76216	Splicing factor, proline- and glutamine-rich OS=Homo sapiens OX=9606 GN=SFPQ PE=1 SV=2	3.66637e+06	5.91539e+07	1.8074e+06	789152	8.19308e+06	7.9757e+06	7.56568e+06	8.74436e+06	503941	1.54122e+07	1.42134e+07	264143	1.43268e+07	5.14093e+06	6.8306e+06	1.00525e+07	3.92092e+06	1.10685e+07	1.2489e+08	6.59066e+06	1.83883e+06	3.84526e+06	2.31628e+06	2.75762e+06	1.73901e+07	4.35856e+07	6.69532e+06	9.36592e+06	5.21705e+06	4.55824e+06	1.11358e+06	4.25477e+06	1.28745e+06	6.86132e+06	1.40477e+07	1.35474e+07
ZN528_HUMAN	1	1	41	0.360388	0.590487	6.22868e+08	3.67321e+08	0.589725	0.14763	BL	Rx	74373	Zinc finger protein 528 OS=Homo sapiens OX=9606 GN=ZNF528 PE=2 SV=1	1.27768e+08	1.47834e+08	5.11249e+06	5.4395e+07	9.93343e+06	2.31165e+07	3.50106e+07	3.72708e+07	6.73236e+06	4.71283e+06	2.99634e+07	9.26916e+06	3.19027e+06	3.90113e+07	3.15538e+07	7.76258e+06	2.43222e+07	2.59094e+07	1.41094e+07	3.16905e+07	5.84066e+06	2.23149e+06	8.68665e+07	8.06656e+06	1.28495e+07	4.73734e+07	9.07961e+06	2.24476e+07	1.67449e+07	1.81172e+07	3.28723e+06	4.69234e+06	3.61193e+07	1.74369e+07	7.22413e+06	2.31438e+07
KIN17_HUMAN	2	1	85.51	0.361855	0.590487	4.25801e+07	1.08227e+08	2.54173	0.147013	Rx	BL	45745	DNA/RNA-binding protein KIN17 OS=Homo sapiens OX=9606 GN=KIN PE=1 SV=2	1.38647e+06	5.89761e+06	1.57002e+06	4.74377e+06	1.65871e+06	136544	1.31445e+06	877851	3.58294e+06	3.87158e+06	3.91906e+06	0	4.57813e+06	2.33058e+06	611641	2.73428e+06	3.36644e+06	0	7.18469e+06	9.96738e+06	5.06494e+06	3.03692e+07	1.71491e+06	4.2868e+06	5.44417e+06	2.32637e+06	4.92585e+06	3.88821e+06	2.13058e+06	1.56241e+07	1.38091e+06	5.16254e+06	2.23542e+06	423121	2.67822e+06	3.41957e+06
MCCB_HUMAN	2	1	76.62	0.362337	0.590487	5.12664e+07	1.71068e+07	0.333684	0.146811	BL	Rx	61808	Methylcrotonoyl-CoA carboxylase beta chain, mitochondrial OS=Homo sapiens OX=9606 GN=MCCC2 PE=1 SV=1	9.92269e+06	406806	0	978429	123861	960395	1.36017e+06	0	180456	2.80615e+06	5.95374e+06	1.80935e+06	1.36534e+07	1.91436e+06	366700	497718	9.8931e+06	439082	4.82323e+06	889324	1.20852e+06	32180.7	0	0	739625	516955	384052	4709.41	0	381747	526824	1.74246e+06	133422	915076	4.44187e+06	366791
ID4_HUMAN	1	1	45.82	0.362878	0.590487	2.67013e+06	1.84638e+07	6.91496	0.146585	Rx	BL	17068	DNA-binding protein inhibitor ID-4 OS=Homo sapiens OX=9606 GN=ID4 PE=1 SV=1	0	12024	0	0	686250	0	0	45679.8	124348	431204	0	370457	413928	131824	0	0	0	454415	0	0	35276.3	429902	0	11701.4	5.86756e+06	0	47298.7	0	193278	386337	2.84506e+06	910319	0	0	0	7.73711e+06
COL11_HUMAN	1	1	41.24	0.363674	0.590487	8.25957e+07	1.78031e+08	2.15545	0.146254	Rx	BL	29046	Collectin-11 OS=Homo sapiens OX=9606 GN=COLEC11 PE=1 SV=1	1.68677e+06	3.56303e+06	2.30972e+06	3.17944e+06	1.70124e+06	676793	2.73848e+06	4.24962e+06	6.31204e+06	30423.8	1.16933e+06	1.26164e+07	1.14009e+07	2.15574e+07	3.18951e+06	3.80935e+06	332399	2.07279e+06	4.25276e+06	7.21154e+06	1.68373e+07	5.5513e+06	740859	5.68949e+06	7.92775e+06	1.56705e+06	426559	279310	5.74415e+06	1.1591e+07	8.02746e+06	8.05548e+07	1.55992e+07	717062	1.83635e+06	3.47718e+06
TTL10_HUMAN	3	1	166.1	0.363794	0.590487	5.45162e+08	1.09082e+09	2.00091	0.146204	Rx	BL	75792	Inactive polyglycylase TTLL10 OS=Homo sapiens OX=9606 GN=TTLL10 PE=1 SV=2	3.49542e+06	1.35939e+07	2.7764e+07	8.61311e+06	2.96674e+07	3.03969e+07	3.07855e+07	5.65387e+07	1.84672e+07	2.56128e+07	3.09583e+07	1.8221e+07	1.59144e+07	7.00679e+07	4.22083e+07	5.69868e+07	5.05388e+07	1.5332e+07	9.70666e+06	2.22732e+07	1.90442e+07	9.0229e+06	5.57541e+07	1.26295e+07	3.41083e+08	1.20779e+07	1.53742e+07	9.53735e+06	1.56515e+08	1.66405e+07	3.82002e+07	9.53893e+07	4.47612e+07	3.73632e+07	8.54425e+07	1.10004e+08
SOX6_HUMAN	1	1	49.59	0.365004	0.590487	8.19219e+07	4.44132e+07	0.542141	0.145702	BL	Rx	92263	Transcription factor SOX-6 OS=Homo sapiens OX=9606 GN=SOX6 PE=1 SV=3	524773	2.97028e+06	1.29298e+06	597904	2.10646e+06	8.93999e+06	4.31458e+06	2.58598e+06	2.66953e+06	3.16686e+06	1.44004e+06	163823	834382	2.48652e+06	7.21075e+06	661628	3.99492e+07	6218.68	110036	511110	547916	285752	8.5804e+06	84699.9	6.53911e+06	1.64463e+06	692009	871703	3.44169e+06	1.04269e+07	370818	955806	6.9454e+06	1.41894e+06	986310	0
MAGC1_HUMAN	2	1	78.38	0.366141	0.590487	4.36074e+07	1.03151e+08	2.36544	0.145232	Rx	BL	123853	Melanoma-associated antigen C1 OS=Homo sapiens OX=9606 GN=MAGEC1 PE=1 SV=3	2.50268e+06	2.25697e+06	1.15502e+06	8.84063e+06	1.15709e+06	1.53825e+06	4.71065e+06	2.23188e+06	1.17823e+06	4.57551e+06	2.71692e+06	1.02284e+06	1.19443e+06	2.95313e+06	419733	2.67855e+06	879067	1.59583e+06	833048	1.19401e+06	1.51479e+06	1.90263e+06	1.14533e+06	1.53168e+06	1.86902e+06	3.69605e+06	1.15449e+07	2.19892e+06	7.01841e+06	1.87635e+06	519520	2.47847e+06	992511	1.32162e+06	1.37145e+06	6.01421e+07
CO5A2_HUMAN	11	1	458.56	0.366747	0.590487	4.53283e+09	3.2624e+09	0.719727	0.144983	BL	Rx	145790	Collagen alpha-2(V) chain OS=Homo sapiens OX=9606 GN=COL5A2 PE=1 SV=3	4.54276e+07	5.92468e+07	2.48682e+08	1.36095e+08	4.63198e+08	1.0131e+08	7.10272e+08	5.97396e+07	3.45052e+07	1.90537e+07	4.14792e+08	1.52117e+07	1.26783e+08	3.57755e+07	7.4102e+07	1.15713e+08	1.56944e+08	1.71598e+09	1.60119e+08	3.03694e+07	2.5244e+07	3.94376e+07	4.76179e+07	7.05667e+08	9.40161e+07	3.5779e+07	2.80863e+07	4.70464e+08	1.42492e+08	5.29603e+07	1.32134e+07	2.31706e+07	7.87364e+07	7.17679e+08	5.88309e+08	9.03668e+06
PPM1K_HUMAN	2	1	77.19	0.367116	0.590487	1.26527e+08	1.72608e+08	1.3642	0.144831	Rx	BL	41485	Protein phosphatase 1K, mitochondrial OS=Homo sapiens OX=9606 GN=PPM1K PE=1 SV=1	6.02483e+06	5.22975e+06	5.44079e+06	2.6424e+06	844366	1.55582e+06	1.06344e+06	1.26065e+06	341202	2.13876e+06	2.25539e+06	1.23921e+07	6.31867e+07	7.07754e+06	935504	3.50198e+06	4.72117e+06	5.91425e+06	1.19769e+07	2.86465e+06	4.31333e+06	3.09167e+06	3.0524e+06	1.32171e+06	2.48936e+06	3.27282e+06	2.90568e+06	2.43181e+06	3.49745e+06	1.79126e+07	8.5708e+06	2.51398e+06	3.38323e+06	1.98464e+06	518319	9.65065e+07
EPHB1_HUMAN	1	1	39.86	0.368502	0.590487	1.70752e+08	2.4096e+08	1.41117	0.144264	Rx	BL	111297	Ephrin type-B receptor 1 OS=Homo sapiens OX=9606 GN=EPHB1 PE=1 SV=1	5.475e+06	5.27437e+06	1.71974e+06	1.99303e+06	8.61623e+06	6.94246e+06	2.41202e+06	1.15592e+06	9.60505e+07	3.96238e+06	2.14178e+06	4.37519e+06	4.60402e+06	3.03384e+06	5.77795e+06	5.05794e+06	6.58498e+06	5.57422e+06	7.4692e+06	1.07518e+06	2.18884e+06	1.14171e+07	4.22003e+06	1.32119e+06	4.05643e+06	4.94335e+06	2.36649e+07	3.07675e+06	4.62248e+06	1.25082e+07	1.82399e+06	1.40179e+07	7.76499e+07	4.56859e+07	1.9325e+07	1.89373e+06
ARI5A_HUMAN	2	1	82.02	0.369195	0.590487	2.15957e+09	3.98301e+09	1.84435	0.143981	Rx	BL	64718	AT-rich interactive domain-containing protein 5A OS=Homo sapiens OX=9606 GN=ARID5A PE=1 SV=2	4.7838e+07	4.75939e+07	7.98935e+07	4.00071e+07	4.31979e+08	1.13164e+08	3.42795e+07	1.21516e+08	5.74426e+07	3.49029e+07	4.62524e+07	6.83935e+08	4.85104e+07	1.0121e+08	7.96205e+07	4.3499e+07	1.23409e+08	2.45198e+07	7.55917e+07	7.93711e+07	7.79875e+07	3.41737e+07	9.13963e+07	7.02216e+08	5.83734e+07	2.22136e+07	8.86101e+07	2.44221e+07	3.2848e+07	9.45477e+07	1.14169e+08	9.5386e+06	9.36078e+07	4.06709e+08	2.94949e+08	1.68229e+09
MYLK_HUMAN	6	1	256.73	0.369247	0.590487	1.88459e+09	7.44525e+08	0.395059	0.14396	BL	Rx	213320	Myosin light chain kinase, smooth muscle OS=Homo sapiens OX=9606 GN=MYLK PE=1 SV=4	8.64553e+07	1.75197e+08	2.00366e+07	5.55913e+08	4.51454e+07	4.09873e+07	5.94133e+06	2.52188e+07	3.98357e+07	3.16977e+07	3.23764e+07	1.44638e+07	7.80091e+07	3.84185e+07	2.90378e+07	2.52628e+07	5.94221e+08	4.63709e+07	5.90144e+07	6.05725e+07	4.36877e+07	3.15029e+07	2.99353e+07	3.02538e+07	3.35034e+07	2.71905e+07	5.14777e+07	1.68049e+07	4.85193e+07	4.9181e+07	1.92958e+07	4.22423e+07	6.64999e+07	1.75595e+07	1.85418e+07	9.87421e+07
TBL2_HUMAN	2	1	79.4	0.369748	0.590487	7.23213e+07	1.34243e+08	1.8562	0.143756	Rx	BL	50393	Transducin beta-like protein 2 OS=Homo sapiens OX=9606 GN=TBL2 PE=1 SV=1	5.78594e+06	3.98384e+06	9.95125e+06	3.97144e+06	170995	2.86552e+06	1.80504e+06	973768	6.10825e+06	294041	1.58701e+06	3.94961e+06	1.08097e+07	5.17612e+06	1.84356e+06	1.81905e+06	6.97714e+06	4.24903e+06	2.78891e+07	5.05904e+07	2.65807e+06	4.02565e+06	1.37686e+06	2.57208e+06	1.24089e+06	5.27553e+06	9.94655e+06	1.4842e+06	1.11035e+06	2.19196e+06	7.51379e+06	3.20639e+06	1.59149e+06	1.8926e+06	2.51e+06	7.16669e+06
MK03_HUMAN	1	1	40.88	0.372223	0.592446	5.51913e+07	3.14214e+07	0.569318	0.142756	BL	Rx	43450	Mitogen-activated protein kinase 3 OS=Homo sapiens OX=9606 GN=MAPK3 PE=1 SV=4	42334.2	0	1.46218e+06	1.71608e+07	747744	230825	1.68389e+06	1.06356e+06	447348	207977	43740.4	257384	1.4375e+07	2.82657e+06	1.22539e+06	712410	9.74184e+06	2.96228e+06	6.28334e+06	0	302381	784615	2.65573e+06	367111	0	2.8238e+06	264112	1.30881e+06	0	583779	4.36433e+06	279577	730269	99614.1	3.17742e+06	7.39651e+06
GNDS_HUMAN	3	1	210.4	0.372866	0.592446	8.68913e+07	2.86539e+08	3.29767	0.142498	Rx	BL	101570	Ral guanine nucleotide dissociation stimulator OS=Homo sapiens OX=9606 GN=RALGDS PE=1 SV=2	1.22462e+06	9.10047e+06	7.11706e+06	882979	1.5137e+06	1.7117e+06	2.41526e+06	8.3365e+06	8.11737e+06	8.06539e+06	9.79938e+06	1.24291e+06	5.46983e+06	1.87636e+06	4.64871e+06	3.29543e+06	2.56591e+06	9.50771e+06	5.14158e+06	2.54646e+06	5.01007e+06	6.23685e+07	527742	2.96673e+06	8.65329e+06	2.12182e+06	2.08383e+07	3.04618e+06	1.61112e+07	2.37565e+06	1.25263e+08	1.3236e+06	6.54152e+06	1.68715e+07	1.63376e+06	3.19758e+06
C2CD3_HUMAN	2	1	130.84	0.373771	0.592446	1.59444e+08	2.41669e+08	1.5157	0.142136	Rx	BL	262621	C2 domain-containing protein 3 OS=Homo sapiens OX=9606 GN=C2CD3 PE=1 SV=4	789542	3.41304e+06	5.36997e+06	6.06203e+06	4.77239e+06	3.63252e+06	6.69456e+06	2.71581e+07	3.03881e+06	4.79836e+07	1.57489e+07	1.58833e+06	4.78099e+06	5.2448e+06	5.36515e+06	1.1809e+07	870855	5.12149e+06	5.31872e+06	3.9127e+06	5.60137e+06	2.51495e+06	2.0086e+07	4.44514e+06	6.12372e+07	1.63622e+07	5.04914e+07	2.04564e+07	2.16726e+07	1.48956e+06	598274	6.68603e+06	8.29476e+06	809952	6.20031e+06	5.49191e+06
KIF1B_HUMAN	6	1	250.99	0.375709	0.592729	1.79956e+08	4.12166e+08	2.29037	0.141363	Rx	BL	205774	Kinesin-like protein KIF1B OS=Homo sapiens OX=9606 GN=KIF1B PE=1 SV=5	2.52215e+07	5.15207e+07	1.29907e+07	4.36457e+06	1.70931e+06	4.92343e+06	8.62642e+06	2.41198e+07	7.16527e+06	4.31103e+06	3.55215e+06	2.94478e+06	3.61581e+06	984560	3.1547e+06	1.10804e+07	4.93054e+06	4.7408e+06	2.51006e+08	4.8049e+07	1.19985e+07	5.11139e+06	4.26108e+06	1.89632e+06	1.52605e+07	7.46828e+06	7.77018e+06	8.31602e+06	4.7932e+06	2.98342e+06	1.10201e+07	1.04111e+07	7.81424e+06	3.38969e+06	7.10411e+06	3.51313e+06
CN093_HUMAN	3	1	123.1	0.376173	0.592729	7.6099e+09	6.07235e+09	0.797954	0.14118	BL	Rx	59345	Uncharacterized protein C14orf93 OS=Homo sapiens OX=9606 GN=C14orf93 PE=1 SV=1	2.76803e+08	3.23303e+08	4.55072e+08	5.23997e+08	4.66657e+08	1.18629e+09	1.81032e+08	6.59917e+08	1.39034e+07	6.71111e+08	1.83463e+08	3.20505e+08	1.30703e+07	2.1128e+08	8.75306e+08	1.67475e+08	8.85874e+08	1.94839e+08	4.65721e+08	9.2351e+08	3.93249e+08	3.99388e+08	5.31857e+08	5.75105e+08	2.83823e+08	1.29103e+07	2.66543e+07	5.05024e+08	3.85707e+08	1.9264e+08	2.52415e+07	2.77195e+07	5.41147e+08	3.44772e+08	4.15117e+08	2.27655e+07
PPCT_HUMAN	2	2	77.7	0.376923	0.592729	1.93466e+08	2.65526e+09	13.7247	0.140883	Rx	BL	25055	Phosphatidylcholine transfer protein OS=Homo sapiens OX=9606 GN=PCTP PE=1 SV=1	2.8991e+07	2.24304e+06	3.60126e+06	1.65514e+07	1.45161e+07	1.22523e+07	6.36221e+06	2.15374e+07	4.10081e+06	3.79122e+06	7.97382e+06	8.08401e+06	2.48214e+07	8.80696e+06	3.5507e+06	5.5952e+06	1.55009e+07	5.18635e+06	9.57677e+06	6.36965e+06	6.05741e+06	2.54979e+06	1.77586e+07	3.08893e+06	3.93259e+07	2.50124e+07	3.60087e+07	8.59305e+06	5.70292e+06	917418	3.97626e+07	9.75176e+06	1.77814e+07	8.51785e+06	8.93094e+06	2.40956e+09
DYH9_HUMAN	7	1	291.97	0.378516	0.592729	1.19064e+08	5.84199e+07	0.49066	0.140256	BL	Rx	515599	Dynein heavy chain 9, axonemal OS=Homo sapiens OX=9606 GN=DNAH9 PE=1 SV=3	1.56623e+07	2.16806e+06	3.39809e+06	3.00163e+07	3.6945e+06	5.02514e+06	4.66182e+06	5.38459e+06	6.02918e+06	3.30979e+06	1.69913e+06	1.36974e+06	508078	4.24955e+06	1.56634e+06	5.27447e+06	788391	2.42584e+07	4.23042e+06	3.00303e+06	2.58527e+06	2.85338e+06	2.43104e+06	5.60669e+06	1.07923e+07	2.62178e+06	2.14675e+06	1.96358e+06	2.37001e+06	1.95176e+06	4.46101e+06	1.7058e+06	4.24089e+06	739822	3.29501e+06	1.42137e+06
MN1_HUMAN	1	1	39.03	0.380508	0.592729	1.24717e+08	1.07908e+08	0.865226	0.139478	BL	Rx	136602	Transcriptional activator MN1 OS=Homo sapiens OX=9606 GN=MN1 PE=1 SV=3	1.32189e+07	2.1304e+06	2.15385e+06	5.16399e+06	7.46446e+06	1.05121e+06	6.55779e+06	3.55921e+06	3.31791e+06	2.25649e+06	4.18492e+06	7.31608e+06	2.82173e+07	1.08684e+07	6.14499e+06	8.46941e+06	4.77256e+06	7.8688e+06	2.66814e+06	6.81343e+06	6.20067e+06	5.16321e+06	9.37365e+06	3.74473e+06	5.21878e+06	9.86897e+06	2.03205e+06	2.36046e+06	388329	5.15994e+06	9.93466e+06	9.12386e+06	4.84118e+06	8.34303e+06	7.72868e+06	8.94434e+06
SALL4_HUMAN	3	1	121.86	0.381891	0.592729	2.96514e+08	7.66242e+08	2.58416	0.138941	Rx	BL	113473	Sal-like protein 4 OS=Homo sapiens OX=9606 GN=SALL4 PE=1 SV=1	3.69746e+07	2.93317e+07	6.97844e+06	2.06601e+07	8.18692e+06	1.86066e+07	733751	6.2014e+06	4.87431e+06	1.05252e+08	8.02405e+06	4.9841e+06	5.73828e+06	1.60198e+06	1.1933e+07	1.66202e+07	5.11548e+06	4.69763e+06	7.09634e+06	5.39738e+08	1.29861e+07	6.59954e+06	2.77622e+07	1.42031e+07	1.01307e+07	9.20687e+06	4.62364e+06	1.08422e+07	2.1079e+07	3.5922e+07	8.84793e+06	1.39169e+07	8.58583e+06	5.84825e+06	1.87789e+07	1.00744e+07
G6PE_HUMAN	1	1	44.35	0.383068	0.592729	3.15168e+07	8.14157e+07	2.58325	0.138486	Rx	BL	89407	GDH/6PGL endoplasmic bifunctional protein OS=Homo sapiens OX=9606 GN=H6PD PE=1 SV=2	914420	2.63602e+06	1.14841e+06	660078	1.73191e+06	912620	1.18863e+06	869021	1.03259e+07	1.26911e+06	547667	1.56638e+06	993641	1.48905e+06	1.80473e+06	589460	1.50725e+06	1.36253e+06	377184	795778	1.14969e+06	2.18474e+06	895093	1.6244e+06	1.28456e+06	1.76078e+07	6.36219e+06	2.8348e+07	9.35212e+06	1.53014e+06	467246	1.4408e+06	3.45577e+06	2.19124e+06	1.93291e+06	415971
K1671_HUMAN	4	1	172.66	0.383671	0.592729	2.82555e+08	1.32246e+08	0.468035	0.138254	BL	Rx	197617	Uncharacterized protein KIAA1671 OS=Homo sapiens OX=9606 GN=KIAA1671 PE=1 SV=2	2.35741e+07	1.75861e+06	958211	8.93848e+07	1.82468e+07	1.23671e+07	6.91365e+06	1.01996e+07	5.19726e+06	2.32934e+06	1.19091e+07	8.45195e+06	5.07685e+06	1.2261e+06	1.05596e+07	2.04258e+06	2.76609e+07	4.4698e+07	1.99809e+07	2.19732e+06	3.93476e+06	808444	1.46748e+07	7.35548e+06	1.07195e+07	1.52506e+07	2.36734e+06	2.46448e+06	2.50694e+06	6.36233e+06	2.44498e+06	5.7161e+06	7.77901e+06	1.23142e+07	7.57973e+06	7.78867e+06
VPP4_HUMAN	3	1	193.3	0.384133	0.592729	2.17736e+08	3.99969e+08	1.83695	0.138077	Rx	BL	97235	V-type proton ATPase 116 kDa subunit a isoform 4 OS=Homo sapiens OX=9606 GN=ATP6V0A4 PE=1 SV=2	2.16774e+07	1.78535e+07	3.67497e+06	1.15682e+07	4.04376e+07	6.48372e+06	1.54359e+07	1.06945e+07	3.57226e+06	8.24854e+06	1.32124e+07	1.25186e+07	2.51807e+06	4.07462e+06	1.76263e+07	1.08914e+07	1.52776e+07	1.97016e+06	4.7983e+07	1.18989e+07	4.19348e+06	9.23614e+06	4.7856e+07	2.46249e+06	1.25599e+07	1.02038e+07	8.60628e+06	1.14391e+07	3.77665e+07	1.30177e+08	1.63578e+07	7.99072e+06	2.43163e+06	3.0065e+07	5.58314e+06	3.15884e+06
CE85L_HUMAN	3	1	114.99	0.385313	0.592729	5.36091e+07	1.15143e+08	2.14782	0.137625	Rx	BL	92777	Centrosomal protein of 85 kDa-like OS=Homo sapiens OX=9606 GN=CEP85L PE=1 SV=1	4.71784e+06	1.05436e+06	8.57778e+06	604272	590130	2.63223e+06	2.66109e+06	740838	2.34921e+06	915489	510260	1.96337e+07	1.52619e+06	157918	2.18349e+06	0	3.30341e+06	1.45089e+06	2.24213e+06	720488	6.5704e+07	5.11958e+06	391393	2.04832e+06	1.59874e+06	1.05571e+06	2.85131e+06	2.15823e+06	4.01121e+06	1.9619e+06	1.07594e+06	5.66573e+06	2.92327e+06	1.13694e+07	5253.23	4.24032e+06
ACTG_HUMAN	4	1	160.78	0.385873	0.592729	6.0521e+07	3.95662e+07	0.65376	0.137411	BL	Rx	42108	Actin, cytoplasmic 2 OS=Homo sapiens OX=9606 GN=ACTG1 PE=1 SV=1	3.19256e+06	5.42643e+06	7.10027e+06	682369	2.09269e+06	702584	1.07165e+06	2.03691e+06	466900	814529	101569	4.13328e+06	7.48574e+06	8.33644e+06	731487	1.44812e+07	1.02533e+06	639097	4.7105e+06	1.7023e+06	1.10966e+06	696479	248928	2.99024e+06	581912	3.35456e+06	1.40953e+06	1.38059e+06	233481	7.4885e+06	4.48634e+06	1.85257e+06	3.48367e+06	9083.14	2.34129e+06	1.48661e+06
TEX44_HUMAN	2	1	79.27	0.385965	0.592729	4.72032e+08	1.00964e+09	2.13892	0.137376	Rx	BL	41563	Testis-expressed protein 44 OS=Homo sapiens OX=9606 GN=TEX44 PE=1 SV=1	1.00928e+07	5.44358e+07	1.44311e+07	2.53311e+07	2.0776e+07	4.48219e+07	5.10912e+07	4.40701e+07	6.15199e+06	1.2557e+07	1.70423e+07	2.96939e+07	1.06621e+07	1.31155e+07	6.37502e+07	2.30243e+07	1.63524e+07	1.46325e+07	6.08467e+06	8.39191e+06	2.37459e+07	9.067e+07	4.55077e+07	5.92757e+07	1.59476e+07	4.78298e+07	7.96061e+06	4.61616e+07	1.06619e+07	1.19957e+07	7.8222e+07	2.59994e+07	2.04884e+07	4.35112e+07	2.14737e+07	4.4571e+08
CDCA3_HUMAN	1	1	38.22	0.386072	0.592729	2.68208e+07	5.74027e+07	2.14023	0.137335	Rx	BL	28981	Cell division cycle-associated protein 3 OS=Homo sapiens OX=9606 GN=CDCA3 PE=1 SV=1	936438	1.45213e+06	2.3373e+06	1.3458e+06	1.44004e+06	1.5415e+06	461400	2.09962e+06	894289	477459	772473	4.49274e+06	186086	1.07738e+06	2.20629e+06	3.23989e+06	610759	1.24922e+06	1.83257e+06	1.40498e+06	1.5669e+06	1.9094e+06	1.39152e+06	1.06607e+06	1.27455e+06	468778	1.0048e+06	2.26374e+07	5.52337e+06	1.35658e+06	5.20377e+06	4.98494e+06	2.93692e+06	1.8592e+06	949703	31217.6
P3H3_HUMAN	1	1	32.69	0.387428	0.593376	6.04736e+07	1.18134e+08	1.95348	0.13682	Rx	BL	82584	Prolyl 3-hydroxylase 3 OS=Homo sapiens OX=9606 GN=P3H3 PE=1 SV=1	983844	1.99517e+06	641600	740156	3.22786e+06	2.56957e+06	1.84625e+06	497473	2.62599e+06	2.2491e+06	796645	5.54968e+06	864496	2.63536e+07	3.54918e+06	2.47136e+06	2.54493e+06	966770	674443	535525	596771	2.72716e+06	4.52696e+06	1.97224e+06	876523	1.33509e+07	6.233e+06	1.65422e+07	5.10731e+07	1.87559e+06	1.20158e+06	2.31753e+06	5.17705e+06	4.8173e+06	3.28907e+06	347024
CO3_HUMAN	44	14	3545.79	0.38886	0.593718	7.3089e+10	8.3441e+10	1.14163	0.136279	Rx	BL	188569	Complement C3 OS=Homo sapiens OX=9606 GN=C3 PE=1 SV=2	2.80985e+09	3.41458e+09	5.76593e+09	3.74537e+09	5.7215e+09	7.56734e+09	3.00541e+09	5.18442e+09	2.1855e+09	4.7349e+09	2.72935e+09	3.82934e+09	7.24692e+08	3.38165e+09	5.60019e+09	3.2644e+09	7.14001e+09	2.28456e+09	7.04522e+09	4.85069e+09	4.53926e+09	2.96454e+09	7.41095e+09	5.84189e+09	3.53252e+09	5.61228e+09	2.1972e+09	4.26115e+09	3.61668e+09	4.1737e+09	3.88255e+09	2.1942e+09	6.23077e+09	5.69622e+09	6.71508e+09	2.67605e+09
DPEP1_HUMAN	1	1	43.28	0.389864	0.593718	5.51954e+07	9.14824e+07	1.65743	0.135902	Rx	BL	46101	Dipeptidase 1 OS=Homo sapiens OX=9606 GN=DPEP1 PE=1 SV=3	1.06622e+06	1.41586e+07	2.71847e+06	7.15957e+06	1.21282e+06	107659	2.10864e+06	542347	337578	775903	7.12441e+06	81551.5	436885	256081	48849.5	1.31593e+06	0	1.57439e+07	1.62887e+06	6.86076e+07	5.18109e+06	4.4358e+06	459338	310875	96458.2	2.70544e+06	0	128545	1.84703e+06	59471.6	127878	512067	1.04172e+06	3.16334e+06	262858	914011
PSDE_HUMAN	2	1	72.95	0.391484	0.593718	8.31873e+07	4.45239e+07	0.535225	0.135296	BL	Rx	34726	26S proteasome non-ATPase regulatory subunit 14 OS=Homo sapiens OX=9606 GN=PSMD14 PE=1 SV=1	3.58741e+07	1.61375e+06	2.523e+06	4.14721e+06	0	482012	2.42457e+06	262315	0	749651	2.25302e+06	634121	7.51838e+06	8.24449e+06	986440	8.09444e+06	3.286e+06	4.09379e+06	1.5941e+06	1.02091e+06	1.98323e+06	958262	2.02194e+06	618696	2.3256e+06	1.11469e+06	2.53505e+06	2.95273e+06	2.16512e+06	5.96285e+06	4.38084e+06	3.94948e+06	8.09268e+06	1033.25	377620	2.46908e+06
RLF_HUMAN	4	1	169.92	0.391697	0.593718	6.59694e+08	1.69623e+09	2.57124	0.135216	Rx	BL	222888	Zinc finger protein Rlf OS=Homo sapiens OX=9606 GN=RLF PE=1 SV=2	4.75026e+07	1.05644e+08	6.61655e+07	8.55989e+07	1.60901e+07	1.20564e+07	8.2537e+06	2.46524e+07	9.93503e+06	2.85621e+07	2.85124e+07	1.98869e+07	3.42746e+07	4.46953e+07	2.9928e+07	1.58207e+07	3.53713e+07	4.6744e+07	4.92189e+08	2.87924e+07	3.70508e+08	3.74763e+08	2.92693e+07	1.16326e+07	1.59672e+07	9.87282e+07	4.23622e+07	2.07194e+07	1.29988e+07	6.16974e+07	3.6957e+07	3.9319e+07	2.1525e+07	1.54138e+07	1.56088e+07	7.77667e+06
AGRV1_HUMAN	6	1	251.59	0.39244	0.593718	2.29133e+08	6.64716e+08	2.90101	0.134939	Rx	BL	694633	Adhesion G-protein coupled receptor V1 OS=Homo sapiens OX=9606 GN=ADGRV1 PE=1 SV=2	1.6718e+07	1.30016e+07	5.19889e+06	9.61187e+06	3.30209e+06	1.85854e+07	3.57312e+06	5.69577e+06	1.79494e+07	1.07572e+07	1.9195e+07	1.25243e+07	2.89303e+07	1.13548e+07	1.57905e+07	2.00485e+07	9.38041e+06	7.5154e+06	4.04097e+06	2.22668e+07	4.90217e+06	1.08421e+07	2.42302e+07	1.53038e+07	1.87565e+06	3.06184e+08	1.04918e+07	5.10909e+07	1.19914e+07	1.31168e+07	1.1563e+08	2.93627e+07	7.00093e+06	1.6056e+07	1.28551e+07	7.475e+06
TLL1_HUMAN	1	1	39.68	0.393804	0.593718	8.53654e+08	2.58329e+09	3.02615	0.134434	Rx	BL	116916	Tolloid-like protein 1 OS=Homo sapiens OX=9606 GN=TLL1 PE=1 SV=1	3.48399e+07	1.07515e+07	1.06877e+07	1.96245e+07	1.36015e+07	4.79942e+07	2.6064e+07	1.68659e+07	1.9197e+07	5.03415e+07	1.14344e+07	3.02387e+07	1.20016e+08	2.53127e+07	2.0362e+08	3.22926e+06	1.76207e+08	3.36293e+07	2.17966e+07	1.77035e+07	1.37619e+07	2.94735e+07	9.83923e+07	1.17013e+07	2.05467e+07	1.60501e+08	6.93504e+07	3.44748e+07	4.82414e+07	1.07406e+07	1.18221e+07	9.81296e+06	1.51767e+08	3.96193e+07	5.4412e+07	1.77917e+09
GP180_HUMAN	2	1	82.45	0.394189	0.593718	2.33625e+10	2.66993e+10	1.14282	0.134292	Rx	BL	50104	Integral membrane protein GPR180 OS=Homo sapiens OX=9606 GN=GPR180 PE=2 SV=1	1.56577e+09	1.74318e+09	1.47304e+09	7.07857e+08	1.04868e+09	9.95698e+08	6.61954e+08	1.52188e+09	1.9565e+09	1.46012e+09	6.47791e+08	3.34444e+09	5.92228e+08	1.16973e+09	9.63665e+08	8.54957e+08	1.19992e+09	1.45514e+09	2.72667e+09	2.31435e+09	1.71956e+09	1.84458e+09	1.09159e+09	1.01581e+09	1.27399e+09	1.64952e+09	1.95846e+09	1.45359e+09	1.60165e+09	1.04844e+09	1.85255e+09	7.4512e+08	1.25237e+09	1.67811e+09	1.04368e+09	4.29208e+08
ZN717_HUMAN	1	1	40.71	0.395604	0.594441	3.53534e+07	5.18965e+07	1.46794	0.133771	Rx	BL	108091	Zinc finger protein 717 OS=Homo sapiens OX=9606 GN=ZNF717 PE=2 SV=2	2.48783e+06	679265	3.79353e+06	2.58334e+06	1.04949e+06	497943	1.61247e+06	106314	617185	2.73047e+06	672057	5.95628e+06	4.57936e+06	2.61078e+06	728171	1.45103e+06	1.84388e+06	1.35395e+06	1.03997e+06	2.16944e+06	1.0447e+06	1.91989e+06	70019.7	1.07572e+06	7.85091e+06	6.17536e+06	7.83213e+06	2.10497e+06	185899	1.21093e+07	1.2449e+06	1.36201e+06	2.63621e+06	481316	1.53685e+06	1.05691e+06
CO2A1_HUMAN	21	1	896.98	0.400234	0.59867	1.65482e+08	3.37303e+08	2.0383	0.132087	Rx	BL	142782	Collagen alpha-1(II) chain OS=Homo sapiens OX=9606 GN=COL2A1 PE=1 SV=3	4.55341e+06	6.61466e+06	3.08838e+06	9.30316e+06	9.57723e+06	8.95315e+06	9.94295e+06	1.94106e+07	4.3714e+06	5.9177e+06	1.80263e+07	4.32102e+06	3.26488e+07	7.41191e+06	8.0122e+06	5.04468e+06	3.48939e+06	4.79551e+06	1.73475e+06	1.17918e+07	3.82314e+06	2.67405e+06	1.1925e+07	1.72053e+07	3.62202e+07	6.46382e+07	6.10698e+06	2.05147e+07	4.38322e+06	7.3809e+06	2.10267e+06	8.233e+06	1.07039e+07	7.37321e+06	5.5215e+06	1.14971e+08
TTC41_HUMAN	4	1	168.98	0.401675	0.59867	4.37167e+08	2.87399e+08	0.657412	0.131569	BL	Rx	153240	Putative tetratricopeptide repeat protein 41 OS=Homo sapiens OX=9606 GN=TTC41P PE=5 SV=3	1.63772e+07	2.85745e+07	2.04203e+07	3.48256e+06	2.87454e+06	3.43503e+06	1.146e+07	7.01483e+06	2.25148e+06	1.43633e+07	1.26545e+07	5.23389e+07	1.91864e+08	2.9989e+07	783656	2.26672e+07	7.23524e+06	9.38092e+06	3.04135e+07	1.39174e+07	1.22604e+06	6.36112e+06	9.02135e+06	1.82209e+06	1.26466e+07	1.09415e+08	1.42156e+06	9.59409e+06	1.10998e+07	3.19829e+06	2.97506e+07	2.66811e+06	1.04296e+07	1.11639e+07	8.32926e+06	1.49206e+07
GALT5_HUMAN	3	1	132.1	0.402765	0.59867	7.60985e+07	3.3115e+07	0.43516	0.131178	BL	Rx	107055	Polypeptide N-acetylgalactosaminyltransferase 5 OS=Homo sapiens OX=9606 GN=GALNT5 PE=1 SV=1	6.19402e+06	1.07233e+06	2.22946e+06	0	1.16617e+06	0	1.21027e+06	1.04363e+06	2.44969e+07	957882	25411	3.0147e+07	977863	317397	1.71504e+06	11641.5	4.46743e+06	65998.4	2.57538e+06	563526	7.77993e+06	2.66115e+06	1.34378e+06	1.40194e+06	661558	776763	1.02038e+06	835467	976393	698062	1.64768e+06	0	677166	4.10925e+06	2.89915e+06	2.4874e+06
CP081_HUMAN	1	1	41.8	0.403458	0.59867	3.81347e+07	1.63366e+08	4.28391	0.130931	Rx	BL	15885	Putative uncharacterized protein encoded by LINC00304 OS=Homo sapiens OX=9606 GN=LINC00304 PE=5 SV=2	766825	937583	2.0518e+06	4.56097e+06	1.71948e+06	1.94705e+06	2.12863e+06	6.80297e+06	624072	2.69987e+06	507852	518343	323930	4.94416e+06	544697	2.579e+06	3.07257e+06	1.40493e+06	5.37168e+06	1.50207e+06	3.39505e+06	910249	1.13147e+06	1.45881e+06	1.91878e+06	819284	160163	3.16737e+06	1.20623e+06	5.46394e+06	1.80048e+06	3.69001e+07	2.17751e+06	162134	197806	9.56225e+07
DCR1A_HUMAN	3	1	131.68	0.404006	0.59867	2.45358e+08	1.26952e+08	0.517416	0.130736	BL	Rx	117923	DNA cross-link repair 1A protein OS=Homo sapiens OX=9606 GN=DCLRE1A PE=1 SV=3	2.61881e+06	3.29219e+06	3.02967e+06	3.05603e+07	5.66399e+06	5.461e+06	9.16478e+06	6.56847e+06	5.19817e+06	6.50262e+06	2.4504e+06	6.19864e+06	3.32057e+06	5.41693e+07	3.94054e+06	2.44472e+07	6.55393e+07	7.23236e+06	3.17825e+06	3.61108e+06	6.56564e+06	1.87005e+07	3.92409e+06	3.26755e+06	1.49724e+07	8.50998e+06	4.61129e+06	2.26818e+06	5.93192e+06	7.51177e+06	4.17709e+06	3.39537e+06	702702	1.38765e+07	3.76619e+06	1.79819e+07
UNC80_HUMAN	8	1	341.36	0.404348	0.59867	6.5161e+09	5.07835e+09	0.779354	0.130615	BL	Rx	367152	Protein unc-80 homolog OS=Homo sapiens OX=9606 GN=UNC80 PE=2 SV=2	3.91716e+08	2.20066e+08	2.73533e+08	1.58421e+09	4.77984e+08	5.26276e+08	2.20828e+08	4.09041e+08	7.42488e+07	2.92474e+08	2.2333e+08	8.96634e+07	2.11738e+08	3.26647e+08	4.06232e+08	1.48652e+08	2.90064e+08	3.49393e+08	4.50447e+08	2.6329e+08	2.86731e+08	1.7844e+08	7.53977e+08	2.68275e+08	8.11739e+07	4.86206e+08	1.8399e+08	2.83229e+08	3.42863e+08	4.25573e+08	1.88872e+08	1.11339e+08	1.68996e+08	2.89587e+08	2.27071e+08	8.82849e+07
PCNT_HUMAN	7	1	296.47	0.405292	0.59867	1.07278e+08	6.2906e+07	0.586383	0.130281	BL	Rx	380600	Pericentrin OS=Homo sapiens OX=9606 GN=PCNT PE=1 SV=4	1.56212e+06	630851	6.03301e+06	1.2777e+06	2.37596e+06	2.41982e+06	2.75587e+06	8.99597e+06	1.76009e+06	3.05934e+06	3.21929e+06	1.05099e+06	8.76683e+06	1.08767e+06	2.61677e+06	3.00424e+06	1.16027e+07	4.50588e+07	1.12173e+06	548602	1.15509e+06	3.52352e+06	2.54044e+06	2.48685e+06	6.36852e+06	126536	289479	4.43119e+06	1.85931e+06	4.70678e+06	5.46062e+06	3.57628e+06	3.95667e+06	3.52346e+06	2.4295e+06	1.48014e+07
CENPJ_HUMAN	4	1	166.51	0.405954	0.59867	1.89091e+08	3.55668e+08	1.88094	0.130047	Rx	BL	154103	Centromere protein J OS=Homo sapiens OX=9606 GN=CENPJ PE=1 SV=2	3.59378e+06	8.69426e+06	4.72624e+06	3.51326e+06	4.90256e+06	1.00196e+07	4.64526e+06	1.14122e+07	1.2123e+07	8.55159e+06	1.84135e+06	1.20815e+07	8.26365e+07	5.73075e+06	3.66081e+06	2.63527e+06	3.86944e+06	4.45353e+06	2.00342e+07	1.18175e+07	6.37542e+06	3.44391e+07	8.48689e+06	7.28584e+06	5.64481e+06	1.28296e+06	1.61595e+07	5.96371e+06	8.03138e+06	1.60801e+07	1.39365e+06	1.39692e+07	4.29122e+06	2.06826e+06	6.32286e+06	1.86022e+08
CSKI1_HUMAN	4	1	202.82	0.407614	0.599727	8.89154e+06	3.25046e+07	3.65568	0.129463	Rx	BL	150292	Caskin-1 OS=Homo sapiens OX=9606 GN=CASKIN1 PE=1 SV=1	1.31279e+06	210826	0	3325.52	338259	13263.5	125029	747636	0	415877	336905	1.44851e+06	1.90693e+06	192651	988500	517498	0	333532	1.74831e+06	226065	156780	1.57898e+06	370839	1.44151e+06	425576	0	673724	264007	0	426263	275968	889230	454249	417329	371419	2.27844e+07
TM201_HUMAN	2	1	78.99	0.409354	0.600896	1.87306e+08	5.92055e+07	0.31609	0.128855	BL	Rx	73444	Transmembrane protein 201 OS=Homo sapiens OX=9606 GN=TMEM201 PE=1 SV=1	9.96697e+06	1.02226e+07	1.05626e+06	1.80813e+06	1.87272e+06	1.07248e+07	710692	2.12714e+07	9.40939e+07	1.21359e+07	2.93038e+06	1.41084e+06	4.3308e+06	1.83131e+06	5.1114e+06	1.2654e+06	4.02803e+06	2.53417e+06	1.60717e+06	2.33293e+06	1.61248e+06	896943	2.33842e+06	4.1092e+06	1.09754e+06	3.92609e+06	2.57707e+06	8.25138e+06	1.10909e+07	1.02718e+06	2.87876e+06	3.96652e+06	896417	3.63269e+06	4.76004e+06	2.20373e+06
BHA09_HUMAN	1	1	39.75	0.413901	0.60617	2.23608e+08	1.31001e+08	0.585848	0.127285	BL	Rx	24517	Class A basic helix-loop-helix protein 9 OS=Homo sapiens OX=9606 GN=BHLHA9 PE=1 SV=2	5.22145e+06	4.18883e+07	1.69568e+06	3.08743e+07	4.97006e+06	4.3135e+06	1.92531e+06	3.36029e+06	3.46177e+06	7.17945e+06	3.60363e+06	4.7291e+06	2.65037e+06	4.27787e+07	4.00116e+06	5.65879e+06	5.18503e+07	3.44618e+06	2.12503e+07	7.57062e+06	2.30576e+06	1.08411e+07	2.60064e+06	1.16884e+06	3.59022e+06	1.57965e+06	4.46026e+06	3.03925e+06	4.11989e+06	7.98326e+06	4.44111e+07	3.58699e+06	562743	3.80969e+06	5.32661e+06	2.79352e+06
ITIH4_HUMAN	11	1	890.11	0.415195	0.606667	1.32869e+08	2.9135e+08	2.19276	0.126843	Rx	BL	103521	Inter-alpha-trypsin inhibitor heavy chain H4 OS=Homo sapiens OX=9606 GN=ITIH4 PE=1 SV=4	1.68241e+07	1.87154e+07	6.18271e+06	5.50866e+06	7.49516e+06	4.71528e+06	4.12637e+06	4.14984e+06	6.77627e+06	4.57319e+06	3.63759e+06	6.26823e+06	1.75367e+06	1.08482e+07	4.93747e+06	1.26039e+07	9.55303e+06	4.20016e+06	1.64228e+07	1.25411e+08	1.17647e+07	873898	8.77711e+06	1.16027e+07	4.33943e+06	8.10006e+06	5.27881e+07	5.05953e+06	4.69958e+06	5.01075e+06	1.2856e+06	7.41542e+06	1.86669e+06	1.12898e+07	8.84413e+06	5.79866e+06
ZBT12_HUMAN	3	1	181.09	0.41719	0.607798	2.03886e+08	8.03493e+07	0.39409	0.126166	BL	Rx	49972	Zinc finger and BTB domain-containing protein 12 OS=Homo sapiens OX=9606 GN=ZBTB12 PE=1 SV=1	1.14912e+07	1.81063e+07	9.19872e+06	9.46216e+06	2.10164e+06	2.68899e+06	1.54074e+06	1.38314e+06	2.21681e+06	2.97981e+06	1.80421e+07	259224	2.15587e+06	9.19281e+07	1.13252e+07	1.3789e+07	3.14435e+06	2.07265e+06	1.56928e+06	9.58609e+06	8.73938e+06	1.01863e+06	8.14494e+06	6.57574e+06	1.81933e+06	3.27257e+06	2.67373e+06	3.6478e+06	6.76818e+06	2.63212e+06	407819	1.17139e+06	418032	3.24381e+06	7.8651e+06	1.07954e+07
SIN1_HUMAN	1	1	37.47	0.418615	0.607798	9.55708e+07	4.9436e+07	0.51727	0.125686	BL	Rx	59542	Target of rapamycin complex 2 subunit MAPKAP1 OS=Homo sapiens OX=9606 GN=MAPKAP1 PE=1 SV=2	618458	1.1359e+06	1.28365e+06	3.9324e+07	3.87584e+06	1.11699e+07	2.12535e+06	2.26998e+06	1.3086e+06	834776	8.94319e+06	2.50408e+06	294780	2.72596e+06	2.87908e+06	123388	1.6582e+06	1.24958e+07	2.19696e+06	22275.7	1.20462e+06	493595	2.28339e+06	1.1242e+06	1.43044e+07	944056	382993	6.98865e+06	5.15749e+06	3.02609e+06	2.6703e+06	645825	2.36905e+06	1.01038e+06	3.0492e+06	1.56252e+06
SIK3_HUMAN	3	1	174.24	0.42063	0.607798	7.69769e+07	6.53537e+07	0.849004	0.125011	BL	Rx	146014	Serine/threonine-protein kinase SIK3 OS=Homo sapiens OX=9606 GN=SIK3 PE=1 SV=4	3.13924e+06	1.10519e+06	554918	652232	351852	1.62778e+06	2.73467e+06	7.91902e+06	979904	1.10769e+06	2.71377e+07	4.20324e+06	1.59829e+07	3.88626e+06	685671	1.64296e+06	1.14393e+06	2.12174e+06	2.30065e+06	0	733529	597634	2.09661e+06	9.53871e+06	7.3139e+06	5.10236e+06	8.92758e+06	3.38739e+06	596923	1.09596e+07	1.08629e+06	5.89977e+06	1.41865e+06	1.15764e+06	3.2814e+06	955034
PP14B_HUMAN	1	1	39.31	0.420747	0.607798	5.58951e+07	3.05318e+07	0.546234	0.124972	BL	Rx	16015	Protein phosphatase 1 regulatory subunit 14B OS=Homo sapiens OX=9606 GN=PPP1R14B PE=1 SV=3	195286	280223	501.933	8.01369e+06	403907	1.15314e+06	1.15198e+06	2.09672e+06	6.58955e+06	1.11685e+06	1.57171e+07	6.75459e+06	1.54244e+06	967199	2.41589e+06	404820	1.52446e+06	5.5668e+06	2.09516e+06	276247	1.56048e+06	477510	2.34204e+06	289767	1.6495e+06	804106	270331	0	2.97336e+06	2.64442e+06	8.37712e+06	1.59448e+06	1.16994e+06	148332	353320	3.50572e+06
TPST1_HUMAN	4	1	166.9	0.423108	0.607798	1.45962e+08	7.47382e+07	0.512038	0.124188	BL	Rx	42560	Protein-tyrosine sulfotransferase 1 OS=Homo sapiens OX=9606 GN=TPST1 PE=1 SV=1	22326.2	5.77377e+06	2.03567e+06	0	4.5332e+06	910573	0	165068	1.93843e+06	8.43607e+06	1.85886e+07	9.20226e+06	6.82595e+07	2.19768e+06	3.08584e+06	1.06824e+07	3.39643e+06	6.73437e+06	2.41706e+06	5.5205e+06	1.90336e+06	4.51757e+06	3.82557e+06	475894	1.30428e+06	2.47038e+06	5.79445e+06	1.18651e+07	2.40916e+06	8.84452e+06	5.24694e+06	140.146	1.39753e+06	8.39766e+06	1.96106e+06	6.3871e+06
KIF6_HUMAN	1	1	45.84	0.423445	0.607798	9.01403e+07	1.67459e+08	1.85776	0.124077	Rx	BL	93082	Kinesin-like protein KIF6 OS=Homo sapiens OX=9606 GN=KIF6 PE=1 SV=3	7.6053e+06	506416	465536	2.63957e+06	5.70375e+06	1.77396e+07	8.04176e+06	4.82018e+06	6.92785e+06	1.57066e+06	3.67044e+06	8.93443e+06	2.78538e+06	237121	2.87813e+06	1.16214e+06	6.80521e+06	7.64679e+06	0	5.74341e+06	1.50545e+06	6.61438e+07	845.8	3.62316e+06	7.10985e+06	2.46839e+06	3.32245e+06	4.49274e+06	487372	1.7871e+06	1.10931e+06	3.40109e+07	1.00968e+07	8.02978e+06	1.116e+07	6.36779e+06
KIF15_HUMAN	2	1	79.49	0.42377	0.607798	4.76632e+07	9.42828e+07	1.9781	0.123969	Rx	BL	161030	Kinesin-like protein KIF15 OS=Homo sapiens OX=9606 GN=KIF15 PE=1 SV=1	0	5.59162e+06	1.2913e+06	5.97632e+06	1.18491e+06	0	2.50455e+06	416892	1.42405e+07	0	301630	0	3.01512e+06	567598	5.55168e+06	370705	830033	5.82033e+06	722150	0	1.10096e+06	7.0403e+07	382123	2.00104e+06	1.43502e+06	0	385379	1.04421e+06	9.81846e+06	482753	2.10302e+06	290146	2.16755e+06	1.22526e+06	203871	517872
TIGD4_HUMAN	3	1	122.36	0.425885	0.607798	1.01373e+08	5.2774e+07	0.520593	0.123275	BL	Rx	58115	Tigger transposable element-derived protein 4 OS=Homo sapiens OX=9606 GN=TIGD4 PE=1 SV=2	959529	0	1.57684e+06	461835	818786	530606	777907	2.95377e+06	459462	242754	537270	3.28238e+06	8.2234e+07	1.49894e+06	3.53436e+06	526155	4117.53	974205	0	906835	1.14696e+06	107452	2.91095e+06	472684	923723	1.2891e+06	2.48918e+06	0	190988	6.25357e+06	2.52346e+07	1.41188e+06	407303	0	235697	8.79307e+06
SPB11_HUMAN	2	1	80.35	0.427144	0.607798	1.40436e+08	2.57835e+08	1.83596	0.122864	Rx	BL	44356	Serpin B11 OS=Homo sapiens OX=9606 GN=SERPINB11 PE=2 SV=1	5.3008e+06	6.36441e+06	1.49108e+07	1.6062e+07	3.86554e+06	3.5972e+06	1.95102e+06	1.7176e+06	1.33874e+07	1.52618e+07	1.19556e+07	1.71927e+07	1.31312e+07	5.36336e+06	5.06339e+06	1.17541e+06	1.50981e+06	2.62637e+06	6.53803e+06	1.33203e+06	8.87699e+07	1.82578e+07	5.58797e+06	3.60507e+06	2.78095e+06	6.18565e+07	8.51546e+06	7.69088e+06	5.58057e+06	1.575e+07	6.21704e+06	3.41371e+06	2.78326e+06	3.82121e+06	5.98648e+06	9.34838e+06
DC1L1_HUMAN	2	1	78.57	0.428024	0.607798	2.67016e+09	5.97151e+09	2.23639	0.122578	Rx	BL	56829	Cytoplasmic dynein 1 light intermediate chain 1 OS=Homo sapiens OX=9606 GN=DYNC1LI1 PE=1 SV=3	6.81924e+07	2.96483e+07	7.11436e+07	3.32226e+07	5.25078e+07	2.08901e+07	8.86545e+06	8.23157e+07	1.65467e+09	2.18984e+07	1.92859e+07	1.47393e+08	1.008e+08	4.54751e+07	9.01385e+07	5.01749e+07	1.19191e+08	5.43447e+07	7.42569e+07	3.81273e+07	3.12766e+07	6.17154e+07	1.90714e+08	3.64341e+07	3.46541e+07	5.24485e+08	2.36548e+09	2.80552e+07	3.23115e+07	3.23625e+08	1.90181e+09	1.16696e+08	4.92263e+07	6.45504e+07	1.83222e+07	7.97753e+07
K1210_HUMAN	7	1	327.4	0.428236	0.607798	1.68415e+08	6.72711e+07	0.399437	0.122509	BL	Rx	188045	Acrosomal protein KIAA1210 OS=Homo sapiens OX=9606 GN=KIAA1210 PE=2 SV=3	2.72235e+06	3.56806e+07	2.09478e+07	2.8382e+06	9.62232e+06	6.70718e+06	9.57931e+06	3.73282e+07	813510	566769	548805	1.51377e+06	0	990257	1.93497e+07	3.78211e+06	736724	1.46871e+07	1.2919e+06	1.88545e+07	2.79485e+06	4.88768e+06	4.36339e+06	1.20477e+06	1.97679e+06	0	4.96736e+06	1.45121e+06	2.13138e+06	1.54256e+06	483096	1.53011e+06	3.9799e+06	1.30201e+07	2.79147e+06	0
CPNE4_HUMAN	1	1	56.7	0.428548	0.607798	1.20611e+09	3.85828e+08	0.319893	0.122408	BL	Rx	63210	Copine-4 OS=Homo sapiens OX=9606 GN=CPNE4 PE=1 SV=1	5.63567e+06	3.58616e+07	5.46808e+07	2.54746e+07	1.10555e+07	1.70479e+07	6.00964e+06	1.79227e+07	1.32447e+07	3.86922e+06	5.59285e+06	1.80183e+07	2.04185e+07	5.98181e+07	1.38237e+07	2.291e+08	6.52909e+08	1.56312e+07	9.07309e+06	7.66329e+06	1.05569e+07	1.8574e+07	9.7094e+06	1.59505e+07	4.54111e+07	9.10998e+06	2.11754e+07	6.93819e+06	9.08392e+06	3.56996e+07	6.10618e+07	3.97575e+07	3.52332e+07	7.07156e+06	1.26752e+07	3.1083e+07
ZN496_HUMAN	2	1	91.01	0.428956	0.607798	8.60766e+07	7.16262e+07	0.832122	0.122276	BL	Rx	67892	Zinc finger protein 496 OS=Homo sapiens OX=9606 GN=ZNF496 PE=1 SV=1	2.03534e+06	642034	2.5268e+06	5.81895e+06	8.43263e+06	2.45555e+06	262664	1.20042e+06	6.15717e+06	3.14062e+06	2.26222e+06	1.31903e+07	1.41272e+07	774227	3.62294e+06	1.46115e+07	2.38217e+06	2.43387e+06	1.29142e+06	5.07919e+06	2.70141e+06	1.46779e+07	309127	1.02751e+07	6.53698e+06	771724	2.41984e+06	1.68968e+06	1.9151e+06	579288	1.40947e+06	1.77242e+06	3.15861e+06	7.73264e+06	6.06538e+06	3.24099e+06
HBA_HUMAN	4	1	417.01	0.429356	0.607798	3.65832e+08	2.39856e+08	0.655646	0.122146	BL	Rx	15305	Hemoglobin subunit alpha OS=Homo sapiens OX=9606 GN=HBA1 PE=1 SV=2	1.21405e+08	1.05837e+07	1.72284e+07	1.06552e+07	1.19243e+07	1.13042e+07	8.5223e+06	3.98645e+07	4.74695e+06	4.04434e+06	1.86869e+07	1.70459e+07	2.03021e+07	1.43212e+07	1.42611e+07	7.06738e+06	1.5871e+07	1.79978e+07	7.70538e+06	1.22845e+07	7.44929e+06	1.30864e+07	1.27185e+07	1.46744e+07	8.70132e+06	1.96408e+07	1.17998e+07	4.6354e+06	4.74946e+06	1.52142e+07	1.39113e+07	1.29565e+07	2.08724e+07	1.3472e+07	1.47663e+07	3.12185e+07
LRC23_HUMAN	2	1	79.89	0.430794	0.608179	2.66611e+09	5.89149e+09	2.20977	0.121683	Rx	BL	39850	Leucine-rich repeat-containing protein 23 OS=Homo sapiens OX=9606 GN=LRRC23 PE=1 SV=2	1.43006e+08	1.46246e+08	7.46241e+07	2.66227e+08	8.01102e+07	1.11607e+08	2.24102e+08	2.88034e+08	2.09165e+08	6.97023e+07	2.33094e+08	4.05922e+07	2.19267e+08	1.07681e+08	8.9251e+07	7.77981e+07	1.0038e+08	1.85225e+08	1.76978e+08	2.10253e+08	2.44293e+08	3.17636e+08	9.38906e+07	1.0471e+08	5.1551e+08	5.86217e+08	6.55049e+07	3.73024e+07	2.40917e+08	5.82303e+07	1.40817e+08	1.22623e+08	1.11567e+08	8.09605e+07	9.76736e+07	2.68641e+09
RS15_HUMAN	1	1	36.63	0.432159	0.608179	4.76161e+08	6.88768e+08	1.4465	0.121246	Rx	BL	17029	40S ribosomal protein S15 OS=Homo sapiens OX=9606 GN=RPS15 PE=1 SV=2	3.94849e+06	5.84245e+06	4.94081e+07	2.14289e+07	1.12417e+07	3.09417e+07	3.05212e+07	1.72382e+07	4.63016e+07	3.08481e+07	2.48749e+07	2.8705e+07	8.91966e+07	5.245e+06	5.51062e+06	2.59507e+07	2.21743e+07	2.67837e+07	2.9105e+07	2.92307e+07	2.12181e+07	2.15104e+07	2.68461e+07	1.97459e+07	2.47589e+07	6.88124e+06	1.87822e+07	1.63078e+07	2.25417e+07	5.03285e+07	1.39796e+07	1.55357e+07	2.77293e+07	1.02569e+07	1.58065e+07	3.18203e+08
ATP9A_HUMAN	2	1	78.77	0.432496	0.608179	2.28047e+09	5.73885e+08	0.251652	0.121138	BL	Rx	119989	Probable phospholipid-transporting ATPase IIA OS=Homo sapiens OX=9606 GN=ATP9A PE=1 SV=3	3.0573e+07	3.0669e+07	1.38385e+07	1.78843e+07	2.65286e+07	3.29203e+07	5.65897e+06	5.58885e+07	5.80006e+07	7.72851e+06	1.9504e+07	1.9936e+07	1.74119e+09	1.52706e+07	7.91278e+07	6.04063e+07	3.12955e+07	3.40473e+07	3.44443e+07	1.15504e+07	4.00377e+07	3.35583e+07	2.25593e+07	4.18204e+07	2.64637e+07	1.56881e+07	2.77296e+07	1.89436e+07	1.88159e+07	1.13248e+07	3.24323e+07	9.00543e+06	1.45302e+07	3.26791e+07	2.90788e+07	1.53224e+08
FND3B_HUMAN	1	1	39.84	0.433672	0.608486	6.29827e+08	3.61314e+08	0.573672	0.120764	BL	Rx	134970	Fibronectin type III domain-containing protein 3B OS=Homo sapiens OX=9606 GN=FNDC3B PE=1 SV=2	1.45791e+07	6.5959e+06	2.97363e+06	8.19677e+07	1.27689e+07	1.6472e+07	7.9699e+06	8.9274e+06	5.20036e+06	2.94397e+08	1.11065e+07	7.19006e+06	1.03613e+08	1.01282e+07	6.77472e+06	4.24483e+06	1.38798e+07	2.10378e+07	9.26269e+06	3.36675e+07	4.22456e+06	2.75723e+06	8.42358e+06	6.1636e+06	6.32987e+06	7.07302e+06	1.70478e+07	1.64972e+07	6.37854e+07	9.76251e+06	5.4878e+06	9.29436e+06	5.79263e+06	1.21485e+07	3.16783e+06	1.40428e+08
OX1R_HUMAN	1	1	38.19	0.435292	0.608756	2.94398e+08	5.34112e+08	1.81425	0.12025	Rx	BL	48246	Orexin receptor type 1 OS=Homo sapiens OX=9606 GN=HCRTR1 PE=1 SV=2	3.66189e+07	1.01753e+07	4.47642e+06	1.34677e+07	3.58508e+06	7.83628e+06	1.03101e+07	2.77015e+06	2.4016e+07	5.81881e+06	8.60833e+06	4.36769e+06	1.03671e+08	1.1488e+07	1.52907e+07	7.40333e+06	9.38168e+06	1.51125e+07	4.22536e+06	6.72387e+06	1.01807e+07	3.35575e+07	1.19631e+07	5.12576e+06	5.85165e+06	2.83157e+08	3.76949e+07	7.24813e+06	6.63546e+06	7.65603e+06	3.88215e+07	1.96553e+07	1.41243e+07	5.80281e+06	7.7564e+06	2.79319e+07
DUS1_HUMAN	2	1	129.13	0.435779	0.608756	4.55078e+07	1.95126e+07	0.428775	0.120097	BL	Rx	39957	Dual specificity protein phosphatase 1 OS=Homo sapiens OX=9606 GN=DUSP1 PE=1 SV=3	101081	0	2.62993e+07	357853	1.76234e+06	233519	3.04435e+06	897125	798815	25198.9	2222.33	3282.45	1.82319e+06	32018.5	411992	236521	9.15496e+06	324009	775468	0	1.99903e+06	2.56444e+06	2.23943e+06	947507	920716	8128.95	16608.9	68014.9	276278	0	0	122487	1.90891e+06	1.754e+06	5.69332e+06	218262
SGT1_HUMAN	1	1	45.85	0.43744	0.609736	7.57837e+08	4.76325e+08	0.628532	0.119575	BL	Rx	41284	Protein SGT1 homolog OS=Homo sapiens OX=9606 GN=SUGT1 PE=1 SV=3	3.58197e+07	3.53676e+07	4.81742e+07	3.55102e+07	1.70244e+07	2.85092e+07	1.60616e+07	1.51196e+07	1.38453e+07	2.56803e+07	2.8543e+07	1.07649e+07	6.84286e+06	2.19434e+07	2.11169e+07	3.48644e+08	1.65824e+07	3.22875e+07	2.332e+07	3.21127e+07	3.96206e+07	7.99149e+07	1.14826e+07	2.10893e+07	1.9e+07	2.22118e+07	2.62477e+07	3.01105e+07	9.94211e+06	2.94038e+07	1.49264e+07	4.84344e+07	2.6308e+07	1.81788e+07	2.11747e+07	2.84631e+06
CE047_HUMAN	2	1	76.94	0.439186	0.609764	7.32049e+08	3.79078e+09	5.17832	0.119029	Rx	BL	19365	Uncharacterized protein C5orf47 OS=Homo sapiens OX=9606 GN=C5orf47 PE=2 SV=2	2.21687e+07	5.77082e+07	2.65834e+07	4.80361e+07	2.72931e+07	3.46247e+07	1.66287e+07	2.69757e+07	3.01087e+07	3.77883e+07	2.80683e+07	2.54329e+07	1.69315e+08	6.74312e+07	3.84143e+07	2.28012e+07	3.33546e+07	1.93165e+07	3.25719e+07	5.36025e+07	3.0308e+07	2.89441e+07	3.02962e+07	3.3926e+07	4.14367e+07	1.49676e+07	2.25588e+07	3.7297e+07	2.8241e+07	5.44787e+07	8.1782e+07	2.4554e+07	5.15274e+07	2.66739e+07	2.1042e+07	3.17657e+09
MYH7B_HUMAN	6	2	228.67	0.439379	0.609764	6.58596e+08	2.96043e+08	0.449506	0.118969	BL	Rx	226960	Myosin-7B OS=Homo sapiens OX=9606 GN=MYH7B PE=1 SV=4	3.31382e+08	1.44359e+07	3.07391e+07	1.67582e+07	6.53245e+06	4.7993e+06	1.30058e+07	2.22157e+07	4.85421e+06	8.17748e+06	2.01582e+07	4.03576e+06	4.83556e+06	1.67795e+07	5.58407e+06	7.99506e+06	1.57108e+07	1.30597e+08	6.36424e+06	2.60966e+07	6.98509e+07	2.16166e+07	9.76877e+06	1.18922e+07	2.34201e+07	2.47455e+07	1.49347e+07	4.72212e+06	1.86657e+07	3.41321e+06	791149	7.23849e+06	4.01139e+06	7.91715e+06	1.11816e+07	2.9413e+07
PRR35_HUMAN	2	1	80.93	0.440864	0.610491	3.86668e+07	1.31717e+07	0.340645	0.118509	BL	Rx	60001	Proline-rich protein 35 OS=Homo sapiens OX=9606 GN=PRR35 PE=1 SV=1	7.88631e+06	553771	2.44931e+06	0	0	261654	720577	1.66587e+06	439191	507407	1.15298e+06	5.59787e+06	1.21074e+07	405908	1.0374e+06	0	0	3.88117e+06	520931	173607	387093	2.94806e+06	1.70599e+06	158052	428900	381954	411767	776684	2.4506e+06	0	185455	105324	67704.4	1.09605e+06	39975.7	1.33353e+06
EMSY_HUMAN	5	1	199.42	0.443591	0.612056	5.13412e+07	7.66349e+08	14.9266	0.117669	Rx	BL	141780	BRCA2-interacting transcriptional repressor EMSY OS=Homo sapiens OX=9606 GN=EMSY PE=1 SV=2	1.44222e+06	1.75274e+06	1.24829e+06	8.85696e+06	1.98385e+06	1.53958e+06	2.25351e+06	119828	1.92164e+06	4.32087e+06	4.31022e+06	1.15379e+06	1.16988e+07	2.24273e+06	893591	2.99063e+06	1.2147e+06	1.39722e+06	5.6776e+06	1.79043e+06	639599	1.48915e+06	2.09671e+06	1.36937e+06	1.85541e+06	1.71447e+06	1.27352e+07	3.80013e+06	6.71148e+06	1.99305e+06	1.13972e+06	3.56124e+06	1.71699e+06	989026	1.07498e+06	7.15995e+08
ZCPW2_HUMAN	2	1	78.44	0.443919	0.612056	1.27463e+07	3.58861e+08	28.1541	0.117569	Rx	BL	42205	Zinc finger CW-type PWWP domain protein 2 OS=Homo sapiens OX=9606 GN=ZCWPW2 PE=1 SV=1	1.9938e+06	231650	1.27048e+06	805443	192347	50876.2	1.3443e+06	1.84152e+06	491119	1.29691e+06	801038	402131	51345.2	1.17093e+06	127356	41777	235676	397647	1.32187e+06	531059	795574	552523	267599	545615	610871	265134	3.48293e+08	1.10705e+06	365888	761378	19300.5	263733	837062	1.49677e+06	807195	19662.9
PROS_HUMAN	3	1	159.55	0.445028	0.612256	1.69352e+09	1.04888e+09	0.61935	0.11723	BL	Rx	77127	Vitamin K-dependent protein S OS=Homo sapiens OX=9606 GN=PROS1 PE=1 SV=1	2.02854e+07	2.26004e+08	2.50277e+08	6.05204e+07	3.1523e+07	3.1976e+07	1.24822e+08	2.90693e+08	2.55636e+08	6.47018e+07	3.14591e+07	5.31453e+07	1.2647e+07	3.88923e+07	2.37389e+07	1.16049e+08	2.13979e+07	3.97513e+07	2.4152e+07	4.17272e+07	3.31116e+07	3.36709e+07	3.54459e+07	3.0951e+07	7.05686e+07	1.69324e+08	1.21768e+07	3.15045e+07	7.25712e+07	1.39186e+08	1.85298e+07	8.42098e+07	3.7523e+07	4.50532e+07	2.20526e+07	1.47123e+08
PRR30_HUMAN	1	1	40.09	0.450683	0.616741	1.16446e+09	7.66473e+08	0.658223	0.115525	BL	Rx	45232	Proline-rich protein 30 OS=Homo sapiens OX=9606 GN=PRR30 PE=1 SV=1	5.75829e+06	3.07109e+07	1.71522e+07	3.50439e+07	1.8107e+07	2.76487e+07	1.31227e+07	2.24705e+08	1.6898e+08	2.09979e+08	1.7721e+08	2.46669e+07	3.83225e+07	1.99342e+07	3.10559e+07	6.3192e+07	1.43577e+07	4.45096e+07	2.86082e+07	4.11409e+07	3.23315e+07	1.10545e+07	8.5348e+06	1.87273e+07	5.2371e+06	1.23289e+07	5.17127e+07	1.77667e+08	1.16004e+08	6.59348e+07	2.11949e+07	8.33087e+07	2.52485e+07	1.23069e+07	1.93427e+07	3.57898e+07
S29A4_HUMAN	4	1	173.78	0.451451	0.616741	3.48043e+08	1.65881e+08	0.476611	0.115296	BL	Rx	58648	Equilibrative nucleoside transporter 4 OS=Homo sapiens OX=9606 GN=SLC29A4 PE=1 SV=1	9.57502e+06	2.94463e+06	1.4509e+06	1.79357e+07	4.35996e+06	2.66539e+06	8.25075e+06	7.00622e+06	0	7.398e+06	1.74422e+07	1.78426e+06	2.42825e+08	2.83334e+06	2.88832e+06	41055.2	8.53266e+06	1.0109e+07	3.17334e+06	3.0987e+06	5.49572e+06	9.90373e+06	5.2991e+06	1.06889e+06	3.99402e+06	374148	2.95201e+06	4.30618e+06	2.8328e+06	4.25072e+06	7.92525e+06	2.4391e+07	5.44382e+06	280532	1.13133e+06	7.99597e+07
CB016_HUMAN	1	1	47.38	0.452322	0.616741	2.05896e+09	2.52023e+09	1.22403	0.115037	Rx	BL	225780	Uncharacterized protein C2orf16 OS=Homo sapiens OX=9606 GN=C2orf16 PE=2 SV=3	1.78584e+07	1.5373e+07	7.8063e+07	3.66102e+07	1.45418e+08	1.24954e+08	2.64605e+08	2.03339e+08	3.40507e+07	2.67477e+08	7.05124e+07	8.02277e+07	1.9403e+08	2.28931e+07	2.36302e+08	5.01216e+07	1.5553e+08	6.15945e+07	8.57231e+07	1.83589e+07	2.36358e+08	9.35477e+07	1.28619e+08	2.4446e+08	3.27798e+08	2.48642e+07	8.39681e+07	2.02035e+08	2.43171e+08	2.9181e+07	3.35323e+07	1.16444e+08	9.08029e+07	8.16897e+07	2.53789e+08	2.25893e+08
T200C_HUMAN	2	1	81.08	0.452934	0.616741	1.4046e+09	6.87273e+08	0.489301	0.114856	BL	Rx	64345	Transmembrane protein 200C OS=Homo sapiens OX=9606 GN=TMEM200C PE=2 SV=2	2.65779e+07	3.54943e+07	4.15567e+07	8.61875e+07	2.38981e+07	1.68732e+07	8.24691e+07	2.20133e+07	9.16128e+07	3.33502e+07	3.58208e+07	6.50323e+07	7.25417e+08	2.258e+07	8.25969e+06	9.92771e+06	2.62817e+07	5.12467e+07	6.08959e+07	3.091e+07	6.51756e+07	1.3274e+07	1.24318e+07	6.05829e+07	3.91169e+07	3.96688e+07	2.74895e+06	5.12834e+07	2.85725e+07	2.81142e+07	2.88452e+07	5.60474e+06	2.27853e+07	5.17665e+07	4.41011e+07	1.01395e+08
WIZ_HUMAN	4	1	175.84	0.45537	0.616741	7.45195e+08	3.84552e+08	0.516042	0.114139	BL	Rx	180217	Protein Wiz OS=Homo sapiens OX=9606 GN=WIZ PE=1 SV=2	1.53068e+07	1.11876e+07	2.30402e+08	2.39857e+07	1.98456e+07	2.227e+07	3.48035e+07	2.1406e+07	1.98512e+08	6.16425e+06	2.31361e+07	4.02311e+06	1.31182e+07	2.18961e+07	1.4197e+07	3.07447e+07	4.39301e+07	1.02658e+07	9.1961e+06	1.96406e+07	1.89051e+07	5.98996e+07	1.24231e+07	1.21796e+07	1.51872e+07	4.48363e+07	4.56255e+06	5.07765e+06	1.58856e+07	1.8162e+07	1.88192e+07	2.77745e+07	2.48882e+07	1.6544e+07	1.49831e+07	4.55872e+07
MECOM_HUMAN	3	1	118.44	0.456511	0.616741	1.01717e+08	5.25019e+07	0.516156	0.113804	BL	Rx	139816	Histone-lysine N-methyltransferase MECOM OS=Homo sapiens OX=9606 GN=MECOM PE=1 SV=3	2.6174e+06	2.74112e+06	1.2697e+06	3.11233e+06	7.68674e+06	3.22471e+06	3.72068e+06	5.71737e+06	0	3.45483e+06	2.70618e+06	24845.7	4.06796e+07	5.9511e+06	9.50339e+06	434771	2.29707e+06	6.57541e+06	2.56984e+06	1.74786e+06	271466	4.71289e+06	7.69537e+06	4.32401e+06	1.32232e+06	932221	2.41497e+06	2.87981e+06	1.41683e+06	4.0748e+06	6.38739e+06	564156	4.01838e+06	1.14371e+06	3.84641e+06	2.17952e+06
GELS_HUMAN	6	1	302.87	0.456553	0.616741	1.1789e+09	2.08014e+09	1.76447	0.113792	Rx	BL	86043	Gelsolin OS=Homo sapiens OX=9606 GN=GSN PE=1 SV=1	5.71836e+07	5.1752e+07	7.91025e+07	4.87032e+07	9.65996e+07	1.29077e+08	3.54745e+07	1.06335e+08	6.65705e+07	8.73202e+07	4.66138e+07	1.88334e+07	1.43403e+07	3.57845e+07	1.32793e+08	6.74313e+07	7.21847e+07	3.28029e+07	1.72593e+08	1.53107e+08	1.33572e+08	2.70173e+07	1.49836e+08	1.18774e+08	2.76107e+07	1.49782e+08	5.81913e+08	5.70015e+07	7.77111e+07	8.94069e+07	3.54105e+07	1.39156e+07	7.05007e+07	1.11164e+08	1.06613e+08	4.21381e+06
SOX13_HUMAN	1	1	41.65	0.458446	0.616741	2.63261e+09	2.37805e+09	0.903307	0.113241	BL	Rx	69698	Transcription factor SOX-13 OS=Homo sapiens OX=9606 GN=SOX13 PE=1 SV=3	2.34498e+08	1.41296e+08	1.2353e+08	8.11334e+07	1.99281e+08	3.39604e+08	9.47203e+07	1.02913e+08	5.217e+07	2.25868e+08	9.38336e+07	1.1107e+08	6.3324e+07	9.53033e+07	8.85412e+07	1.42242e+08	1.03166e+08	3.40113e+08	2.21891e+08	2.06607e+08	1.65189e+08	2.55161e+08	7.51864e+07	1.15899e+08	8.78099e+07	5.2821e+07	8.38948e+07	8.45427e+07	6.91308e+07	1.12574e+08	1.59045e+08	2.67337e+08	2.13999e+08	9.617e+07	9.40349e+07	1.67619e+07
SCN9A_HUMAN	4	1	212.4	0.458674	0.616741	1.7025e+09	3.68739e+09	2.16587	0.113175	Rx	BL	228336	Sodium channel protein type 9 subunit alpha OS=Homo sapiens OX=9606 GN=SCN9A PE=1 SV=3	5.26859e+08	2.91728e+07	2.85643e+07	1.51005e+08	5.51537e+07	3.97522e+07	2.16592e+07	1.14989e+08	1.87127e+08	2.99504e+07	1.54809e+08	5.31346e+07	2.73483e+07	9.82187e+07	2.0702e+07	5.37638e+07	3.52497e+07	7.50419e+07	1.2587e+08	2.70095e+07	3.47477e+07	2.20351e+07	1.4842e+07	5.28727e+07	2.79603e+08	9.78933e+08	7.82575e+08	1.13016e+08	4.40804e+07	7.79307e+07	8.0317e+08	3.315e+07	5.26883e+07	5.58547e+07	6.53812e+07	1.23633e+08
K2C6A_HUMAN	3	1	157.18	0.458793	0.616741	2.45203e+09	1.95068e+09	0.795535	0.113141	BL	Rx	60293	Keratin, type II cytoskeletal 6A OS=Homo sapiens OX=9606 GN=KRT6A PE=1 SV=3	1.91822e+08	1.11105e+08	6.93967e+07	5.05723e+08	6.64897e+07	2.12422e+08	1.54741e+08	9.68465e+07	5.88986e+07	8.23325e+07	1.07889e+08	2.76365e+08	3.02548e+07	9.52751e+07	1.71006e+08	1.02594e+08	3.91019e+07	7.97691e+07	1.74577e+08	3.85469e+08	1.36915e+08	7.20047e+07	4.79503e+07	1.60347e+08	1.00842e+08	4.20662e+07	4.00436e+07	9.66225e+07	4.95682e+07	1.20575e+08	1.07975e+08	6.62509e+07	1.33449e+08	9.5418e+07	9.33834e+07	2.72201e+07
TPRKB_HUMAN	3	1	116.72	0.460753	0.616741	3.07478e+07	1.6305e+07	0.530282	0.112575	BL	Rx	19763	EKC/KEOPS complex subunit TPRKB OS=Homo sapiens OX=9606 GN=TPRKB PE=1 SV=1	2.11259e+06	406978	0	1.03634e+07	631838	878214	429413	1.91496e+06	0	54619.9	325603	0	250316	256468	5.71921e+06	1.06943e+06	6.13192e+06	202792	1.87241e+06	1.11648e+06	3.33349e+06	369713	0	0	1.16799e+06	880767	1.58849e+06	0	105808	104827	0	1.84079e+06	973352	2.28571e+06	282797	382378
USH2A_HUMAN	2	1	84.33	0.464616	0.616741	1.0485e+09	2.92269e+09	2.78749	0.111472	Rx	BL	586293	Usherin OS=Homo sapiens OX=9606 GN=USH2A PE=1 SV=3	1.39844e+07	9.39914e+06	1.81941e+08	8.58914e+06	2.82968e+08	7.92801e+06	2.57216e+07	1.76402e+07	1.82048e+07	5.23337e+07	4.59086e+07	3.30306e+07	3.54142e+06	2.09718e+07	1.67754e+07	1.25736e+07	2.11441e+08	8.55505e+07	4.07578e+07	3.66146e+07	1.38169e+08	5.40766e+08	7.56115e+06	1.89125e+08	7.27988e+07	3.36859e+08	4.6752e+06	7.97803e+06	9.45207e+06	6.56075e+06	1.27197e+07	6.15836e+07	4.61176e+07	9.1428e+08	4.94806e+08	1.8709e+06
GP132_HUMAN	1	1	39.35	0.465332	0.616741	1.21244e+08	3.8683e+08	3.19052	0.111269	Rx	BL	43497	Probable G-protein coupled receptor 132 OS=Homo sapiens OX=9606 GN=GPR132 PE=1 SV=1	1.04381e+07	4.37937e+06	3.23643e+06	1.32356e+07	8.84587e+06	1.47191e+07	2.65192e+06	2.22465e+06	3.97661e+06	4.57565e+06	5.79272e+06	5.97235e+06	4.39064e+06	5.08286e+06	1.26843e+07	2.18691e+06	1.20732e+07	4.77749e+06	1.12681e+07	3.91228e+06	363240	2.24595e+07	3.79961e+06	1.02646e+07	2.57099e+06	3.24994e+07	2.48226e+08	2.2902e+06	5.17393e+06	4.98623e+06	3.94189e+06	1.06658e+07	5.49569e+06	6.78555e+06	8.7525e+06	3.37528e+06
TMED2_HUMAN	1	1	37.98	0.46601	0.616741	3.04569e+07	4.7984e+07	1.57547	0.111078	Rx	BL	22860	Transmembrane emp24 domain-containing protein 2 OS=Homo sapiens OX=9606 GN=TMED2 PE=1 SV=1	0	1.5449e+06	4.10841e+06	584395	1.753e+06	518598	583572	1.04755e+06	6.40107e+06	1.05197e+06	459986	4.55116e+06	3.08e+06	1.56095e+06	1.12665e+06	0	1.46869e+06	615971	0	563699	587468	2.94644e+06	708273	2.93359e+06	1.14643e+06	4.33707e+06	4.23259e+06	2.14641e+06	929548	9.54025e+06	7.87515e+06	155500	1.97422e+06	933298	1.60251e+06	5.3716e+06
MROH5_HUMAN	5	1	204.49	0.466439	0.616741	4.74572e+07	2.21168e+07	0.466036	0.110957	BL	Rx	150649	Maestro heat-like repeat family member 5 OS=Homo sapiens OX=9606 GN=MROH5 PE=2 SV=2	3.70785e+06	1.1852e+07	0	1.04005e+07	2.62866e+06	1.97229e+06	1.65076e+06	548381	169299	34909.5	874920	0	0	6.65463e+06	597726	913277	213964	5.23801e+06	3.13712e+06	371937	0	2.77867e+06	239977	71660.2	396755	186355	2.66125e+06	1.24829e+06	3.1281e+06	342345	1.71604e+06	592615	355383	1.38965e+06	358248	3.14238e+06
MD12L_HUMAN	4	1	158.24	0.466525	0.616741	1.12215e+07	7.62174e+07	6.79208	0.110933	Rx	BL	242704	Mediator of RNA polymerase II transcription subunit 12-like protein OS=Homo sapiens OX=9606 GN=MED12L PE=1 SV=2	132492	319024	98832.5	252561	496821	533630	277972	349256	1.01348e+06	211492	1.01502e+06	1.73131e+06	755797	2.12845e+06	1.22937e+06	59112.5	375896	240996	128504	172414	118786	344361	502686	297372	270943	839360	6.07857e+07	4.16284e+06	4.69257e+06	225303	167622	104001	1.60812e+06	879197	743900	173788
AMER1_HUMAN	2	1	122.82	0.46715	0.616741	4.1173e+06	3.82769e+07	9.29661	0.110757	Rx	BL	125092	APC membrane recruitment protein 1 OS=Homo sapiens OX=9606 GN=AMER1 PE=1 SV=2	123978	18189.8	41662.9	224297	183371	389035	83585.9	52537.7	465543	52727.7	159344	6536.45	555778	3839.71	1.2652e+06	2548.36	415805	73316.5	3631.16	191910	20292.7	28692.4	155650	334085	45898.7	936823	3.01439e+06	280068	3.04957e+07	9036.6	6377.66	17897.8	1.35623e+06	909869	273368	196990
MISP3_HUMAN	1	1	36.94	0.467452	0.616741	2.39387e+07	6.47761e+07	2.70592	0.110672	Rx	BL	24128	Uncharacterized protein MISP3 OS=Homo sapiens OX=9606 GN=MISP3 PE=2 SV=4	799.839	1650.26	0	1.38741e+06	134628	3.52882e+06	74269.1	2.28997e+06	2.41231e+06	646515	38217.1	1.27875e+06	2.83694e+06	708278	23545.4	253283	44.334	8.32326e+06	9.0116e+06	367577	759689	1.44627e+07	755168	3.57971e+06	1.01087e+06	2.02216e+06	2.32895e+06	4.03349e+06	0	6242.82	5.69351e+06	5.04373e+06	0	453870	2.03011e+06	1.32168e+07
TRIO_HUMAN	7	1	316.15	0.470525	0.616741	1.00692e+08	2.39481e+08	2.37834	0.109815	Rx	BL	349762	Triple functional domain protein OS=Homo sapiens OX=9606 GN=TRIO PE=1 SV=2	1.34691e+06	5.0069e+06	676125	2.46951e+07	1.54658e+07	4.31331e+06	3.95429e+06	4.13829e+06	670543	4.24974e+06	7.33464e+06	7.14374e+06	3.26905e+06	5.04257e+06	1.83445e+06	4.34591e+06	6.12023e+06	1.08461e+06	1.02366e+08	8.17787e+06	3.66489e+06	4.14161e+06	2.8063e+07	2.01562e+06	5.33235e+06	1.00821e+07	6.37703e+06	5.11819e+06	486354	4.45814e+07	1.8596e+06	1.58871e+06	3.51113e+06	9.46892e+06	1.33364e+06	1.31225e+06
MAON_HUMAN	2	1	73.78	0.470905	0.616741	7.79901e+09	1.18029e+10	1.51338	0.109709	Rx	BL	67653	NADP-dependent malic enzyme, mitochondrial OS=Homo sapiens OX=9606 GN=ME3 PE=2 SV=2	4.4038e+08	2.67534e+08	3.14459e+08	2.53136e+08	6.00386e+08	6.3919e+08	5.80883e+08	4.95959e+08	1.08429e+09	3.11177e+08	6.98429e+08	1.68879e+08	2.40671e+08	2.50996e+08	6.03582e+08	2.41113e+08	2.55043e+08	3.52904e+08	2.22223e+08	3.7499e+08	2.79932e+08	3.20356e+08	5.34298e+09	2.95025e+08	8.30621e+08	4.57842e+08	4.35684e+08	3.67545e+08	3.11302e+08	4.74947e+08	1.9698e+08	2.94717e+08	2.54938e+08	3.05483e+08	2.81771e+08	7.55577e+08
OR1E1_HUMAN	1	1	41.14	0.470952	0.616741	6.48556e+07	2.66668e+07	0.411172	0.109696	BL	Rx	35867	Olfactory receptor 1E1 OS=Homo sapiens OX=9606 GN=OR1E1 PE=3 SV=1	1.25472e+07	1.14649e+06	1.06719e+06	8.27632e+06	5.36991e+06	4.13639e+06	701159	103744	0	3.15416e+06	6.70403e+06	1.78689e+06	4.01949e+06	662493	748853	1.55622e+06	0	1.28751e+07	3.77663e+06	63015.7	2.04174e+06	889261	82409.3	1.00024e+06	170242	1.70871e+06	694227	1.90358e+06	1.21012e+06	737494	748389	3.02124e+06	3.32969e+06	203116	3.33274e+06	1.75395e+06
ARH38_HUMAN	2	1	86.01	0.471229	0.616741	7.81314e+06	9.42902e+07	12.0682	0.109619	Rx	BL	89934	Rho guanine nucleotide exchange factor 38 OS=Homo sapiens OX=9606 GN=ARHGEF38 PE=1 SV=2	1.10649e+06	407527	458190	404367	498921	211923	2938.19	10223.3	267872	157066	237799	1.62614e+06	68940.3	337649	391800	32702.8	472001	1.12059e+06	68938.6	295950	303535	741852	162597	102605	41258.9	3.00361e+06	2.11784e+07	5.83934e+07	820725	1.41804e+06	3.76502e+06	3.63758e+06	31643.8	210901	108325	5861.01
AKD1B_HUMAN	1	1	40.1	0.47301	0.616741	1.18546e+09	1.55384e+09	1.31074	0.109128	Rx	BL	59166	Ankyrin repeat and death domain-containing protein 1B OS=Homo sapiens OX=9606 GN=ANKDD1B PE=4 SV=3	2.35248e+07	2.22492e+07	1.36395e+07	3.74927e+07	1.35359e+07	1.53767e+07	3.36366e+07	1.0585e+07	1.15068e+07	1.31068e+07	3.27842e+07	1.47706e+08	1.4476e+07	2.96719e+07	2.08875e+07	2.64055e+07	3.44165e+07	6.84463e+08	1.53905e+07	1.94035e+07	4.29918e+08	1.841e+08	1.98978e+07	3.7488e+07	4.66428e+08	3.63456e+07	9.72045e+06	2.13899e+07	2.14518e+07	1.57688e+07	5.86487e+06	2.85537e+07	1.33491e+07	7.93117e+07	6.08319e+07	8.86235e+07
KIF22_HUMAN	4	1	239.66	0.473497	0.616741	2.70973e+07	1.37153e+07	0.506148	0.108994	BL	Rx	73616	Kinesin-like protein KIF22 OS=Homo sapiens OX=9606 GN=KIF22 PE=1 SV=5	0	257806	5.34239e+06	1.65403e+06	439513	505271	153105	180831	35930.2	266729	370157	47059.1	70635.6	210667	155298	1.63819e+07	8085.37	1.01792e+06	554709	1.19702e+06	1.30308e+06	3.62832e+06	281128	121123	152774	1.88063e+06	60547.5	14495.1	657678	601751	1.2022e+06	1.07435e+06	395388	168651	383434	37983.6
S13A3_HUMAN	1	1	43.04	0.473516	0.616741	3.16204e+08	1.61949e+08	0.512167	0.108989	BL	Rx	67197	Solute carrier family 13 member 3 OS=Homo sapiens OX=9606 GN=SLC13A3 PE=1 SV=1	7.68215e+07	1.8331e+07	8.0141e+06	3.98855e+06	5.25941e+06	1.37114e+07	9.48414e+06	1.44517e+07	7.30556e+07	3.14605e+06	1.00776e+07	218334	2.34435e+07	1.4622e+07	4.39995e+06	9.25075e+06	1.6049e+07	1.18793e+07	3.58225e+06	6.95326e+06	3.32202e+06	3.70493e+06	1.15292e+07	1.27446e+07	9.72651e+06	3.4964e+07	8.82792e+06	2.31714e+06	5.1546e+06	7.19229e+06	8.09424e+06	1.79205e+07	3.91739e+06	4.20484e+06	9.0865e+06	8.70702e+06
AOC3_HUMAN	3	2	119.82	0.474757	0.617048	1.57262e+08	2.93697e+08	1.86756	0.108649	Rx	BL	85138	Membrane primary amine oxidase OS=Homo sapiens OX=9606 GN=AOC3 PE=1 SV=3	262834	2.63283e+06	2.86606e+06	4.13803e+06	1.31365e+07	3.17256e+07	3.47244e+06	7.79658e+06	4.04341e+06	1.69025e+06	2.54011e+06	2.65124e+07	5.82981e+06	5.94271e+06	4.73484e+06	6.73371e+06	1.11938e+07	2.20104e+07	1.06713e+07	4.68749e+06	6.10942e+06	2.21814e+06	1.47924e+07	9.17932e+06	4.55246e+06	2.98612e+06	1.6436e+08	3.75149e+06	3.63866e+06	7.68785e+06	1.30689e+07	4.32462e+06	1.23336e+07	2.1656e+07	4.88026e+06	2.79875e+06
OLIG1_HUMAN	1	1	38.63	0.475693	0.617048	2.29705e+08	8.64535e+07	0.376367	0.108394	BL	Rx	28173	Oligodendrocyte transcription factor 1 OS=Homo sapiens OX=9606 GN=OLIG1 PE=1 SV=2	1.59062e+06	8.4535e+07	9.32718e+06	0	1.13014e+07	1.64231e+07	3.48154e+06	3.15221e+06	3.18154e+06	687271	4.27944e+06	2.53294e+06	3.50116e+07	2.66645e+06	1.3357e+07	1.78937e+07	6.89749e+06	1.33868e+07	5.1928e+06	901217	543464	4.45112e+06	4.9247e+06	1.31578e+07	2.14088e+06	3.41774e+06	3.80831e+06	1.60736e+07	6.5777e+06	3.87431e+06	0	1.83252e+06	1.31076e+07	1.80822e+06	3.57917e+06	1.06235e+06
MRTFA_HUMAN	1	1	70.85	0.477401	0.618001	1.77678e+09	1.09392e+09	0.615675	0.10793	BL	Rx	99257	Myocardin-related transcription factor A OS=Homo sapiens OX=9606 GN=MRTFA PE=1 SV=1	3.33886e+08	4.54493e+07	2.33714e+07	8.37753e+08	3.98123e+07	5.58756e+07	4.97576e+07	1.72348e+07	4.60279e+07	5.56982e+07	1.33667e+07	8.36759e+06	1.02627e+07	1.96587e+07	2.83507e+07	2.06691e+07	3.16511e+07	1.39591e+08	4.98876e+07	1.52396e+08	2.63986e+07	1.29775e+07	9.3384e+06	2.64584e+07	3.68498e+07	4.52434e+07	5.2063e+08	5.37984e+07	4.18675e+07	2.21462e+07	3.63446e+07	8.21798e+06	1.04333e+07	1.15889e+07	1.562e+07	1.37233e+07
TLN2_HUMAN	5	1	258.54	0.481197	0.62165	2.95696e+07	7.61366e+06	0.257483	0.10691	BL	Rx	273781	Talin-2 OS=Homo sapiens OX=9606 GN=TLN2 PE=1 SV=4	1.40074e+06	135222	168109	56375.6	313290	1.62776e+06	378113	5.48088e+06	1.45873e+07	734869	1.83534e+06	84706.6	1.75474e+06	0	0	63499.4	1.86447	948597	112400	1.24284e+06	153245	83715.5	622694	476196	1.15649e+06	309689	0	106042	1.08442e+06	44657.4	121928	684700	0	226905	51141.8	1.1366e+06
RN170_HUMAN	1	1	40.73	0.483341	0.622369	2.23058e+08	1.16717e+08	0.523261	0.10634	BL	Rx	30251	E3 ubiquitin-protein ligase RNF170 OS=Homo sapiens OX=9606 GN=RNF170 PE=1 SV=2	1.58154e+07	4.58542e+06	1.45567e+07	8.22011e+06	1.74597e+07	356471	9.04976e+06	1.24521e+07	4.16154e+06	2.50034e+07	6.1813e+06	4.82748e+06	8.03565e+07	1.78847e+06	3.99168e+06	1.08692e+06	7.12615e+06	6.03879e+06	4.0226e+06	1.18729e+07	5.10835e+06	1.10347e+07	3.4965e+06	6.51468e+06	6.68158e+06	1.2164e+06	2.98811e+06	6.07639e+06	1.18924e+07	9.85468e+06	8.28392e+06	6.16916e+06	1.86791e+06	1.47228e+07	4.632e+06	282491
K1C18_HUMAN	3	1	157.55	0.485213	0.622369	2.85583e+08	1.4066e+08	0.492538	0.105846	BL	Rx	48029	Keratin, type I cytoskeletal 18 OS=Homo sapiens OX=9606 GN=KRT18 PE=1 SV=2	1.21159e+08	0	2.77268e+06	5.84614e+06	1.01879e+07	86.5221	7.26166e+06	5.11493e+06	7.38681e+07	4.09392e+06	7.52719e+06	1.73881e+06	1.30683e+06	7.72616e+06	4.08163e+06	9.21951e+06	1.44495e+07	9.22887e+06	4.04405e+06	4.59494e+06	8.11421e+06	3.11446e+07	3.42177e+06	6.03985e+06	1.8889e+07	9.95975e+06	2.32732e+06	2.0926e+06	368650	1.64932e+06	7.94257e+06	883644	3.84549e+06	8.81039e+06	4.50806e+06	2.2024e+07
LRCH4_HUMAN	1	1	56.24	0.485283	0.622369	4.71442e+08	7.33125e+08	1.55507	0.105827	Rx	BL	74089	Leucine-rich repeat and calponin homology domain-containing protein 4 OS=Homo sapiens OX=9606 GN=LRCH4 PE=1 SV=2	4.01512e+07	2.35806e+07	2.41853e+07	1.00294e+07	2.64014e+07	3.26476e+07	1.13892e+07	1.82782e+07	3.95089e+07	2.18909e+07	4.10564e+07	1.75998e+07	4.79424e+07	4.74633e+07	1.71471e+07	1.17071e+07	1.80092e+07	2.24538e+07	8.81167e+06	8.62686e+07	1.54224e+07	4.99809e+07	5.736e+07	3.53608e+07	1.29516e+07	4.48428e+07	1.22841e+07	7.70727e+07	2.38175e+07	1.14618e+08	3.1044e+07	3.74075e+07	2.13594e+07	2.76234e+07	6.43947e+07	1.25049e+07
RGPA1_HUMAN	5	2	201.79	0.487405	0.622369	1.47702e+09	1.07369e+09	0.72693	0.105271	BL	Rx	231568	Ral GTPase-activating protein subunit alpha-1 OS=Homo sapiens OX=9606 GN=RALGAPA1 PE=1 SV=1	4.6256e+08	3.56998e+07	3.74264e+07	1.11169e+08	5.90185e+07	8.18042e+07	3.15814e+07	4.28792e+07	2.75321e+07	3.74283e+07	1.17309e+08	2.75172e+07	3.33877e+07	5.81207e+07	6.60436e+07	1.48339e+08	8.26505e+07	1.655e+07	3.93377e+07	6.43366e+07	5.273e+07	2.32646e+07	8.89888e+07	5.47501e+07	3.11696e+07	1.03126e+08	6.95027e+07	1.31789e+07	2.61121e+07	4.66011e+07	2.26024e+07	4.21834e+07	3.39201e+07	4.67065e+07	5.66964e+07	2.5848e+08
T200A_HUMAN	4	1	169.48	0.489508	0.622369	2.83888e+09	4.7846e+09	1.68538	0.104724	Rx	BL	54550	Transmembrane protein 200A OS=Homo sapiens OX=9606 GN=TMEM200A PE=1 SV=1	2.18556e+08	4.57033e+07	8.42048e+07	1.11572e+08	1.29126e+08	1.1002e+08	1.06919e+08	1.1298e+08	2.0553e+08	1.50219e+08	1.66633e+08	1.00402e+08	1.06085e+08	3.50214e+08	1.17454e+08	2.39232e+08	3.18626e+08	1.65405e+08	1.51391e+08	6.53287e+07	4.43436e+07	1.02991e+08	1.69615e+08	1.83457e+08	2.00616e+08	2.14997e+08	7.08143e+07	2.13789e+08	2.12611e+08	2.15966e+09	3.12616e+08	9.95751e+07	1.13395e+08	1.83869e+08	1.46917e+08	1.38619e+08
AHNK2_HUMAN	18	1	750.82	0.489692	0.622369	3.4811e+08	5.47804e+08	1.57365	0.104677	Rx	BL	617383	Protein AHNAK2 OS=Homo sapiens OX=9606 GN=AHNAK2 PE=1 SV=2	1.28981e+07	5.15354e+06	8.92838e+07	3.84105e+06	2.94781e+07	8.80547e+06	2.99044e+07	6.60436e+06	8.01946e+06	1.91624e+07	2.02121e+07	1.71858e+07	3.23265e+07	7.29948e+06	9.14984e+06	999531	3.01207e+07	1.76649e+07	5.28413e+06	1.63854e+07	6.00295e+06	2.13497e+08	8.5337e+06	1.27487e+07	2.78633e+07	7.23229e+07	2.43718e+07	7.5457e+06	2.7172e+07	7.65659e+06	1.46652e+07	4.24966e+06	1.5491e+07	4.99426e+07	3.19525e+07	2.11909e+06
MPP9_HUMAN	4	1	165.36	0.490401	0.622369	7.64939e+09	6.12632e+09	0.80089	0.104494	BL	Rx	133684	M-phase phosphoprotein 9 OS=Homo sapiens OX=9606 GN=MPHOSPH9 PE=1 SV=4	5.97053e+08	6.21949e+08	1.78456e+08	8.26005e+08	5.73568e+08	6.88741e+08	1.2353e+08	8.4837e+07	6.34558e+08	7.11797e+07	4.66903e+08	4.12967e+08	2.16602e+08	2.2738e+08	4.04108e+08	7.00767e+08	5.13151e+08	3.07629e+08	4.5717e+08	7.43666e+08	1.49593e+08	2.92949e+08	7.45093e+07	3.32641e+08	6.08662e+08	1.57819e+08	6.46611e+08	3.46689e+08	2.12734e+08	2.21937e+08	3.49734e+08	1.70741e+08	3.4487e+08	4.58756e+08	5.00407e+08	5.68319e+07
BRWD1_HUMAN	5	1	203.81	0.490459	0.622369	1.16886e+09	7.09066e+08	0.606629	0.104478	BL	Rx	265509	Bromodomain and WD repeat-containing protein 1 OS=Homo sapiens OX=9606 GN=BRWD1 PE=1 SV=4	3.34569e+07	1.24507e+07	1.61493e+07	4.90818e+07	5.65401e+07	4.79457e+07	4.06805e+07	3.69018e+07	1.16889e+07	7.31216e+06	4.65399e+07	5.02625e+08	1.17736e+08	2.71001e+07	5.11871e+07	3.89212e+07	2.76482e+07	4.48972e+07	2.63255e+07	5.19904e+07	1.40272e+07	4.30232e+07	4.58513e+07	4.97435e+07	2.32241e+07	9.14265e+07	3.08773e+07	4.43412e+06	2.80851e+07	3.30897e+07	7.0938e+07	4.9292e+07	5.52537e+07	3.53322e+07	1.83733e+07	3.77784e+07
DLG1_HUMAN	2	1	86.81	0.490567	0.622369	7.55259e+07	1.8544e+08	2.45532	0.104451	Rx	BL	100678	Disks large homolog 1 OS=Homo sapiens OX=9606 GN=DLG1 PE=1 SV=2	340500	2.78428e+06	8.66407e+06	603989	1.98012e+06	2.36311e+06	4.12633e+06	4.38238e+06	7.58325e+06	2.98933e+06	6.81802e+06	5.52466e+06	3.27797e+06	1.18454e+07	2.7397e+06	140704	3.83767e+06	5.5244e+06	2.3453e+06	2.64844e+06	4.79162e+06	2.76067e+06	1.30124e+06	2.41584e+06	3.67771e+06	1.16851e+08	440627	2.60442e+06	2.74074e+06	3.07132e+06	3.20432e+06	1.71131e+06	1.88273e+06	4.64128e+06	9.00777e+06	1.93438e+07
RAB1B_HUMAN	2	1	75.95	0.494209	0.623617	1.07122e+09	2.0247e+09	1.89009	0.103517	Rx	BL	22328	Ras-related protein Rab-1B OS=Homo sapiens OX=9606 GN=RAB1B PE=1 SV=1	7.12104e+08	8.9011e+06	1.93955e+06	2.44772e+07	2.26549e+07	1.57871e+07	5.90475e+06	7.72274e+06	2.94839e+07	7.9097e+06	3.80999e+07	7.25352e+07	8.2413e+06	1.28427e+07	1.46199e+07	7.99859e+06	2.58131e+07	5.41847e+07	2.75136e+07	6.14707e+07	1.06007e+07	4.94211e+07	1.63322e+07	2.19341e+07	1.4007e+09	6.82998e+07	9.65833e+07	6.88479e+06	975457	9.57297e+06	9.97129e+07	6.96155e+07	8.84421e+06	4.53188e+07	1.80661e+07	1.28589e+07
RBM47_HUMAN	2	1	79.11	0.494261	0.623617	5.79868e+07	9.05092e+07	1.56086	0.103504	Rx	BL	64514	RNA-binding protein 47 OS=Homo sapiens OX=9606 GN=RBM47 PE=1 SV=2	2.13775e+06	3706.32	2.14715e+06	3.25317e+06	2.93753e+06	1.32585e+06	2.21675e+06	2.04212e+06	2.57904e+06	481359	2.61221e+06	3.14115e+06	2.05483e+07	1.33109e+06	1.30786e+06	3.85272e+06	4.7576e+06	1.31137e+06	1.44108e+06	846484	884579	1.22237e+06	1.20274e+06	804566	2.42782e+06	5.34442e+07	6.80474e+06	985671	544367	1.92617e+06	1.86481e+06	3.9164e+06	2.65307e+06	745487	5.42238e+06	3.3723e+06
NBEA_HUMAN	4	1	157.78	0.495617	0.623617	1.00547e+07	4.60959e+07	4.5845	0.10316	Rx	BL	330066	Neurobeachin OS=Homo sapiens OX=9606 GN=NBEA PE=1 SV=3	454112	788294	173313	201656	833215	793642	1055.26	9955.74	4788.5	0	115.418	1.09227e+06	1.75342e+06	406923	297563	735287	1.55772e+06	951400	1.18443e+06	144933	358847	677547	721790	1.94552e+06	741085	96115.1	1188.85	0	711381	162126	3.15948e+06	3.23037e+07	344263	436311	3.03108e+06	76189.1
KCTD5_HUMAN	1	1	40.36	0.495908	0.623617	1.06757e+08	2.49768e+08	2.3396	0.103086	Rx	BL	26475	BTB/POZ domain-containing protein KCTD5 OS=Homo sapiens OX=9606 GN=KCTD5 PE=1 SV=1	3.97218e+06	9.03734e+06	3.63476e+06	2.18762e+06	7.59096e+06	1.3367e+07	8.27437e+06	3.08376e+06	9.1068e+06	2.30875e+06	3.3843e+06	3.75787e+06	5.35342e+06	3.45901e+06	9.54032e+06	5.1222e+06	1.20408e+07	1.53516e+06	582799	1.79638e+06	5.89137e+06	1.03343e+07	4.33353e+06	1.20025e+07	1.21605e+06	2.1261e+06	2.28875e+06	3.13076e+07	2.20469e+07	3.43245e+06	4.5288e+06	8.33429e+06	1.7752e+07	2.07487e+07	6.86612e+06	9.41789e+07
NCOA5_HUMAN	2	1	76.5	0.497105	0.623617	1.07676e+10	1.22087e+10	1.13384	0.102784	Rx	BL	65725	Nuclear receptor coactivator 5 OS=Homo sapiens OX=9606 GN=NCOA5 PE=1 SV=2	5.31442e+08	1.91434e+08	2.071e+09	4.18074e+08	1.02844e+09	7.99316e+07	9.36688e+08	2.73684e+08	1.55961e+09	5.12311e+08	9.38334e+08	1.87814e+08	3.60949e+08	6.49759e+07	1.11799e+08	1.25457e+08	7.17892e+08	6.57778e+08	3.14229e+08	4.57536e+08	1.79664e+09	1.77749e+09	1.08774e+08	9.29704e+08	1.05904e+09	7.37707e+08	1.77285e+08	6.14522e+08	1.01897e+09	1.30775e+08	2.12209e+08	2.2922e+08	2.00437e+08	1.19995e+09	9.53366e+08	2.90888e+08
LAR4B_HUMAN	3	1	130.51	0.499003	0.623617	1.28086e+08	2.33103e+08	1.8199	0.102307	Rx	BL	80902	La-related protein 4B OS=Homo sapiens OX=9606 GN=LARP4B PE=1 SV=3	3.1543e+07	9.3575e+06	4.41259e+06	1.27532e+07	1.88974e+06	5.24932e+06	919270	1.38035e+07	1.19707e+07	7.68618e+06	5.52849e+06	1.18814e+06	1.52825e+06	877368	3.71571e+06	1.36845e+06	7.13828e+06	7.1562e+06	1.71784e+06	2.48368e+07	9.94513e+06	3.57191e+07	1.57967e+07	1.33557e+06	2.92147e+06	2.9264e+06	2.14117e+06	9.95992e+06	1.14028e+07	2.06697e+06	6.845e+06	6.51492e+06	4.30967e+06	1.78795e+06	3.53171e+06	8.93442e+07
TM219_HUMAN	1	1	39.79	0.499112	0.623617	9.96016e+09	1.11358e+10	1.11804	0.102279	Rx	BL	26391	Insulin-like growth factor-binding protein 3 receptor OS=Homo sapiens OX=9606 GN=TMEM219 PE=1 SV=1	3.89131e+08	6.26766e+08	5.57369e+08	5.34373e+08	6.34413e+08	4.59817e+08	5.60041e+08	4.91194e+08	8.79408e+08	3.31882e+08	4.24376e+08	6.08665e+08	6.36043e+08	4.93331e+08	5.1595e+08	6.50528e+08	6.17064e+08	5.49805e+08	3.57036e+08	3.70407e+08	5.62027e+08	6.56792e+08	4.51318e+08	6.40998e+08	4.21135e+08	6.79342e+08	9.52589e+08	3.36517e+08	2.67147e+08	4.164e+08	9.89479e+08	7.12854e+08	5.65828e+08	9.30028e+08	7.7859e+08	1.04733e+09
RHG40_HUMAN	5	1	230	0.499993	0.623617	2.99864e+07	1.40366e+07	0.4681	0.102059	BL	Rx	69207	Rho GTPase-activating protein 40 OS=Homo sapiens OX=9606 GN=ARHGAP40 PE=3 SV=3	102215	974.875	44095.7	303130	360520	368975	79119	65921.9	2.58171e+07	33970.9	268438	50690	555350	34457.1	1.61204e+06	13168.9	180433	95833.3	509.684	309101	28888.1	20545.2	230412	357554	43284.4	4.26326e+06	6.03169e+06	177037	1.07827e+06	58383.1	288.448	0	671789	244107	201729	319777
METK1_HUMAN	1	1	38.3	0.500381	0.623617	8.05006e+08	2.52125e+09	3.13197	0.101963	Rx	BL	44190	S-adenosylmethionine synthase isoform type-1 OS=Homo sapiens OX=9606 GN=MAT1A PE=1 SV=2	2.07804e+07	3.82966e+07	2.03746e+07	5.216e+07	6.50587e+07	2.66074e+07	6.84838e+07	4.04574e+07	7.72342e+07	5.40099e+07	3.46608e+07	3.26941e+07	4.39544e+07	4.92013e+07	4.02518e+07	2.49917e+07	8.97494e+07	2.60392e+07	3.05926e+07	2.29373e+07	4.13187e+07	2.76386e+07	6.91913e+07	7.2188e+07	5.31277e+07	6.58952e+07	5.81712e+07	2.33867e+07	2.10735e+07	5.23279e+07	1.32564e+07	1.55202e+07	3.66925e+07	5.02136e+07	5.22563e+07	1.81546e+09
MAMD1_HUMAN	1	1	38.32	0.507721	0.630188	1.31088e+09	9.9118e+08	0.756118	0.100159	BL	Rx	83749	Mastermind-like domain-containing protein 1 OS=Homo sapiens OX=9606 GN=MAMLD1 PE=1 SV=2	3.94699e+07	1.85348e+07	2.75596e+08	1.46898e+08	6.74756e+06	1.13294e+07	4.99538e+08	1.16061e+08	3.95321e+06	2.17706e+06	5.00718e+07	1.12292e+07	2.95384e+07	9.49365e+06	9.01218e+06	9.58944e+06	9.24544e+06	6.23953e+07	2.20211e+07	2.88876e+07	7.01886e+07	1.14077e+07	3.16872e+07	1.61758e+07	1.60826e+08	7.21229e+06	5.13476e+08	3.14203e+07	1.30146e+06	5.29538e+06	6.94174e+06	6.25248e+06	7.93776e+06	2.5296e+07	2.84172e+07	1.64357e+07
SYTL1_HUMAN	1	1	37.61	0.50799	0.630188	1.3977e+10	1.15693e+10	0.827734	0.100093	BL	Rx	62104	Synaptotagmin-like protein 1 OS=Homo sapiens OX=9606 GN=SYTL1 PE=1 SV=1	4.81987e+08	2.05673e+09	6.09762e+08	1.29114e+09	5.21067e+08	6.08469e+08	5.19543e+08	1.58713e+09	1.72097e+08	2.30969e+09	5.92648e+08	1.38548e+08	2.72092e+08	2.30094e+08	3.92619e+08	1.64367e+08	6.53735e+08	1.3753e+09	1.0451e+09	1.44348e+09	9.00056e+08	4.59509e+08	6.28451e+08	5.0518e+08	1.23058e+09	1.35021e+08	5.08819e+07	9.55123e+08	1.81552e+09	2.79401e+08	6.44144e+08	2.21442e+08	4.44274e+08	3.55102e+08	3.64644e+08	9.13454e+07
LRC73_HUMAN	1	1	46.15	0.508627	0.630188	6.65993e+08	2.38618e+08	0.358289	0.099939	BL	Rx	33844	Leucine-rich repeat-containing protein 73 OS=Homo sapiens OX=9606 GN=LRRC73 PE=1 SV=1	2.0659e+07	3.00189e+07	1.58071e+07	6.42653e+06	1.88744e+07	7.30263e+06	4.7625e+06	8.64032e+06	3.08432e+06	1.32209e+07	2.79763e+07	2.15361e+07	4.01933e+08	3.55153e+07	1.16239e+07	2.37188e+06	1.1346e+07	2.48932e+07	1.0229e+06	9.60882e+06	2.56881e+07	2.31842e+07	6.96087e+06	1.01619e+07	1.09434e+07	1.17989e+07	5.31478e+06	2.81476e+07	2.0267e+07	5.28532e+06	1.19725e+07	9.02421e+06	1.22819e+07	1.91877e+07	2.12023e+07	6.56515e+06
PDK1_HUMAN	2	1	86.97	0.51004	0.630538	1.03656e+09	1.81761e+09	1.75351	0.0995983	Rx	BL	49441	[Pyruvate dehydrogenase (acetyl-transferring)] kinase isozyme 1, mitochondrial OS=Homo sapiens OX=9606 GN=PDK1 PE=1 SV=1	3.9352e+07	3.34172e+07	9.71218e+07	1.21894e+08	2.12042e+07	1.39705e+07	1.11363e+08	3.1551e+07	2.51143e+07	1.04798e+07	4.76978e+07	3.93948e+07	2.25263e+07	1.58474e+08	5.13317e+07	1.12307e+08	1.31596e+07	8.61983e+07	1.68344e+07	2.0415e+07	2.14593e+07	6.45786e+07	1.18509e+07	2.01497e+07	8.53642e+07	3.03064e+07	2.89457e+07	1.43338e+07	1.79632e+07	9.27372e+07	1.18761e+09	9.28065e+07	4.12317e+07	1.51644e+07	4.55079e+07	1.03513e+07
TTHY_HUMAN	3	1	206.1	0.510894	0.630538	2.41507e+09	2.15346e+09	0.891675	0.0993932	BL	Rx	15991	Transthyretin OS=Homo sapiens OX=9606 GN=TTR PE=1 SV=1	1.30636e+08	1.46918e+08	5.78517e+07	1.24382e+08	1.0209e+08	7.77534e+07	4.28993e+07	4.30047e+08	1.4494e+07	3.97948e+07	2.47943e+07	1.1577e+07	9.35824e+06	3.39564e+08	1.35885e+08	4.10246e+07	6.27175e+08	5.88226e+07	1.06461e+08	2.73535e+08	1.44701e+08	6.19401e+06	1.79756e+08	6.25171e+07	3.02208e+07	2.58902e+08	3.49819e+07	5.86561e+07	2.52037e+08	1.2733e+08	8.59657e+07	5.31051e+07	4.16507e+07	2.32473e+08	1.9531e+08	9.66047e+06
SAM11_HUMAN	6	1	298.09	0.512969	0.631248	8.96379e+06	5.10607e+07	5.69633	0.0988973	Rx	BL	73347	Sterile alpha motif domain-containing protein 11 OS=Homo sapiens OX=9606 GN=SAMD11 PE=1 SV=3	82375.3	430525	126049	119985	336359	133207	0	0	180731	3.10302e+06	0	636005	769631	2.21791e+06	131526	258706	0	437764	373539	981961	5.29835e+06	61277.9	3.75204e+07	61723.4	200484	0	0	0	153856	964412	944867	1.554e+06	0	773682	80172.3	2.09198e+06
CC105_HUMAN	2	1	80.85	0.514568	0.631248	1.43783e+07	1.53167e+07	1.06526	0.0985178	Rx	BL	57386	Coiled-coil domain-containing protein 105 OS=Homo sapiens OX=9606 GN=CCDC105 PE=1 SV=3	728758	5.54519e+06	147218	112654	73959.9	911166	523603	122208	15959.1	98920.4	481389	204397	707478	1.70558e+06	81679.3	0	1.9106e+06	1.00757e+06	14945.8	249401	1.10936	1.07301e+06	767536	199406	193099	218448	1.37975e+06	142768	229416	202852	1.23099e+06	2.72991e+06	618006	72048.3	317687	5.6774e+06
HLF_HUMAN	1	1	38.65	0.515594	0.631248	1.01077e+08	3.99441e+07	0.395186	0.0982756	BL	Rx	33292	Hepatic leukemia factor OS=Homo sapiens OX=9606 GN=HLF PE=2 SV=1	5.58905e+06	5.0226e+07	215566	274003	1.69016e+06	9.45957e+06	2.00687e+06	4.16006e+06	1.21059e+06	1.5099e+06	1.95606e+06	451590	404625	7.42682e+06	5.58572e+06	3.40534e+06	5.14611e+06	358828	1.16658e+06	397277	1.04387e+06	459666	2.23796e+06	2.64665e+06	712732	8.70827e+06	1.95853e+06	1.46317e+06	1.85125e+06	3.76999e+06	634850	1.76413e+06	290436	1.0087e+06	3.5874e+06	6.24267e+06
HSP13_HUMAN	3	1	125.13	0.515783	0.631248	4.77788e+08	7.9713e+08	1.66838	0.0982309	Rx	BL	51952	Heat shock 70 kDa protein 13 OS=Homo sapiens OX=9606 GN=HSPA13 PE=1 SV=1	1.41439e+07	5.96726e+07	1.07129e+07	3.65614e+07	6.58554e+06	2.14765e+07	2.1372e+07	6.80212e+07	2.90528e+07	1.58263e+07	1.04944e+07	1.07643e+08	2.43162e+06	1.57267e+07	1.71708e+07	1.22004e+07	1.77444e+07	1.09515e+07	1.00239e+07	1.66533e+07	3.46862e+07	3.40406e+07	1.60369e+07	1.37068e+07	9.31849e+06	1.26239e+08	2.45342e+08	2.18292e+07	1.06816e+07	9.05312e+06	1.03794e+08	8.74319e+07	1.88728e+07	7.58358e+06	1.08824e+07	2.09547e+07
MSRA_HUMAN	2	1	88.56	0.516815	0.631248	6.78913e+07	4.37728e+07	0.644747	0.0979882	BL	Rx	26401	Mitochondrial peptide methionine sulfoxide reductase OS=Homo sapiens OX=9606 GN=MSRA PE=1 SV=1	972187	1.337e+06	3.08422e+06	2.57922e+06	577106	5.28846e+06	571852	199090	1.77895e+07	0	2.02018e+06	7.66945e+06	3.79038e+06	967736	1.81456e+06	2.7958e+06	663660	1.57709e+07	2.93365e+06	1.73886e+06	1.6727e+06	4.34102e+06	311140	1.65934e+06	2.37891e+06	417843	278362	965044	2.21443e+06	4.20424e+06	4.94188e+06	5.03088e+06	1.48636e+06	2.67235e+06	3.27299e+06	3.25278e+06
MXRA8_HUMAN	2	1	75.41	0.517428	0.631248	2.006e+08	1.21253e+08	0.604454	0.0978445	BL	Rx	49500	Matrix remodeling-associated protein 8 OS=Homo sapiens OX=9606 GN=MXRA8 PE=1 SV=1	2.98368e+06	1.10505e+07	5.61831e+06	1.74923e+06	4.02458e+06	3.7292e+06	1.34942e+07	3.32518e+06	9.88446e+07	1.15771e+06	1.51319e+07	1.586e+07	0	2.47217e+06	4.25031e+06	1.97716e+06	4.46859e+06	1.04626e+07	8.31818e+06	5.85609e+06	4.10719e+06	1.15886e+06	2.43952e+06	4.31784e+06	2.81046e+06	1.67958e+07	2.60869e+07	5.55296e+06	4.63174e+06	3.04003e+06	2.15062e+06	2.48092e+07	2.12505e+06	3.57692e+06	3.05321e+06	422847
ANT3_HUMAN	15	5	935.51	0.522364	0.634368	1.09099e+10	1.35949e+10	1.24611	0.0966986	Rx	BL	53025	Antithrombin-III OS=Homo sapiens OX=9606 GN=SERPINC1 PE=1 SV=1	4.90531e+08	1.01969e+09	6.28975e+08	3.53844e+08	9.53126e+08	8.65373e+08	4.91659e+08	1.83192e+08	8.79499e+08	8.92491e+08	1.85404e+08	1.7794e+08	1.36369e+08	1.09908e+09	1.46215e+09	1.77809e+08	2.68598e+08	6.44168e+08	1.54489e+09	8.88831e+08	6.97933e+08	8.56488e+07	1.68436e+09	9.32352e+08	6.54467e+08	8.87725e+08	4.50622e+08	8.09441e+08	8.01993e+08	5.14873e+08	3.86075e+08	1.43192e+08	1.10421e+09	1.03735e+09	6.29624e+08	3.41348e+08
ARMX4_HUMAN	9	1	363.74	0.522408	0.634368	7.83849e+07	1.41415e+08	1.80411	0.0966882	Rx	BL	237416	Armadillo repeat-containing X-linked protein 4 OS=Homo sapiens OX=9606 GN=ARMCX4 PE=1 SV=3	5.69148e+06	1.47029e+06	414713	940808	1.64685e+06	1.84172e+06	5.01269e+06	5.28849e+06	964862	7.58507e+06	1.57611e+07	5.49609e+06	2.06082e+06	4.06992e+06	3.51544e+06	9.34668e+06	7.2182e+06	59673.7	1.1407e+07	2.86507e+06	1.99419e+07	5.36574e+06	9.39564e+06	9.08042e+06	6.29197e+06	1.18393e+07	1.7064e+06	2.0363e+07	5.31905e+06	292764	1.27601e+07	0	1.6813e+06	2.15946e+07	162565	1.34832e+06
SYP2L_HUMAN	2	1	123.16	0.524482	0.634368	1.32947e+08	5.47326e+07	0.411686	0.0962129	BL	Rx	102703	Synaptopodin 2-like protein OS=Homo sapiens OX=9606 GN=SYNPO2L PE=1 SV=3	1.04678e+07	1.88224e+06	306003	0	1.70155e+07	1.11417e+06	629194	390283	6.93309e+06	1.85068e+06	2.01345e+07	292637	1.23426e+07	1.04884e+06	1.32265e+07	1.39482e+06	2.52208e+06	4.13964e+07	1.11202e+06	741310	2.11851e+06	712627	1.96481e+07	2.70235e+06	2.98436e+06	8230.28	1.73809e+06	9.95278e+06	3.07908e+06	3.01941e+06	1.28717e+06	578.415	2.13994e+06	0	2.58714e+06	900846
FOXI3_HUMAN	1	1	43.22	0.524612	0.634368	3.9157e+09	4.6596e+09	1.18998	0.0961833	Rx	BL	43584	Forkhead box protein I3 OS=Homo sapiens OX=9606 GN=FOXI3 PE=2 SV=3	1.68024e+08	1.40824e+08	7.09333e+07	2.52133e+08	5.34138e+08	2.08576e+08	1.55821e+08	1.23123e+08	6.12242e+08	1.37977e+08	3.42261e+08	1.23468e+08	1.21731e+08	1.6422e+08	1.56245e+08	9.78941e+07	2.4875e+08	2.5734e+08	6.23106e+07	3.16332e+08	1.66164e+08	9.46428e+07	1.5208e+08	9.99861e+08	1.80752e+08	4.34593e+08	1.52953e+08	1.7621e+08	2.1172e+08	1.27069e+08	8.94893e+07	2.26248e+08	1.2819e+08	4.30837e+08	4.85554e+08	2.24592e+08
SMLR1_HUMAN	1	1	35.61	0.524975	0.634368	2.04854e+08	6.04597e+07	0.295136	0.0961003	BL	Rx	12361	Small leucine-rich protein 1 OS=Homo sapiens OX=9606 GN=SMLR1 PE=1 SV=1	3.45739e+06	1.31139e+08	7.07059e+06	7.78698e+06	555178	593905	2.70496e+06	1.34771e+06	3.21349e+06	1.89978e+06	608993	1.35088e+06	3.72574e+07	2.41723e+06	1.32285e+06	403469	0	1.72459e+06	3.6917e+06	5.46753e+06	636665	462804	1.0806e+06	806081	3.54947e+06	4.78646e+06	4.27438e+06	1.58074e+06	2.08013e+06	3.14202e+06	1.60911e+06	1.08829e+07	7.4697e+06	2.39324e+06	6.28962e+06	256561
FYCO1_HUMAN	4	1	162.6	0.526834	0.635406	1.47365e+09	9.36303e+08	0.635362	0.0956779	BL	Rx	168590	FYVE and coiled-coil domain-containing protein 1 OS=Homo sapiens OX=9606 GN=FYCO1 PE=1 SV=3	4.49883e+07	1.52756e+07	7.03885e+07	1.57503e+07	9.6949e+06	9.28384e+06	1.4339e+07	2.54546e+07	2.26585e+07	3.33698e+07	7.41842e+08	5.62737e+07	1.36699e+08	4.21059e+07	2.79184e+07	8.26322e+07	7.60793e+07	4.88981e+07	5.33325e+06	1.95846e+07	6.24138e+07	7.70163e+06	2.38607e+07	2.72289e+07	7.02868e+07	1.22e+08	1.90586e+07	2.82672e+08	1.22487e+07	1.47943e+07	1.05285e+08	2.62983e+07	8.28027e+07	1.99049e+07	1.1248e+07	2.35813e+07
JARD2_HUMAN	4	2	180.92	0.528678	0.63629	9.92271e+07	1.09071e+08	1.09921	0.0952618	Rx	BL	140301	Protein Jumonji OS=Homo sapiens OX=9606 GN=JARID2 PE=1 SV=2	972973	2.22777e+06	1.76918e+07	4.9511e+06	1.16571e+07	2.68138e+06	5.9129e+06	2.89472e+06	6.90094e+06	2.81385e+06	3.83543e+06	8.47149e+06	3.32906e+06	1.72413e+06	1.77495e+06	1.23198e+07	2.81756e+06	6.25014e+06	3.31994e+06	1.62698e+06	1.88425e+06	5.78351e+06	1.95754e+07	2.78598e+06	2.4605e+06	4.32472e+06	1.06368e+07	5.61329e+06	7.70949e+06	2.47717e+06	5.20898e+06	1.52219e+07	4.27023e+06	3.76239e+06	7.61584e+06	4.79351e+06
CCNL2_HUMAN	3	1	165.17	0.52957	0.63629	2.16966e+08	1.32358e+08	0.61004	0.0950615	BL	Rx	58625	Cyclin-L2 OS=Homo sapiens OX=9606 GN=CCNL2 PE=1 SV=1	2.49922e+07	3.38212e+06	4.53108e+06	5.59378e+07	2.25265e+06	997045	7.37751e+06	6.23816e+06	1.78382e+06	2.3662e+06	2.09189e+07	1.50799e+07	6.01608e+06	5.43119e+06	4.01943e+06	1.80189e+06	1.05546e+07	4.32853e+07	1.87704e+06	8.4661e+06	3.45086e+06	2.22986e+06	2.03108e+06	1.41942e+07	1.3138e+07	3.47897e+06	6.51951e+06	2.35444e+06	1.77103e+06	2.8967e+07	3.3417e+07	419949	3.63565e+06	1.03821e+06	2.23641e+06	3.13264e+06
PIRT_HUMAN	1	1	43.63	0.534348	0.640821	1.27473e+09	8.8368e+08	0.693231	0.093999	BL	Rx	15495	Phosphoinositide-interacting protein OS=Homo sapiens OX=9606 GN=PIRT PE=2 SV=2	2.3797e+07	5.01111e+07	3.91656e+07	4.04066e+07	2.36357e+07	1.09401e+08	1.0877e+08	4.0312e+07	7.86435e+07	2.69997e+07	3.96809e+07	3.85763e+08	6.83826e+06	5.66111e+07	1.11613e+08	1.71289e+07	8.89897e+07	2.68607e+07	1.35579e+07	2.95469e+07	3.51745e+07	1.52837e+07	4.13093e+07	3.5524e+07	3.15632e+07	6.61532e+07	1.04265e+08	4.47714e+07	2.40214e+07	4.07483e+07	7.33796e+07	1.1383e+08	6.61728e+07	2.07399e+07	2.90824e+07	9.85559e+07
AT2B2_HUMAN	7	1	298.65	0.535757	0.641299	2.10892e+08	5.8449e+07	0.277152	0.0936894	BL	Rx	137987	Plasma membrane calcium-transporting ATPase 2 OS=Homo sapiens OX=9606 GN=ATP2B2 PE=1 SV=2	6.25186e+06	3.5386e+06	1.25733e+06	1.52965e+06	5.43952e+06	9.82598e+06	2.82814e+06	1.52479e+06	2.29402e+06	2.37137e+06	2.06776e+06	960542	1.575e+08	1.18329e+06	357701	8.53621e+06	3.42434e+06	0	0	59786	355721	2.53726e+06	1.05602e+06	4.58949e+06	58368.2	2.10911e+07	2.14527e+06	220796	248953	597716	5.55142e+06	2.585e+06	6.67094e+06	1.838e+06	6.85777e+06	1.98542e+06
CJ090_HUMAN	2	1	83.81	0.537009	0.64159	9.15767e+07	2.24621e+08	2.45282	0.0934154	Rx	BL	79002	(E2-independent) E3 ubiquitin-conjugating enzyme FATS OS=Homo sapiens OX=9606 GN=C10orf90 PE=2 SV=2	1.06659e+07	2.34506e+06	2.98334e+06	3.31672e+06	293593	921001	246580	1.50161e+06	1.33752e+06	3.02032e+06	378292	6.04014e+06	4.0544e+07	1.55892e+06	3.90435e+06	118438	5.98672e+06	6.41415e+06	2.14233e+07	265276	6.92428e+06	7078.72	6.15126e+06	1.65336e+07	1.4576e+06	2.85038e+06	3.3722e+06	1.39759e+06	2.12445e+06	2.45795e+06	3.57012e+06	1.50262e+06	5.25261e+06	1.5781e+07	1.88218e+07	1.14728e+08
OCC1_HUMAN	1	1	37.15	0.539199	0.642897	1.90121e+07	9.38848e+07	4.93817	0.0929391	Rx	BL	6460	Overexpressed in colon carcinoma 1 protein OS=Homo sapiens OX=9606 GN=OCC1 PE=1 SV=2	446132	108683	581223	1.16998e+06	1.46526e+06	575321	2.12093e+06	242723	0	609036	4.77154e+06	1.15886e+06	2.39193e+06	1.45867e+06	251646	547142	984592	128397	1.41808e+06	662068	1.43901e+06	31489.4	3.21434e+06	1.79753e+06	80138.8	1.145e+06	2.73181e+06	0	330073	1.33767e+06	234888	484218	228495	1.5056e+06	285478	7.69589e+07
AT2C1_HUMAN	2	1	97.08	0.540587	0.642897	1.02285e+09	5.4684e+08	0.534622	0.0926392	BL	Rx	101653	Calcium-transporting ATPase type 2C member 1 OS=Homo sapiens OX=9606 GN=ATP2C1 PE=1 SV=3	4.17186e+08	3.11174e+06	1.06167e+08	1.83778e+08	2.34638e+06	1.07062e+07	1.05915e+07	1.25052e+07	2.2686e+06	1.23646e+08	2.47162e+07	7.87404e+06	1.61219e+06	1.75097e+07	1.23916e+07	1.79888e+07	1.37578e+06	6.70797e+07	2.6166e+07	4.70915e+07	1.96467e+07	5.13725e+07	9.5795e+06	9.43188e+06	3.09711e+07	1.05905e+07	9.41294e+07	1.03434e+08	3.28072e+07	2.3337e+07	2.63672e+07	2.02834e+07	1.43026e+07	1.3175e+07	1.34399e+07	714598
KCIP1_HUMAN	3	1	131.77	0.541867	0.642897	5.26468e+07	8.88316e+07	1.68731	0.0923639	Rx	BL	26971	Kv channel-interacting protein 1 OS=Homo sapiens OX=9606 GN=KCNIP1 PE=1 SV=2	6.32326e+06	555728	7.11311e+06	1.85165e+06	1.30737e+07	145927	1.09648e+06	196737	221008	1.81332e+06	129454	4.90042e+06	3.7395e+06	755507	1.39694e+06	999842	6.49708e+06	1.83714e+06	9.95534e+06	1.02802e+06	3.05537e+06	64889.1	0	2.32846e+07	1.43692e+06	130105	87708.9	2.52904e+06	689186	216010	4.90067e+06	7.48148e+06	2.62848e+06	4.38043e+06	1.0978e+07	1.59854e+07
RBP56_HUMAN	4	1	185.49	0.542246	0.642897	3.50076e+09	3.39473e+09	0.969713	0.0922825	BL	Rx	62021	TATA-binding protein-associated factor 2N OS=Homo sapiens OX=9606 GN=TAF15 PE=1 SV=1	1.52457e+08	2.54164e+08	1.94052e+08	2.44272e+08	1.39102e+08	1.96519e+08	1.98549e+08	1.374e+08	1.44028e+08	1.59998e+08	1.80676e+08	2.39749e+08	4.12261e+08	1.22979e+08	1.28436e+08	1.30764e+08	1.64043e+08	3.01309e+08	2.06773e+08	3.38853e+08	2.14837e+08	2.90087e+08	1.43482e+08	1.56452e+08	1.37346e+08	1.07679e+08	2.67204e+08	1.76859e+08	1.36771e+08	1.16242e+08	3.14291e+08	2.0202e+08	2.32884e+08	1.17298e+08	1.73285e+08	6.23701e+07
HNRPL_HUMAN	9	1	386.9	0.543722	0.642897	1.84324e+08	4.46732e+07	0.242363	0.0919673	BL	Rx	64720	Heterogeneous nuclear ribonucleoprotein L OS=Homo sapiens OX=9606 GN=HNRNPL PE=1 SV=2	3.65741e+06	2.611e+06	1.10467e+08	5.78213e+06	2.29342e+06	4.44124e+06	3.28369e+07	2.78894e+06	2.36803e+06	1.90927e+06	799498	6.08498e+06	1.47377e+06	0	2.63685e+06	926553	2.33542e+06	910817	1.78421e+06	2.24622e+06	1.47547e+06	1.23253e+07	948042	606500	2.63356e+06	1.95043e+06	154285	753521	2.50208e+06	1.2604e+06	1.97867e+06	3.88334e+06	115316	3.45305e+06	1.00777e+06	5.59502e+06
CC033_HUMAN	1	1	39.47	0.546975	0.642897	1.01024e+09	1.69268e+09	1.67552	0.0912779	Rx	BL	33858	Protein C3orf33 OS=Homo sapiens OX=9606 GN=C3orf33 PE=1 SV=2	3.66911e+07	2.09597e+07	3.93331e+07	1.19605e+08	3.55522e+07	4.13093e+07	6.09728e+07	2.27273e+07	4.15735e+07	8.36132e+07	4.48285e+07	1.34494e+08	3.02975e+07	3.70697e+07	7.00257e+07	5.62178e+07	5.02694e+07	8.47003e+07	8.31836e+07	2.51979e+07	1.1304e+08	4.11638e+07	5.39959e+07	2.99969e+07	1.35778e+08	8.25102e+06	1.10065e+08	9.91801e+07	9.42392e+07	3.25062e+07	8.8605e+07	1.39775e+08	2.50841e+07	5.14229e+07	2.8617e+07	5.3258e+08
MINT_HUMAN	5	1	211.5	0.547201	0.642897	2.77241e+08	6.44307e+08	2.32399	0.0912303	Rx	BL	403030	Msx2-interacting protein OS=Homo sapiens OX=9606 GN=SPEN PE=1 SV=1	5.05403e+06	1.64536e+07	1.87612e+07	3.07609e+06	9.82913e+06	4.15762e+06	7.44722e+06	6.40052e+07	2.75524e+07	3.02303e+07	3.42002e+07	2.57023e+06	3.65644e+06	4.63839e+06	9.53163e+06	1.88586e+07	1.66791e+07	540081	2.45216e+07	3.10907e+07	1.64786e+07	1.23251e+07	4.37177e+08	7.46215e+06	1.2205e+07	8.28932e+06	6.09817e+06	1.80849e+07	1.12644e+07	9.45182e+06	1.42975e+07	1.99032e+06	3.40484e+06	2.4745e+07	4.28276e+06	1.13813e+06
ANR11_HUMAN	6	1	257.31	0.549992	0.642897	2.3134e+07	8.32271e+07	3.59762	0.0906457	Rx	BL	299613	Ankyrin repeat domain-containing protein 11 OS=Homo sapiens OX=9606 GN=ANKRD11 PE=1 SV=3	216610	1.1389e+06	1.89315e+06	710791	805341	3.52668e+06	271644	602032	1.2647e+06	3.54965e+06	944435	77405.1	1.56703e+06	51829.1	1.51529e+06	4.72615e+06	220367	51952.9	853438	378585	811424	2.66059e+06	1.10153e+06	1.99032e+06	305936	851219	602987	707006	300445	618975	116379	1.39482e+06	3.11624e+06	1.74044e+06	181646	6.54951e+07
FLNA_HUMAN	5	1	205.82	0.550101	0.642897	1.62466e+09	2.28311e+09	1.40528	0.0906231	Rx	BL	283301	Filamin-A OS=Homo sapiens OX=9606 GN=FLNA PE=1 SV=4	5.42384e+08	8.57816e+06	1.4987e+07	2.34531e+07	1.84729e+07	1.34227e+07	1.64975e+07	1.02902e+07	4.56919e+08	1.98955e+07	2.53633e+08	5.3726e+07	3.21139e+07	3.04655e+07	2.0427e+07	2.10419e+07	7.67771e+07	1.15721e+07	1.57122e+07	1.9897e+07	3.34928e+07	3.44836e+07	1.09165e+07	1.26762e+08	8.76435e+08	6.00829e+08	6.00425e+07	1.0766e+07	1.12472e+07	1.08553e+07	2.05863e+08	1.15889e+08	7.38839e+06	8.49361e+07	2.99525e+07	2.7637e+07
PURA1_HUMAN	1	1	37.29	0.552489	0.642897	7.93324e+07	1.53607e+08	1.93625	0.0901279	Rx	BL	50462	Adenylosuccinate synthetase isozyme 1 OS=Homo sapiens OX=9606 GN=ADSS1 PE=1 SV=1	4.20687e+06	1.55902e+07	748381	3.44178e+06	2.09846e+06	4.85239e+06	1.21257e+07	7.33415e+06	5.46169e+06	142869	2.96184e+06	2.06656e+06	6.07771e+06	5.34714e+06	89457.6	2.18138e+06	3.93016e+06	675650	1.87023e+06	2.40703e+06	1.04849e+06	1.49508e+06	6.73224e+06	1.9601e+06	3.51792e+06	4.82732e+06	3.49389e+06	2.11265e+06	3.37807e+06	2.6579e+06	1.08687e+06	2.8121e+06	2.59936e+06	2.8489e+06	819187	1.0794e+08
COG4_HUMAN	1	1	44.1	0.552686	0.642897	1.09217e+08	1.60532e+08	1.46984	0.0900871	Rx	BL	89996	Conserved oligomeric Golgi complex subunit 4 OS=Homo sapiens OX=9606 GN=COG4 PE=1 SV=3	1.3976e+07	4.09821e+06	6.95451e+06	7.02177e+06	3.23396e+06	5.85386e+06	1.49663e+07	1.54161e+06	4.3154e+06	1.34261e+07	2.48777e+06	2.28911e+06	8.29811e+06	7.38606e+06	2.50374e+06	3.17473e+06	4.04193e+06	3.64804e+06	3.84046e+06	3.06504e+07	7.1408e+06	1.00618e+07	3.02702e+06	4.34415e+06	2.3341e+06	1.05768e+07	5.16815e+07	2.15707e+06	1.10157e+07	3.22805e+06	1.15738e+06	4.63375e+06	1.81699e+06	1.98757e+06	6.02161e+06	4.85668e+06
DYHC1_HUMAN	8	1	318.07	0.553757	0.642897	3.84364e+09	4.0105e+08	0.104341	0.0898667	BL	Rx	534809	Cytoplasmic dynein 1 heavy chain 1 OS=Homo sapiens OX=9606 GN=DYNC1H1 PE=1 SV=5	3.47822e+09	3.36136e+07	1.32605e+07	8.99759e+06	1.04995e+07	1.07293e+07	2.43396e+07	1.74355e+07	2.6446e+07	2.6327e+07	3.48324e+07	6.57045e+07	5.31142e+06	1.42836e+07	6.44247e+06	3.06482e+07	2.68799e+07	9.66917e+06	2.16036e+07	5.73774e+07	2.11697e+07	1.10398e+07	2.94337e+07	5.14995e+06	3.51427e+07	1.46183e+07	3.54535e+06	3.36244e+07	1.45178e+07	7.55479e+07	1.49096e+07	2.70124e+07	1.55441e+07	4.54653e+06	7.11349e+06	9.15329e+06
DYH5_HUMAN	13	2	580.24	0.554677	0.642897	2.72271e+09	2.63152e+09	0.966505	0.0896777	BL	Rx	532504	Dynein heavy chain 5, axonemal OS=Homo sapiens OX=9606 GN=DNAH5 PE=1 SV=3	1.87311e+08	1.37688e+08	1.9976e+08	1.80526e+08	1.24572e+08	1.82067e+08	9.44957e+07	2.28712e+08	1.7436e+08	1.02405e+08	8.42957e+07	1.25216e+08	6.0388e+07	1.27e+08	1.74111e+08	1.85364e+08	2.08419e+08	1.46025e+08	2.0566e+08	1.47838e+08	1.35384e+08	1.0644e+08	1.72894e+08	1.33884e+08	8.76553e+07	1.79567e+08	1.92248e+08	8.85677e+07	1.00161e+08	1.2976e+08	2.54096e+08	2.44027e+08	1.49877e+08	1.12978e+08	1.13705e+08	7.67754e+07
TCPD_HUMAN	4	1	160.64	0.554681	0.642897	5.01174e+08	1.03586e+09	2.06687	0.0896769	Rx	BL	58401	T-complex protein 1 subunit delta OS=Homo sapiens OX=9606 GN=CCT4 PE=1 SV=4	2.18044e+07	1.5413e+07	1.32679e+07	3.76974e+07	9.89255e+06	1.96576e+07	2.39366e+07	1.35831e+07	1.51206e+07	1.96288e+07	2.63534e+07	2.32695e+07	4.43036e+07	5.48465e+07	3.80517e+07	3.66668e+07	6.63489e+07	2.13315e+07	2.65668e+07	2.77442e+07	1.96061e+07	5.88069e+07	3.50195e+07	2.29147e+07	5.65214e+08	3.12158e+07	1.79349e+07	2.16597e+07	2.41431e+07	8.41117e+07	2.66293e+07	9.88549e+06	1.73331e+07	2.41852e+07	8.95357e+06	1.39356e+07
CO2_HUMAN	3	2	164.41	0.556476	0.642897	2.88724e+09	2.95039e+09	1.02187	0.0893104	BL	Rx	84583	Complement C2 OS=Homo sapiens OX=9606 GN=C2 PE=1 SV=2	3.83279e+08	6.15375e+07	1.12166e+08	6.15184e+07	8.81662e+07	1.43607e+08	1.70638e+08	8.49732e+07	6.69233e+07	1.15291e+08	6.41448e+07	8.43401e+07	8.59126e+08	1.38846e+08	1.23672e+08	7.91199e+07	1.03755e+08	1.46134e+08	1.14696e+08	9.80926e+07	1.08868e+08	1.64302e+08	1.29005e+08	1.07314e+08	1.17267e+08	1.85086e+08	1.59471e+08	5.48648e+07	7.55612e+07	1.33535e+08	3.22821e+08	2.05143e+08	2.94811e+08	1.00396e+08	9.46766e+07	4.84485e+08
CAH10_HUMAN	1	1	39.11	0.557269	0.642897	6.05052e+08	2.15533e+08	0.356222	0.0891491	BL	Rx	37824	Carbonic anhydrase-related protein 10 OS=Homo sapiens OX=9606 GN=CA10 PE=2 SV=1	3.44027e+06	1.61974e+07	1.44678e+07	4.09133e+08	7.54886e+06	2.82607e+07	2.72272e+07	5.00717e+06	5.373e+06	2.73066e+07	8.74213e+06	6.84298e+06	2.68121e+06	1.38852e+06	2.68029e+07	56862	0	1.45756e+07	8.4253e+06	940674	5.55834e+06	5.39634e+06	1.95556e+07	1.44607e+07	3.74282e+06	3.63032e+06	2.68228e+06	1.48891e+07	4.37639e+06	1.58881e+06	3.2985e+07	2.12009e+06	1.17075e+07	9.69639e+06	7.1018e+07	2.75942e+06
KLC3_HUMAN	3	1	106.66	0.557294	0.642897	1.00769e+09	4.75652e+09	4.7202	0.0891442	Rx	BL	55559	Kinesin light chain 3 OS=Homo sapiens OX=9606 GN=KLC3 PE=1 SV=2	3.93589e+07	2.78651e+07	4.54778e+07	1.93465e+07	8.43185e+07	1.37073e+08	1.86098e+08	4.37172e+07	2.16901e+07	9.10935e+07	1.65077e+07	1.88666e+07	4.72542e+06	5.84056e+07	1.07199e+08	3.06832e+07	6.2198e+07	1.30706e+07	6.04689e+07	5.2542e+07	2.0082e+07	3.4825e+07	4.59406e+07	3.96131e+07	2.66985e+07	4.00985e+07	2.07188e+08	5.136e+07	2.14137e+07	8.06034e+07	1.54587e+07	2.57787e+07	1.73386e+07	2.0736e+07	4.31158e+07	3.95325e+09
VACHT_HUMAN	1	1	36.37	0.557302	0.642897	4.75557e+07	1.11821e+08	2.35137	0.0891424	Rx	BL	57266	Vesicular acetylcholine transporter OS=Homo sapiens OX=9606 GN=SLC18A3 PE=1 SV=2	1.86217e+06	1977.83	42209.5	6448.98	1.69981e+06	3.837e+06	3.48747e+06	996666	736311	0	1.02469e+07	504183	131669	1.30762e+06	1.70626e+07	1.83249e+06	3.80026e+06	0	555092	0	0	0	1.73459e+07	0	1.03975e+07	7.08035e+06	5.36061e+07	236911	3.39641e+06	2.78363e+06	2.28555e+06	0	4.26901e+06	7.59808e+06	1.40542e+06	861308
HDGR3_HUMAN	1	1	41.63	0.55732	0.642897	4.37062e+09	2.95213e+09	0.675449	0.0891387	BL	Rx	22663	Hepatoma-derived growth factor-related protein 3 OS=Homo sapiens OX=9606 GN=HDGFL3 PE=1 SV=1	9.60679e+07	2.00814e+08	1.15721e+08	2.17641e+09	1.24357e+08	1.32986e+08	5.98273e+07	4.91571e+07	1.89255e+07	1.01824e+08	4.42071e+07	2.77132e+08	1.22869e+07	7.44558e+07	1.07052e+08	7.24251e+07	3.10548e+08	3.96417e+08	4.42305e+08	5.63416e+08	6.65628e+08	1.14431e+08	1.16478e+08	7.2003e+07	1.83258e+08	6.46722e+07	1.11983e+07	9.24108e+07	9.6135e+07	8.9517e+07	1.89684e+07	8.35878e+07	8.20799e+07	1.00285e+08	1.42907e+08	1.28493e+07
ARI1B_HUMAN	13	2	584.9	0.559923	0.643302	3.55535e+08	3.5492e+08	0.998272	0.0886129	Rx	BL	237057	AT-rich interactive domain-containing protein 1B OS=Homo sapiens OX=9606 GN=ARID1B PE=1 SV=2	1.40059e+07	3.82194e+06	3.38132e+07	1.59341e+07	5.34225e+06	4.39183e+06	2.34582e+07	9.38607e+07	3.75439e+07	4.46448e+07	1.12252e+07	7.09616e+06	2.0464e+07	1.28714e+07	3.35782e+06	2.06774e+06	8.39388e+06	1.3242e+07	1.95769e+07	3.59779e+07	8.53366e+06	2.12045e+07	6.54741e+06	6.61583e+06	2.21933e+07	1.10169e+07	2.49935e+07	2.02183e+07	3.74566e+07	1.044e+07	2.47537e+07	7.16156e+06	8.49808e+06	4.9295e+06	3.36902e+06	8.14337e+07
ZCHC3_HUMAN	1	1	77.78	0.560778	0.643302	1.15008e+09	1.83201e+09	1.59293	0.0884414	Rx	BL	44318	Zinc finger CCHC domain-containing protein 3 OS=Homo sapiens OX=9606 GN=ZCCHC3 PE=1 SV=2	7.82059e+07	1.92236e+08	2.06583e+08	4.55245e+07	4.14038e+07	2.07858e+07	2.93562e+07	1.28015e+08	2.51893e+07	1.82827e+08	1.36008e+07	4.0492e+07	1.87554e+06	2.85029e+07	1.24894e+07	3.64156e+07	2.91449e+07	3.7437e+07	3.4043e+08	3.07763e+08	2.01007e+08	9.0759e+07	4.94376e+07	2.04613e+07	1.69946e+08	1.40755e+07	1.22228e+08	1.37614e+08	1.17986e+08	2.60781e+07	2.84132e+07	1.28923e+08	3.88337e+07	1.2641e+07	2.49976e+07	412913
SYEP_HUMAN	1	1	40.15	0.561793	0.643302	5.51034e+09	6.85648e+09	1.24429	0.0882383	Rx	BL	172080	Bifunctional glutamate/proline--tRNA ligase OS=Homo sapiens OX=9606 GN=EPRS1 PE=1 SV=5	6.52506e+07	1.35874e+08	2.12719e+09	7.42822e+07	3.46129e+07	1.79647e+08	3.7947e+08	6.21011e+07	3.53687e+08	6.85247e+07	2.88537e+07	1.21231e+08	3.98122e+08	1.86424e+08	2.11605e+08	1.31204e+08	6.81225e+08	2.71039e+08	1.25365e+08	1.32939e+08	1.59826e+09	7.78593e+08	1.57004e+08	1.34865e+09	5.35468e+08	3.48677e+07	5.27828e+07	5.34551e+07	5.1273e+07	6.18074e+07	1.56364e+08	4.90854e+08	3.21647e+08	1.8726e+08	6.99106e+08	7.07912e+07
RMI2_HUMAN	1	1	38.43	0.563959	0.643302	8.95434e+08	1.84118e+09	2.05619	0.0878075	Rx	BL	16026	RecQ-mediated genome instability protein 2 OS=Homo sapiens OX=9606 GN=RMI2 PE=1 SV=2	7.26922e+07	3.05601e+07	1.51247e+08	2.93162e+07	2.61793e+07	3.25163e+07	4.40691e+07	1.76338e+07	5.71493e+07	2.17183e+07	2.72023e+07	5.96185e+07	1.18391e+08	3.16952e+07	3.25078e+07	1.18084e+07	1.73144e+07	1.13814e+08	3.66826e+07	1.72048e+07	1.03915e+08	9.94628e+07	2.77629e+07	6.37317e+07	1.22594e+07	1.67573e+08	2.04218e+07	5.73448e+07	8.96226e+07	2.76469e+07	2.68684e+07	1.1752e+07	4.02995e+07	1.19211e+08	1.48345e+07	9.04588e+08
KTU_HUMAN	2	1	92.83	0.565272	0.643302	5.21332e+08	3.0731e+08	0.58947	0.0875479	BL	Rx	91914	Protein kintoun OS=Homo sapiens OX=9606 GN=DNAAF2 PE=1 SV=2	1.27758e+07	7.25659e+06	1.79884e+07	4.35494e+06	4.04055e+07	3.17908e+07	1.17079e+07	1.34418e+08	569384	1.00586e+07	1.45473e+07	1.52381e+07	6.71172e+06	8.37048e+06	6.74542e+07	2.47082e+07	8.60544e+07	2.6922e+07	3.37658e+07	5.43321e+06	1.58559e+07	4.01803e+06	3.8592e+06	1.93679e+07	2.6395e+07	7.24746e+06	2.91232e+07	1.39526e+07	2.16837e+07	2.65431e+07	6.95556e+06	9.81379e+06	1.91875e+07	2.5915e+07	1.84959e+07	1.96968e+07
HEMK1_HUMAN	2	1	85.46	0.56563	0.643302	3.41878e+09	9.70201e+08	0.283785	0.0874773	BL	Rx	38378	MTRF1L release factor glutamine methyltransferase OS=Homo sapiens OX=9606 GN=HEMK1 PE=1 SV=1	8.17004e+06	2.46242e+07	4.68349e+07	5.78633e+06	4.36291e+07	3.46155e+07	2.49209e+07	2.30475e+07	7.52739e+07	1.51034e+07	5.49517e+06	7.674e+07	2.81172e+09	1.11285e+08	2.05754e+07	1.58386e+07	2.90016e+07	4.6119e+07	2.56287e+07	2.74114e+07	5.81792e+07	4.68498e+07	2.40491e+07	1.74418e+07	3.26196e+07	8.5184e+07	4.16664e+06	1.26107e+07	9.14396e+06	1.14297e+07	8.54182e+07	3.38931e+06	2.97933e+07	2.57576e+07	1.85271e+07	4.526e+08
ZSA5C_HUMAN	2	1	87.46	0.566309	0.643302	1.48398e+08	8.15674e+08	5.49653	0.0873439	Rx	BL	56777	Zinc finger and SCAN domain-containing protein 5C OS=Homo sapiens OX=9606 GN=ZSCAN5C PE=3 SV=1	2.95327e+07	7.28732e+06	4.27535e+06	2.33091e+07	4.05145e+06	4.83781e+06	9.41617e+06	5.08794e+06	3.58644e+06	7.62232e+06	4.63758e+06	3.11449e+06	4.01643e+06	6.6485e+06	4.82557e+06	6.08455e+06	6.07492e+06	1.39894e+07	1.16022e+07	1.39144e+07	5.15403e+06	1.98742e+07	4.66457e+06	6.6682e+06	1.72954e+07	1.10811e+06	6.77469e+08	3.08955e+06	3.20145e+06	4.62504e+06	5.65707e+06	1.93782e+06	1.06089e+07	4.44813e+06	6.4689e+06	1.78867e+07
PRP17_HUMAN	3	1	118.48	0.56673	0.643302	8.55582e+07	3.3724e+08	3.94164	0.0872611	Rx	BL	66164	Pre-mRNA-processing factor 17 OS=Homo sapiens OX=9606 GN=CDC40 PE=1 SV=1	5.05976e+07	290089	2.73377e+06	1.13055e+06	2.6275e+06	3.44393e+06	921833	6.44693e+06	9.34749e+06	1.2045e+06	0	1.01089e+06	1.47689e+06	815034	701941	334692	2.12392e+06	350695	223462	3.25267e+06	2.62645e+06	1.19997e+07	503866	362769	983753	514578	150240	5.64156e+06	1.99887e+06	551536	1.5391e+06	2.46326e+06	1.18252e+06	648996	272571	3.02324e+08
THUM2_HUMAN	1	1	44.85	0.566781	0.643302	3.80234e+07	9.59882e+07	2.52445	0.0872511	Rx	BL	56968	THUMP domain-containing protein 2 OS=Homo sapiens OX=9606 GN=THUMPD2 PE=1 SV=2	2.26813e+06	1.71973e+06	5.73968e+06	1.38967e+06	1.56454e+06	1.66346e+06	1.47167e+06	1.23481e+06	2.1261e+06	2.47716e+06	1.25154e+06	3.41362e+06	510750	8.73903e+06	1.20318e+06	551986	435200	263182	2.12948e+06	2.44585e+06	1.34514e+07	1.15744e+07	1.56716e+06	2.06396e+06	2.5572e+06	350318	469980	89542.7	2.85225e+07	779135	1.30115e+07	1.12998e+07	1.41052e+06	961345	3.05283e+06	251246
OLM2A_HUMAN	2	1	52.87	0.569338	0.644711	2.00878e+08	1.10987e+08	0.552508	0.0867519	BL	Rx	73636	Olfactomedin-like protein 2A OS=Homo sapiens OX=9606 GN=OLFML2A PE=2 SV=1	617093	3.19052e+06	5.10088e+07	1.70095e+06	638322	8.93119e+06	2.91726e+06	1.62672e+06	5.99264e+07	5.94858e+06	6.18453e+06	4.11386e+06	758388	3.79273e+06	347603	2.62256e+06	1.27903e+07	3.37619e+07	8.9444e+06	251704	1.57348e+07	8.74805e+06	8571.22	3.45849e+06	1.46905e+07	941039	535834	7.35149e+06	1.62079e+07	3.32943e+06	9.38798e+06	7.11377e+06	1.71157e+06	3.01851e+06	3.68382e+06	5.86876e+06
SNX9_HUMAN	2	1	78.41	0.570201	0.644711	2.2609e+08	3.86525e+08	1.7096	0.0865845	Rx	BL	66949	Sorting nexin-9 OS=Homo sapiens OX=9606 GN=SNX9 PE=1 SV=1	3.43621e+06	1.22878e+07	9.98662e+06	1.40648e+07	2.51505e+06	7.81311e+06	4.30603e+06	1.40575e+07	1.23154e+07	1.08265e+07	2.99325e+06	8.12371e+07	9.07984e+06	1.19725e+07	1.00659e+07	3.4494e+06	1.03714e+07	5.31184e+06	1.07136e+07	1.31209e+07	7.81459e+06	4.25355e+06	3.60831e+06	2.54003e+06	1.54877e+06	7.4614e+06	2.02792e+07	4.73855e+06	3.48334e+06	5.70794e+06	2.50825e+08	1.03017e+07	3.38714e+06	1.67467e+06	2.68933e+06	3.2377e+07
RGPA2_HUMAN	8	1	323.55	0.571065	0.644711	3.2322e+07	7.33462e+07	2.26923	0.0864173	Rx	BL	213088	Ral GTPase-activating protein subunit alpha-2 OS=Homo sapiens OX=9606 GN=RALGAPA2 PE=1 SV=2	1.71007e+06	1.42681e+06	319150	1.03796e+06	6.22792e+06	1.08476e+06	2.31988e+06	3.71877e+06	616903	2.63813e+06	410343	607407	3.70015e+06	943155	869551	161312	2.39612e+06	2.13364e+06	1.08024e+06	6.5542e+06	2.38142e+06	1.38294e+06	2.99716e+06	845374	385993	3.06538e+07	1.3531e+07	2.21259e+06	306251	2.11523e+06	504757	559050	148760	1.53976e+06	2.21487e+06	3.93288e+06
CLCKB_HUMAN	1	1	41.22	0.572152	0.644792	2.47946e+08	4.45054e+08	1.79496	0.086208	Rx	BL	76024	Chloride channel protein ClC-Kb OS=Homo sapiens OX=9606 GN=CLCNKB PE=1 SV=3	1.01002e+06	2.38497e+06	1.40703e+08	2.79106e+06	4.79812e+06	6.62791e+06	2.42317e+07	430743	1.17715e+06	1.42989e+07	3.55185e+06	2.4463e+07	2.05314e+06	1.02579e+07	1.51392e+06	2.1819e+06	2.40009e+06	3.07125e+06	6.78563e+06	6.06864e+06	1.37445e+08	1.68231e+08	2.55133e+06	1.91249e+07	2.25294e+06	1.59489e+06	773849	3.84493e+06	6.61971e+07	1.43196e+07	4.0206e+06	2.42197e+06	1.96884e+06	2.385e+06	3.74588e+06	1.32222e+06
FBXW5_HUMAN	1	1	38.36	0.574221	0.645979	7.96166e+07	3.73666e+07	0.469331	0.0858114	BL	Rx	64509	F-box/WD repeat-containing protein 5 OS=Homo sapiens OX=9606 GN=FBXW5 PE=1 SV=1	5.03592e+06	4.11518e+06	1.0093e+06	273789	0	241432	3.18642e+06	915319	478546	1.25365e+06	7.0763e+06	8.60311e+06	2.27816e+07	2.26728e+06	354700	2.31319e+06	8.68811e+06	1.10228e+07	1.25427e+06	123680	2.13623e+06	533903	3.36945e+06	96334.3	683677	529742	7.91011e+06	243305	5.00865e+06	1.13645e+06	5.39498e+06	3.33027e+06	970897	106253	1.64492e+06	2.89347e+06
PRA33_HUMAN	1	1	40.15	0.577167	0.647031	4.5843e+09	5.61701e+09	1.22527	0.0852519	Rx	BL	55911	PRAME family member 33 OS=Homo sapiens OX=9606 GN=PRAMEF33 PE=3 SV=1	2.80369e+08	1.07258e+08	1.26198e+08	1.22809e+08	2.11179e+08	1.88286e+08	1.23939e+08	8.60604e+08	1.51471e+08	1.37995e+08	1.98535e+08	1.9345e+08	1.91239e+08	5.14999e+08	1.63044e+08	5.40153e+08	1.3227e+08	3.40503e+08	1.51806e+08	2.91512e+08	1.12698e+08	5.38895e+07	1.1892e+08	1.61907e+08	2.35797e+08	1.60736e+08	2.65572e+08	1.44858e+08	1.41595e+08	4.34101e+08	2.34417e+09	2.69176e+08	1.50605e+08	1.34902e+08	1.15649e+08	3.29116e+08
SEMG1_HUMAN	1	1	37.81	0.577751	0.647031	1.21694e+09	2.10152e+09	1.72689	0.0851418	Rx	BL	52157	Semenogelin-1 OS=Homo sapiens OX=9606 GN=SEMG1 PE=1 SV=2	1.80393e+07	1.03073e+08	2.85726e+07	1.03305e+07	2.75191e+07	3.11509e+07	5.02491e+07	3.09149e+08	1.7757e+08	2.5826e+07	1.50649e+08	1.18686e+07	3.31156e+07	1.07316e+08	2.41179e+07	3.2825e+07	5.64606e+07	1.91072e+07	6.20387e+07	2.74851e+07	6.48064e+07	3.26339e+07	2.50819e+07	4.27532e+07	6.82152e+07	3.50149e+07	1.1771e+09	1.68586e+08	3.19885e+07	3.13521e+07	1.75221e+08	1.55095e+07	5.76699e+06	3.45189e+07	3.3928e+07	6.95263e+07
KRT82_HUMAN	6	2	296.25	0.579228	0.647031	1.17864e+09	6.37944e+08	0.541254	0.0848641	BL	Rx	57985	Keratin, type II cuticular Hb2 OS=Homo sapiens OX=9606 GN=KRT82 PE=1 SV=3	1.40976e+07	7.32993e+07	2.78976e+07	3.53949e+07	8.79406e+06	2.04848e+07	1.81367e+07	2.87203e+07	1.72394e+07	7.68595e+08	3.63179e+07	1.74346e+07	3.21452e+07	2.29484e+07	8.05266e+06	9.31491e+06	1.52653e+07	2.45036e+07	2.25398e+07	2.47993e+07	2.52158e+07	2.06268e+07	4.14792e+07	3.49345e+07	4.75508e+07	2.11657e+07	1.53414e+07	2.18019e+07	5.34587e+07	2.8107e+07	2.91072e+07	2.29918e+07	2.36717e+07	1.23392e+07	9.56216e+06	1.83251e+08
RPGP1_HUMAN	1	1	38.24	0.58239	0.648595	7.28538e+08	9.92054e+08	1.36171	0.0842747	Rx	BL	73829	Rap1 GTPase-activating protein 1 OS=Homo sapiens OX=9606 GN=RAP1GAP PE=1 SV=2	3.14931e+07	8.49333e+06	9.57927e+06	7.25674e+07	4.3258e+07	4.01652e+07	3.23511e+07	1.98066e+08	3.97139e+07	1.49901e+07	7.46393e+07	1.84297e+07	1.33471e+07	2.96651e+07	2.18319e+07	2.59955e+07	2.86117e+07	2.53402e+07	3.45443e+07	1.34589e+07	1.52711e+07	1.16764e+07	1.66021e+07	2.67049e+07	9.72748e+07	6.39299e+07	7.38227e+07	4.65617e+07	1.98056e+07	1.00409e+08	2.01419e+08	1.76223e+07	4.00958e+07	1.72093e+07	3.08896e+07	1.64757e+08
SE1L1_HUMAN	3	1	120.48	0.583924	0.648595	1.85998e+08	4.20045e+08	2.25833	0.0839913	Rx	BL	89212	Protein sel-1 homolog 1 OS=Homo sapiens OX=9606 GN=SEL1L PE=1 SV=3	1.50134e+07	3.039e+07	5.56221e+06	1.39655e+06	5.33363e+06	6.29125e+06	2.46259e+06	2.41892e+06	7.48816e+07	1.33838e+06	8.91821e+06	4.24244e+06	2.10705e+06	4.71562e+06	7.09568e+06	6.08325e+06	2.4393e+06	5.3077e+06	1.66408e+07	2.1263e+07	7.80753e+06	3.83313e+07	1.13416e+07	8.03402e+06	1.11468e+06	2.53867e+08	2.96594e+06	168648	2.39394e+06	1.30608e+06	8.88798e+06	3.69096e+06	7.92959e+06	2.42277e+07	4.757e+06	5.31651e+06
ZN592_HUMAN	4	1	179.53	0.585234	0.648595	1.888e+09	8.00408e+08	0.423944	0.0837504	BL	Rx	140121	Zinc finger protein 592 OS=Homo sapiens OX=9606 GN=ZNF592 PE=1 SV=2	8.72284e+06	3.20512e+07	3.60883e+07	4.82826e+07	4.05982e+07	4.2191e+07	1.21263e+08	3.08371e+07	1.43848e+07	2.69982e+07	2.75945e+07	1.31653e+08	1.10162e+09	5.29966e+07	2.76543e+07	6.43338e+07	5.24141e+07	2.832e+07	3.67877e+07	2.14171e+07	1.03246e+08	8.32666e+07	9.64075e+06	2.76096e+07	3.30709e+07	3.79621e+07	2.799e+07	3.41915e+07	3.49144e+07	8.86463e+07	5.78458e+07	3.47714e+07	3.91151e+07	4.47443e+07	2.60729e+07	5.91155e+07
F162A_HUMAN	1	1	47.42	0.586734	0.648595	1.19225e+08	2.45449e+08	2.0587	0.0834759	Rx	BL	17559	Protein FAM162A OS=Homo sapiens OX=9606 GN=FAM162A PE=1 SV=2	1.12978e+06	6.33435e+06	5.36425e+06	1.0625e+07	9.69161e+06	4.49131e+06	2.34023e+06	4.19748e+06	9.56332e+06	1.64695e+07	9.27617e+06	2.55779e+06	6.72861e+06	5.36921e+06	5.17434e+06	9.16029e+06	1.33457e+06	9.41772e+06	2.59011e+06	2.3311e+06	1.90139e+06	4.95121e+06	9.58709e+07	5.77531e+06	9.50792e+06	5.61896e+06	41593	5.55152e+06	3.32483e+06	4.16333e+07	4.81469e+06	9.54079e+06	6.39014e+06	3.45221e+06	2.51992e+07	1.69537e+07
LRC71_HUMAN	1	1	39.47	0.586738	0.648595	7.83097e+08	4.59618e+08	0.586923	0.0834753	BL	Rx	62243	Leucine-rich repeat-containing protein 71 OS=Homo sapiens OX=9606 GN=LRRC71 PE=2 SV=1	8.60694e+07	2.21474e+08	1.62027e+07	6.43709e+07	1.81838e+07	5.05874e+06	1.04884e+07	3.90256e+06	4.65643e+06	5.6116e+06	7.28705e+06	2.15462e+07	2.42328e+08	4.58978e+06	1.75221e+07	3.09258e+07	1.16215e+07	1.12578e+07	1.81101e+07	9.90408e+06	2.94007e+06	6.86034e+07	1.23421e+07	1.9077e+07	5.92564e+06	1.32721e+08	1.48428e+07	7.43936e+06	5.53811e+06	3.92705e+06	2.8173e+07	1.30514e+07	7.60536e+06	2.77925e+07	8.48497e+06	7.31395e+07
ERMAP_HUMAN	1	1	43.39	0.586751	0.648595	4.81668e+07	2.32767e+07	0.483251	0.0834729	BL	Rx	53199	Erythroid membrane-associated protein OS=Homo sapiens OX=9606 GN=ERMAP PE=1 SV=1	3.31829e+06	2.29546e+06	1.06197e+06	325337	1.29941e+06	1.46358e+06	0	1.51899e+06	4.73643e+06	664579	1.0446e+06	2.60633e+06	877639	1.34345e+06	834082	1.69957e+07	3.45055e+06	4.33037e+06	1.03686e+06	478266	0	556863	132291	2.6822e+06	674982	1.74222e+06	914115	2.96056e+06	651472	1.31482e+06	3.20131e+06	854724	2.18165e+06	2.9761e+06	872580	45649.3
AFAM_HUMAN	6	2	343.29	0.588534	0.649252	3.91774e+08	4.62751e+08	1.18117	0.0831486	Rx	BL	70963	Afamin OS=Homo sapiens OX=9606 GN=AFM PE=1 SV=1	8.39695e+06	1.03225e+07	3.76185e+06	6.51988e+06	9.79167e+06	8.5157e+06	2.23837e+06	4.83125e+06	8.87118e+06	3.29757e+06	9.97369e+06	2.41833e+08	1.52881e+07	8.52041e+06	6.36061e+06	1.85069e+07	1.41876e+07	1.05574e+07	1.44519e+07	2.47264e+08	8.57656e+06	2.75366e+07	3.24419e+06	7.82796e+06	1.0074e+07	9.30889e+06	2.01782e+06	6.99956e+06	5.34597e+07	9.90096e+06	1.46952e+07	1.10371e+07	6.84458e+06	4.96174e+06	6.63099e+06	1.79193e+07
NACC1_HUMAN	3	2	121.22	0.591538	0.649252	1.99242e+08	1.6028e+08	0.804451	0.0826072	BL	Rx	57906	Nucleus accumbens-associated protein 1 OS=Homo sapiens OX=9606 GN=NACC1 PE=1 SV=1	4.32575e+06	7.33438e+06	1.79724e+07	4.68155e+06	3.73389e+06	1.03881e+07	5.56465e+06	1.11348e+07	4.12169e+06	9.85014e+06	2.83541e+06	4.94098e+06	4.78369e+07	1.44191e+07	1.27301e+07	1.67733e+07	1.50705e+07	5.52817e+06	2.79016e+06	4.56885e+06	3.58915e+06	3.90425e+06	6.06575e+06	4.41799e+06	6.44323e+06	9.86617e+06	1.6375e+07	3.99222e+06	2.89933e+06	9.80433e+06	8.48528e+06	1.78454e+07	8.47238e+06	8.96176e+06	6.68427e+06	3.51149e+07
CPT2_HUMAN	1	1	38.66	0.593028	0.649252	8.91645e+08	1.20633e+09	1.35292	0.0823408	Rx	BL	74244	Carnitine O-palmitoyltransferase 2, mitochondrial OS=Homo sapiens OX=9606 GN=CPT2 PE=1 SV=2	1.10325e+08	3.07962e+07	5.48035e+06	1.08822e+07	2.4235e+07	3.78421e+07	3.43987e+07	2.79591e+07	3.05093e+07	6.62531e+07	2.49022e+08	1.3591e+07	3.58884e+07	3.68339e+07	2.82488e+07	3.82499e+07	7.33427e+07	3.77877e+07	8.40722e+07	5.65283e+07	4.36849e+07	1.7443e+07	3.14532e+07	6.7815e+07	5.53678e+08	5.83749e+07	5.89494e+07	2.3757e+07	3.55226e+07	3.82489e+07	9.02242e+06	1.78543e+07	1.90582e+07	2.70592e+07	4.77854e+07	1.60199e+07
MPRD_HUMAN	1	1	47.98	0.593475	0.649252	1.80969e+10	1.6668e+10	0.921042	0.0822613	BL	Rx	31487	Cation-dependent mannose-6-phosphate receptor OS=Homo sapiens OX=9606 GN=M6PR PE=1 SV=1	6.32454e+08	6.3245e+08	1.08589e+09	1.22658e+09	7.04264e+08	7.47037e+08	2.10072e+09	1.17348e+09	1.43841e+09	9.32882e+08	1.25913e+09	5.37387e+08	2.21335e+08	8.58238e+08	8.23238e+08	1.54411e+09	7.99401e+08	1.3799e+09	9.89646e+08	6.18715e+08	7.74231e+08	1.23721e+09	8.21136e+08	7.23716e+08	1.12162e+09	1.20648e+09	1.30321e+09	8.70689e+08	8.91149e+08	6.83008e+08	7.4293e+08	9.98448e+08	6.85216e+08	1.20219e+09	8.77055e+08	9.21369e+08
P2Y12_HUMAN	1	1	38.55	0.594266	0.649252	1.90968e+08	3.38247e+08	1.77122	0.0821207	Rx	BL	39983	P2Y purinoceptor 12 OS=Homo sapiens OX=9606 GN=P2RY12 PE=1 SV=1	1.74551e+06	6.74352e+06	9.01526e+06	1.42837e+06	2.13904e+07	1.86646e+07	7.48809e+06	4.05181e+06	1.42233e+06	8.15468e+06	1.12611e+07	2.08724e+07	8.50463e+06	4.96388e+06	1.92781e+07	3.95705e+06	2.26982e+07	1.93285e+07	1.30805e+07	6.41725e+06	4.3028e+06	1.36659e+07	1.79701e+07	6.59999e+06	1.14933e+08	1.40311e+07	472228	4.22087e+06	1.49366e+07	3.2841e+07	7.02854e+06	2.78603e+06	6.30537e+06	3.4396e+07	3.88154e+07	5.44439e+06
TNR6_HUMAN	2	1	75.31	0.595081	0.649252	3.10058e+07	3.67523e+06	0.118533	0.0819764	BL	Rx	38905	Tumor necrosis factor receptor superfamily member 6 OS=Homo sapiens OX=9606 GN=FAS PE=1 SV=1	0	195048	0	2.93948e+07	0	0	0	0	127914	343641	0	0	271337	18321.8	26556	628228	0	0	0	15301.1	0	155878	0	0	0	249555	236760	816212	40684	370384	0	0	435424	0	162661	1.19237e+06
MUC16_HUMAN	24	4	964.08	0.595343	0.649252	1.88942e+08	1.26845e+08	0.671347	0.0819299	BL	Rx	1520295	Mucin-16 OS=Homo sapiens OX=9606 GN=MUC16 PE=1 SV=3	1.13893e+07	3.05525e+06	4.01202e+06	1.04589e+07	2.13584e+06	2.36355e+06	8.08905e+07	8.11001e+06	2.05502e+06	4.37817e+06	2.3082e+07	2.68959e+06	6.01625e+06	4.78712e+06	4.88775e+06	6.94423e+06	9.57708e+06	2.10901e+06	5.14958e+06	4.35e+06	6.09861e+06	3.96294e+06	7.8532e+06	1.32128e+07	1.11654e+07	1.10236e+07	8.68806e+06	2.04237e+06	8.78942e+06	4.50064e+06	3.82375e+06	3.05522e+06	4.85479e+06	1.0016e+07	8.00005e+06	1.02591e+07
SMYD2_HUMAN	1	1	40.92	0.595517	0.649252	7.15038e+09	5.3281e+09	0.745149	0.0818992	BL	Rx	50625	N-lysine methyltransferase SMYD2 OS=Homo sapiens OX=9606 GN=SMYD2 PE=1 SV=2	1.13559e+09	2.72363e+08	1.24401e+09	1.05509e+08	1.25404e+08	9.0496e+07	1.16559e+08	1.75484e+08	3.18177e+08	3.19391e+08	1.60074e+09	6.17835e+07	2.81418e+08	1.21862e+08	9.11598e+07	2.30427e+07	5.98306e+07	1.00757e+09	9.51236e+07	5.54605e+08	3.77757e+08	6.199e+08	4.99354e+07	9.17306e+07	7.57376e+08	9.75984e+07	2.42904e+07	5.78558e+08	6.59111e+08	2.70498e+07	2.36522e+08	2.99052e+07	8.66662e+07	7.87445e+07	7.39494e+07	8.89282e+08
SPRN_HUMAN	2	1	75.93	0.599637	0.650613	4.5363e+07	9.36419e+06	0.206428	0.0811768	BL	Rx	14685	Shadow of prion protein OS=Homo sapiens OX=9606 GN=SPRN PE=2 SV=1	0	0	663351	0	0	1.14389e+06	2.51691e+06	2.04289e+06	2.49553e+07	937780	0	1.21147e+06	561166	0	3849.86	1.62962e+06	0	9.69684e+06	428153	0	1.462e+06	359112	2.09347e+06	86715.7	568956	0	1.16367e+06	0	0	28261.3	661591	0	208936	2.12519e+06	0	178127
DPOD1_HUMAN	2	1	78.78	0.599937	0.650613	4.43851e+08	1.16856e+09	2.63277	0.0811247	Rx	BL	125035	DNA polymerase delta catalytic subunit OS=Homo sapiens OX=9606 GN=POLD1 PE=1 SV=2	8.93251e+07	2.23736e+07	7.955e+06	2.32045e+07	1.86014e+07	8.70927e+06	1.27082e+07	1.04233e+07	5.29501e+06	1.65422e+07	3.09412e+07	9.45659e+07	1.0526e+07	1.76901e+07	1.17913e+07	6.14317e+06	7.84212e+06	4.9214e+07	4.508e+07	4.6451e+07	7.28751e+06	2.19612e+07	9.77669e+06	4.16418e+06	1.1738e+07	1.14184e+07	8.93572e+06	1.41065e+07	7.91717e+06	7.09132e+07	4.68739e+07	3.58881e+07	2.92293e+07	2.73691e+06	1.63525e+07	7.77727e+08
AMRA1_HUMAN	2	1	89.21	0.600192	0.650613	1.01632e+08	3.55648e+07	0.349937	0.0810803	BL	Rx	143275	Activating molecule in BECN1-regulated autophagy protein 1 OS=Homo sapiens OX=9606 GN=AMBRA1 PE=1 SV=2	848506	1.38406e+06	2.47972e+07	2.53297e+06	4.48318e+06	95972.2	1.70326e+06	1.71e+06	4.95857e+07	1.82735e+06	837324	964862	1.17638e+06	26401.8	1.19684e+06	5.3806e+06	3.08129e+06	0	461365	76207.9	3.83077e+06	6.46782e+06	1.14083e+06	379694	635921	3.37723e+06	2.02989e+06	2.60064e+06	34937.8	690540	1.08847e+06	2.23332e+06	355430	2.38342e+06	7.49643e+06	281858
SRRM1_HUMAN	3	2	119.16	0.60086	0.650613	2.22466e+09	1.26156e+09	0.567081	0.0809645	BL	Rx	102331	Serine/arginine repetitive matrix protein 1 OS=Homo sapiens OX=9606 GN=SRRM1 PE=1 SV=2	8.45957e+07	8.12727e+07	9.03403e+08	6.23448e+07	3.7749e+07	1.39124e+07	1.88415e+08	1.56499e+08	2.25227e+07	4.31281e+08	4.22021e+07	4.45134e+07	1.96078e+07	4.28248e+06	2.90895e+07	1.92711e+07	8.7977e+06	7.49007e+07	4.73e+07	1.30185e+08	6.406e+07	1.15983e+08	1.37945e+08	1.76524e+07	3.30927e+07	2.66315e+07	4.97547e+07	2.37329e+07	4.64011e+08	1.49521e+07	3.42843e+07	1.28401e+07	1.61254e+07	1.72992e+07	3.32119e+07	2.25006e+07
NBPF3_HUMAN	1	1	40.14	0.60368	0.650683	1.86348e+10	1.65422e+10	0.887705	0.0804785	BL	Rx	73704	Neuroblastoma breakpoint family member 3 OS=Homo sapiens OX=9606 GN=NBPF3 PE=2 SV=1	1.88039e+08	7.6548e+08	6.1546e+08	9.69072e+08	2.09183e+09	1.28947e+09	6.61317e+08	1.88932e+09	9.99362e+08	1.09013e+09	5.7548e+08	1.68009e+09	1.05903e+09	3.23748e+08	1.47741e+09	8.78695e+08	1.35153e+09	7.29368e+08	9.74767e+08	9.54493e+08	6.69819e+08	4.44597e+08	1.88358e+09	6.96334e+08	7.4203e+08	4.01772e+08	9.70313e+08	1.17228e+09	8.43904e+08	8.232e+08	1.25498e+09	6.41521e+08	9.20366e+08	9.1995e+08	9.32406e+08	1.29592e+09
EPHA4_HUMAN	1	1	38.07	0.604183	0.650683	1.71543e+10	1.40353e+10	0.818179	0.0803925	BL	Rx	111443	Ephrin type-A receptor 4 OS=Homo sapiens OX=9606 GN=EPHA4 PE=1 SV=1	6.62567e+08	7.12914e+08	7.27798e+08	7.23275e+08	9.45443e+08	1.63599e+09	5.02867e+08	1.17975e+09	1.2249e+09	9.76376e+08	4.84401e+08	8.34048e+08	3.73206e+08	7.87408e+08	1.80987e+09	1.14182e+09	1.92176e+09	5.09909e+08	1.5332e+09	8.15017e+08	6.42508e+08	1.01373e+09	8.38253e+08	9.38292e+08	4.41269e+08	9.06779e+08	3.94267e+08	7.02771e+08	6.22143e+08	6.56371e+08	4.19152e+08	7.08077e+08	6.62941e+08	8.06831e+08	7.73114e+08	1.16057e+09
RT07_HUMAN	1	1	43.83	0.606676	0.650683	3.41778e+08	1.23745e+08	0.362062	0.0799678	BL	Rx	28230	28S ribosomal protein S7, mitochondrial OS=Homo sapiens OX=9606 GN=MRPS7 PE=1 SV=2	3.64331e+06	7.79395e+06	1.65503e+06	1.84443e+06	2.95336e+06	660111	3.33709e+06	4.87972e+06	1.46695e+06	2.16237e+07	796836	1.09308e+07	1.32145e+06	2.68172e+08	624616	1.04434e+06	7.20392e+06	1.82654e+06	2.82317e+07	5.08291e+06	1.0243e+07	4.09075e+06	3.95419e+06	458417	2.69756e+06	996100	4.6643e+07	3.71837e+06	1.31133e+06	4.01434e+06	1.0876e+06	3.13662e+06	37319.1	4.15462e+06	2.78915e+06	1.09799e+06
PGPS1_HUMAN	1	1	34.61	0.608445	0.650683	2.29502e+09	1.26701e+09	0.552068	0.0796688	BL	Rx	63147	CDP-diacylglycerol--glycerol-3-phosphate 3-phosphatidyltransferase, mitochondrial OS=Homo sapiens OX=9606 GN=PGS1 PE=2 SV=1	7.73289e+07	3.28442e+07	2.30169e+07	1.05562e+08	3.30402e+07	4.98414e+07	1.12891e+08	8.80603e+07	3.45129e+07	8.65827e+07	1.46765e+08	5.19949e+07	1.13067e+09	1.60848e+08	3.72519e+07	3.79384e+07	1.84639e+07	6.74041e+07	2.1556e+07	5.63789e+07	3.92399e+07	3.87184e+07	5.254e+07	3.88096e+07	1.56027e+08	1.18901e+08	5.55891e+07	7.82721e+07	1.67983e+08	9.08935e+07	3.04423e+07	6.98195e+07	4.25473e+07	1.8969e+07	2.29393e+07	1.67379e+08
STK31_HUMAN	3	1	111.99	0.608848	0.650683	1.03123e+09	7.91671e+08	0.767698	0.079601	BL	Rx	116647	Serine/threonine-protein kinase 31 OS=Homo sapiens OX=9606 GN=STK31 PE=2 SV=2	3.10204e+07	3.72342e+07	9.63382e+06	5.03175e+07	9.14427e+07	1.83684e+08	1.87717e+07	6.2486e+07	1.31385e+08	1.08538e+07	3.64021e+07	5.29435e+06	3.24475e+07	1.29827e+07	1.67924e+08	5.97973e+07	4.77174e+07	4.18331e+07	2.45575e+07	8.05149e+07	7.95879e+06	4.41365e+06	8.82902e+07	8.28337e+07	1.37329e+07	4.96832e+07	1.87178e+07	2.18996e+07	1.70911e+07	5.34845e+07	7.95885e+07	1.41883e+07	2.35848e+07	8.93101e+07	8.47833e+07	3.70382e+07
LYRM2_HUMAN	1	1	39.02	0.611551	0.650683	9.94698e+09	9.89631e+09	0.994906	0.0791486	BL	Rx	10443	LYR motif-containing protein 2 OS=Homo sapiens OX=9606 GN=LYRM2 PE=1 SV=1	4.50371e+08	6.21731e+08	6.27049e+08	6.0717e+08	7.51133e+08	9.68647e+08	2.46744e+08	9.73589e+08	5.19427e+08	6.36663e+08	2.3974e+08	1.02453e+09	2.51699e+08	1.74668e+08	6.90307e+08	1.23039e+08	6.63566e+08	3.76909e+08	9.58001e+08	7.67492e+08	4.71941e+08	5.06237e+08	7.5352e+08	5.82385e+08	3.74096e+08	6.84461e+08	6.2258e+08	4.62286e+08	4.83013e+08	3.85359e+08	5.92313e+08	2.65265e+08	7.31831e+08	3.91845e+08	4.11092e+08	4.52588e+08
GEMI_HUMAN	2	1	77.16	0.612406	0.650683	2.86648e+07	6.4355e+07	2.24509	0.0790065	Rx	BL	23665	Geminin OS=Homo sapiens OX=9606 GN=GMNN PE=1 SV=1	13499.8	91476.3	8.77401e+06	0	1.62297e+06	707401	218476	1.10651e+06	1.36808e+06	5.11972e+06	1.24389e+06	132129	1.13664e+06	505795	1.78927e+06	4.8092e+06	25726.4	0	527176	2.56315e+06	4.83538e+06	9.03681e+06	238424	191171	2.04119e+06	0	4407.22	942151	3.60708e+07	224675	5.2578e+06	815667	538285	437150	0	630804
COGA1_HUMAN	14	1	593.21	0.61282	0.650683	1.71793e+08	4.40262e+08	2.56275	0.0789378	Rx	BL	159477	Collagen alpha-1(XVI) chain OS=Homo sapiens OX=9606 GN=COL16A1 PE=1 SV=2	2.70943e+07	5.21707e+06	3.78282e+06	1.01496e+07	1.40075e+07	4.85993e+06	4.03401e+06	7.24709e+06	1.55388e+07	2.10699e+06	1.01373e+07	3.10569e+06	9.2646e+06	2.29133e+06	1.61574e+07	1.13881e+07	1.47403e+07	1.06701e+07	1.02066e+07	3.2426e+06	2.30115e+06	6.77476e+06	6.73649e+07	2.17539e+07	4.90155e+06	1.19757e+07	2.36622e+08	1.81977e+06	2.73997e+06	4.36105e+06	2.28363e+07	3.86162e+06	1.23186e+07	1.33039e+07	5.47199e+06	8.40651e+06
RAIN_HUMAN	5	1	251.33	0.614638	0.650683	4.28864e+07	9.47022e+07	2.20821	0.0786376	Rx	BL	104134	Ras-interacting protein 1 OS=Homo sapiens OX=9606 GN=RASIP1 PE=1 SV=1	2.82196e+06	576064	1.00803e+06	1.22834e+06	564237	3.30608e+06	852520	577687	4.84289e+06	2.18132e+06	1.08242e+06	1.09443e+06	9.80362e+06	1.83476e+06	3.58984e+06	661612	5.51374e+06	1.34682e+06	2.85944e+06	1.23302e+07	4.83544e+06	3.22561e+07	3.07008e+06	230004	248299	1.63084e+06	2.23656e+06	1.34124e+06	0	1.1925e+07	4.66469e+06	1.76708e+06	1.16546e+07	405836	1.11999e+06	2.12677e+06
PRGR_HUMAN	2	1	79.01	0.615324	0.650683	2.4232e+07	7.46591e+07	3.08101	0.0785248	Rx	BL	100287	Progesterone receptor OS=Homo sapiens OX=9606 GN=PGR PE=1 SV=4	745715	1.33461e+06	131229	8731.44	1.37248e+06	1.61306e+06	7.06703e+06	774600	2.48584e+06	732590	914857	2.06415e+06	1.11428e+06	804231	1.46162e+06	1.25764e+06	320014	29338.6	833850	2.4325e+06	2.80745e+06	1.78208e+06	1.56641e+06	6.96734e+06	2.19487e+06	173710	0	2.07313e+06	693472	2.30187e+06	2.54384e+06	2.40724e+06	3.23903e+06	435565	1.55264e+07	2.66803e+07
T2R31_HUMAN	1	1	48.06	0.615698	0.650683	7.91515e+07	3.51581e+07	0.444187	0.0784635	BL	Rx	35598	Taste receptor type 2 member 31 OS=Homo sapiens OX=9606 GN=TAS2R31 PE=2 SV=2	7.28397e+06	1.0256e+07	2.94644e+06	1.69603e+07	1.25292e+07	3.24074e+06	866569	2.1851e+06	1.33107e+07	0	1.94124e+06	56024.7	1.7016e+06	268882	783194	984283	2.16952e+06	1.66761e+06	5.16153e+06	571353	1.75613e+06	3.26059e+06	2.06417e+06	1.80312e+06	1.05762e+06	2.73024e+06	1.9514e+06	1.92886e+06	1.50347e+06	2.33274e+06	1.74843e+06	1.36541e+06	3.60936e+06	1.73299e+06	469831	110825
ACHB2_HUMAN	1	1	41.24	0.616353	0.650683	8.21166e+08	1.28332e+09	1.5628	0.0783562	Rx	BL	57780	Neuronal acetylcholine receptor subunit beta-2 OS=Homo sapiens OX=9606 GN=CHRNB2 PE=1 SV=1	1.08462e+08	3.04064e+07	1.47959e+07	3.89854e+07	7.0887e+07	3.48589e+07	1.71423e+07	6.95911e+07	8.72111e+07	1.59616e+07	3.52834e+07	5.67035e+07	2.40347e+07	4.21929e+07	2.89613e+07	5.05496e+07	7.7261e+07	1.78776e+07	3.25166e+08	2.10302e+07	2.00257e+07	8.95045e+06	3.73819e+07	1.76933e+07	5.98594e+07	5.00759e+07	3.30348e+08	1.81039e+07	2.1924e+07	4.69425e+07	1.06428e+08	4.35617e+07	6.51427e+07	4.8994e+07	2.64163e+07	3.5278e+07
PI51C_HUMAN	1	1	38.57	0.618581	0.650683	3.14408e+08	5.26996e+08	1.67615	0.0779933	Rx	BL	73500	Phosphatidylinositol 4-phosphate 5-kinase type-1 gamma OS=Homo sapiens OX=9606 GN=PIP5K1C PE=1 SV=2	2.50417e+07	1.1437e+07	8.33029e+07	5.5813e+06	2.00715e+06	1.34429e+07	3.57403e+07	8.99768e+06	1.79835e+07	1.2818e+07	1.05529e+07	1.42452e+07	2.06344e+07	1.06786e+07	1.39994e+07	3.04751e+06	7.77197e+06	1.71253e+07	2.75711e+07	1.2537e+07	4.67379e+07	5.97535e+07	1.11468e+06	4.70572e+06	2.21092e+07	1.051e+08	1.01562e+08	3.59884e+07	6.14752e+07	2.28375e+06	1.20874e+07	6.76389e+06	7.78864e+06	6.79829e+06	7.74211e+06	4.87674e+06
LG3BP_HUMAN	2	1	94.46	0.619615	0.650683	9.11783e+08	1.54406e+09	1.69345	0.0778257	Rx	BL	66202	Galectin-3-binding protein OS=Homo sapiens OX=9606 GN=LGALS3BP PE=1 SV=1	1.11229e+08	9.22166e+06	3.27304e+07	3.48646e+07	4.50177e+07	1.06642e+07	1.76871e+08	4.06266e+07	1.30441e+08	8.06717e+06	3.32269e+07	1.49196e+07	3.01736e+07	3.61453e+07	2.16151e+07	1.17758e+08	1.44319e+07	4.37805e+07	9.09518e+07	4.06893e+07	6.34409e+07	3.30975e+07	3.52955e+07	1.01229e+08	2.07259e+08	1.74963e+07	8.71389e+06	1.08864e+08	3.60512e+07	9.12514e+06	1.64437e+07	1.98108e+08	3.10186e+06	2.44613e+07	5.3676e+08	1.29713e+07
ABCF1_HUMAN	1	1	39.22	0.622409	0.650683	7.36964e+07	2.7323e+07	0.370751	0.0773766	BL	Rx	96323	ATP-binding cassette sub-family F member 1 OS=Homo sapiens OX=9606 GN=ABCF1 PE=1 SV=2	1.602e+06	105028	725647	7.82491e+06	1.11162e+06	821788	1.63217e+06	290918	1.49565e+06	4.4292e+07	36436.5	1.33149e+06	7.0476e+06	1.13633e+06	306777	1.24487e+06	970733	1.72044e+06	968076	4.08177e+06	516016	685432	520527	341300	1.461e+06	1.25925e+06	2.15633e+06	21666	4.91363e+06	201947	785998	1.80039e+06	389272	944862	127872	6.14767e+06
SPIN3_HUMAN	4	1	161.4	0.623374	0.650683	2.59618e+09	2.06893e+09	0.796912	0.0772227	BL	Rx	29303	Spindlin-3 OS=Homo sapiens OX=9606 GN=SPIN3 PE=1 SV=1	2.28156e+07	1.11019e+08	1.15038e+08	1.88249e+07	4.20547e+07	1.10744e+08	5.38093e+08	5.12239e+07	8.08235e+07	7.20428e+07	5.81297e+08	5.24692e+07	1.59956e+06	4.06491e+07	5.59226e+07	7.25824e+07	6.43407e+07	5.64643e+08	1.07246e+08	6.60137e+07	1.61984e+08	1.5163e+08	5.88567e+07	1.04927e+08	1.65093e+08	5.62062e+07	4.61516e+07	1.70695e+08	4.23865e+08	4.41321e+07	1.04262e+08	1.42155e+08	8.11969e+07	8.88504e+07	9.4246e+07	1.41728e+06
PSD1_HUMAN	6	1	263.76	0.624263	0.650683	4.10109e+09	3.83843e+09	0.935955	0.0770812	BL	Rx	110102	PH and SEC7 domain-containing protein 1 OS=Homo sapiens OX=9606 GN=PSD PE=1 SV=2	2.10068e+08	1.34096e+08	1.22271e+08	4.43069e+08	1.65347e+08	3.15267e+08	1.4858e+08	4.56642e+08	2.08229e+08	1.64297e+08	2.58645e+08	1.54689e+08	5.73692e+07	2.07255e+08	2.72969e+08	2.77168e+08	2.87948e+08	2.17178e+08	3.0791e+08	1.8943e+08	2.28101e+08	1.92095e+08	3.1155e+08	1.56088e+08	2.0528e+08	1.11075e+08	1.79721e+08	2.70404e+08	1.55066e+08	9.5804e+07	1.71487e+08	2.78334e+08	2.3079e+08	1.71931e+08	1.87666e+08	3.957e+08
NPDC1_HUMAN	1	1	37.82	0.625082	0.650683	1.03362e+09	2.28713e+09	2.21273	0.0769514	Rx	BL	35122	Neural proliferation differentiation and control protein 1 OS=Homo sapiens OX=9606 GN=NPDC1 PE=1 SV=2	3.70361e+07	5.24661e+07	2.04258e+08	4.03128e+07	1.61072e+07	1.8567e+07	3.35984e+07	2.80131e+07	7.00081e+06	1.08641e+08	5.50284e+07	1.27537e+07	6.16038e+06	2.04502e+07	1.7518e+08	1.79922e+07	1.66884e+08	3.31748e+07	9.52811e+08	3.01537e+08	2.93248e+08	8.5114e+06	1.97071e+06	2.52222e+06	1.62817e+07	1.34393e+07	8.88189e+06	1.72474e+08	3.12546e+07	5.2151e+06	2.56742e+07	2.85472e+06	1.53852e+08	2.17551e+08	7.78354e+07	1.21664e+06
RAB23_HUMAN	3	1	126.56	0.6257	0.650683	2.0563e+07	4.18658e+07	2.03598	0.0768536	Rx	BL	26871	Ras-related protein Rab-23 OS=Homo sapiens OX=9606 GN=RAB23 PE=1 SV=1	134939	607500	444205	665121	524747	441745	1.38612e+06	1.27979e+06	3.52138e+06	5.47088e+06	1.8792e+06	0	245.942	62440.7	1.6098e+06	1.66692e+06	0	867969	203894	0	516599	1.19362e+06	279929	1.16941e+06	1.18391e+07	4.83427e+06	2.2261e+06	5.7786e+06	1.99238e+06	4.09405e+06	5.77557e+06	226454	301942	155074	0	1.27877e+06
ARI5B_HUMAN	4	1	160.81	0.626835	0.650683	9.17083e+08	1.5415e+09	1.68087	0.0766747	Rx	BL	133433	AT-rich interactive domain-containing protein 5B OS=Homo sapiens OX=9606 GN=ARID5B PE=1 SV=3	4.71293e+07	2.59042e+07	5.78032e+07	5.27971e+07	4.64811e+07	5.95935e+07	1.51296e+07	3.83358e+07	8.13615e+07	4.51196e+07	1.92573e+07	2.85178e+07	6.34801e+07	2.38836e+07	6.89114e+07	3.84718e+07	1.77767e+08	2.7139e+07	7.35148e+06	1.7622e+07	1.25286e+07	3.95171e+07	2.93092e+07	2.61883e+07	5.88308e+07	2.54646e+07	3.06567e+07	2.00826e+07	2.62519e+07	1.17609e+08	8.72506e+07	7.65174e+07	1.06867e+08	3.26163e+07	1.82155e+07	8.08618e+08
SYCP2_HUMAN	7	1	314.16	0.627358	0.650683	1.0803e+08	6.04904e+07	0.559939	0.0765926	BL	Rx	177239	Synaptonemal complex protein 2 OS=Homo sapiens OX=9606 GN=SYCP2 PE=2 SV=2	1.76813e+06	2.03242e+06	0	1.29287e+06	494209	247473	349312	1.9762e+06	916626	1.85667e+07	3.56045e+06	3.72391e+07	1.87668e+07	7.84587e+06	1.36452e+06	3.80211e+06	2.71367e+06	5.09376e+06	84718.1	522270	206022	861168	93520.4	705612	704666	4.25483e+06	2.16554e+06	209747	768610	4.11259e+06	4.2556e+06	3.80854e+07	1.98542e+06	494324	793329	187007
CFA47_HUMAN	2	1	74.87	0.628163	0.650683	4.40963e+07	7.49107e+07	1.6988	0.0764664	Rx	BL	365271	Cilia- and flagella-associated protein 47 OS=Homo sapiens OX=9606 GN=CFAP47 PE=2 SV=5	4.8661e+06	5.7703e+06	1.84154e+06	1.11044e+06	2.15085e+06	4.50811e+06	2.09876e+06	5.59872e+06	555429	1.83917e+06	2.31043e+06	1.31418e+06	671250	709921	3.73097e+06	240384	1.66017e+06	3.11962e+06	1.4722e+07	3.60301e+06	4.7339e+06	4.49171e+06	1.06822e+06	1.29342e+06	265023	1.80629e+06	259296	575402	1.40442e+07	4.03548e+06	5.82752e+06	2.40034e+06	6.24117e+06	6.37082e+06	2.77607e+06	396845
DR9C7_HUMAN	1	1	47.36	0.628565	0.650683	4.18923e+07	1.76247e+07	0.420714	0.0764036	BL	Rx	35525	Short-chain dehydrogenase/reductase family 9C member 7 OS=Homo sapiens OX=9606 GN=SDR9C7 PE=1 SV=1	1.40374e+06	257479	1.31011e+06	583081	2.88079e+06	1.61889e+06	980023	727828	1.35484e+06	0	1.01864e+07	1.65704e+06	4.28094e+06	3.04969e+06	138919	5.01089e+06	3.49146e+06	2.96013e+06	0	2.46287e+06	3.12557e+06	1.21841e+06	466448	559022	631139	87867.4	296441	0	1.71497e+06	380020	1.83039e+06	799.563	3.49393e+06	409052	392.103	947365
ABCAA_HUMAN	4	1	163.43	0.630512	0.651637	4.12745e+08	2.01582e+08	0.488392	0.0761004	BL	Rx	177443	ATP-binding cassette sub-family A member 10 OS=Homo sapiens OX=9606 GN=ABCA10 PE=2 SV=3	4.38728e+06	1.15361e+06	8.98589e+06	1.11494e+06	9.79872e+06	3.24821e+07	2.60195e+06	4.60314e+06	1.55709e+08	7.87911e+06	4.16849e+06	1.10994e+07	9.23365e+07	7.12532e+06	2.90262e+07	728743	3.1926e+07	7.61879e+06	3.35181e+06	3.49172e+06	3.76786e+06	1.46049e+07	4.22604e+07	1.27362e+07	7.44993e+06	1.15651e+06	1.1419e+07	1.89477e+06	1.44345e+07	4.17901e+06	2.41433e+06	2.06363e+06	2.88362e+07	2.38746e+07	1.81999e+07	5.44641e+06
FOXNB_HUMAN	2	1	85.9	0.63254	0.652482	2.28448e+09	2.42026e+09	1.05943	0.075787	BL	Rx	19012	FOXL2 neighbor protein OS=Homo sapiens OX=9606 GN=FOXL2NB PE=2 SV=1	8.11296e+06	8.66295e+06	7.07324e+07	1.54267e+07	4.50523e+08	4.88722e+08	2.25269e+07	3.84644e+07	4.16681e+07	2.15061e+07	8.5383e+06	9.81354e+07	3.43934e+07	1.1511e+08	1.95126e+08	4.06015e+08	2.18591e+08	4.22304e+07	3.73466e+07	2.06814e+07	1.61769e+07	1.32255e+08	5.29086e+08	4.08671e+08	3.06638e+07	2.15431e+07	3.67876e+07	2.40595e+07	2.34677e+07	1.04456e+08	1.7046e+08	2.12176e+08	1.52711e+08	2.24788e+08	2.28753e+08	4.61728e+07
CDC7_HUMAN	1	1	41.89	0.633382	0.652482	2.84991e+09	1.14167e+09	0.400598	0.0756576	BL	Rx	64646	Cell division cycle 7-related protein kinase OS=Homo sapiens OX=9606 GN=CDC7 PE=1 SV=1	1.39848e+07	9.11596e+06	2.3119e+07	1.09851e+07	9.63312e+07	3.96395e+07	6.56935e+07	2.43271e+08	2.83748e+07	1.40261e+08	1.57528e+07	9.41659e+07	1.89646e+09	1.33115e+07	2.24303e+07	2.29542e+07	7.92573e+07	3.47972e+07	1.35153e+07	7.96973e+06	1.95595e+08	3.15596e+08	4.53368e+07	3.41313e+07	1.36319e+07	1.38498e+07	4.15945e+07	1.29401e+07	4.76375e+07	6.32446e+07	4.72883e+07	2.67493e+07	6.10491e+07	4.72954e+07	2.43667e+07	1.29877e+08
DYH7_HUMAN	16	1	703.44	0.638605	0.656038	8.14023e+07	3.96076e+07	0.486566	0.074864	BL	Rx	464398	Dynein heavy chain 7, axonemal OS=Homo sapiens OX=9606 GN=DNAH7 PE=1 SV=2	85856.6	1.12733e+06	1.75512e+06	1.27648e+06	7.15541e+06	1.05322e+06	2.76671e+06	1.60793e+06	4.3217e+07	5.99538e+06	2.41678e+06	1.18342e+06	983672	3.73494e+06	2.74003e+06	2.26003e+06	1.41915e+06	623849	164499	1.3003e+06	1.33689e+06	1.69188e+06	6.45393e+06	2.86926e+06	2.12194e+06	2.29727e+06	6.76981e+06	18686.3	1.11024e+06	872478	720992	2.68698e+06	1.87167e+06	1.12325e+06	1.69212e+06	4.50541e+06
EFC4B_HUMAN	4	1	170.96	0.63979	0.656038	1.48592e+08	3.09391e+08	2.08216	0.0746862	Rx	BL	83940	EF-hand calcium-binding domain-containing protein 4B OS=Homo sapiens OX=9606 GN=CRACR2A PE=1 SV=2	3.5696e+06	3.83807e+06	6.05713e+06	4.34787e+06	2.06008e+07	7.03096e+06	1.34598e+07	9.11426e+06	7.65938e+06	9.28406e+06	4.49092e+06	1.91959e+06	1.85137e+07	1.65915e+07	7.48877e+06	1.07812e+06	5.64012e+06	7.90701e+06	1.23425e+07	1.10851e+07	7.95479e+06	4.21292e+06	5.5134e+06	1.17787e+06	3.69019e+06	1.35682e+08	6.8724e+06	1.18958e+07	2.18865e+06	8.78847e+06	9.68457e+06	2.1636e+06	1.01808e+07	6.21908e+06	3.80348e+06	6.59358e+07
SHSA7_HUMAN	5	1	208.82	0.640883	0.656038	7.88655e+08	3.73666e+08	0.473802	0.0745229	BL	Rx	56749	Protein shisa-7 OS=Homo sapiens OX=9606 GN=SHISA7 PE=2 SV=3	2.57885e+07	2.87921e+07	4.88919e+06	1.03936e+07	1.80678e+07	1.10458e+07	1.64376e+06	2.24428e+07	7.58413e+07	5.89209e+06	8.28484e+06	1.33093e+07	4.97397e+08	1.44074e+07	6.49812e+06	2.07672e+07	1.69054e+07	6.2891e+06	3.01769e+07	1.59989e+07	2.85059e+07	2.59368e+07	1.12402e+07	9.89189e+06	1.09877e+07	6.94076e+06	4.35351e+07	6.7636e+06	7.19531e+06	1.68682e+07	2.4986e+07	1.27135e+07	1.50393e+07	1.23639e+07	1.31146e+07	8.14076e+07
RYK_HUMAN	1	1	43.33	0.641026	0.656038	5.98646e+07	1.14731e+08	1.9165	0.0745015	Rx	BL	68626	Tyrosine-protein kinase RYK OS=Homo sapiens OX=9606 GN=RYK PE=1 SV=3	7.72844e+06	2.50624e+06	2.75303e+06	3.98181e+06	2.54028e+06	917037	3.77074e+06	2.46205e+06	2.89335e+06	2.10195e+06	2.73301e+06	2.09916e+06	1.01016e+07	3.97974e+06	2.28449e+06	295053	3.59388e+06	3.12277e+06	3.84493e+06	1.12609e+06	1.86779e+06	9.99977e+06	309357	2.47267e+06	1.78372e+06	5.60824e+07	1.44511e+06	4.10716e+06	5.95815e+06	1.2671e+06	3.39529e+06	5.77018e+06	3.97765e+06	2.38724e+06	2.05486e+06	6.88123e+06
GSTA1_HUMAN;GSTA2_HUMAN	2	1	77.68	0.641995	0.656038	5.16406e+08	2.98887e+08	0.578784	0.0743573	BL	Rx	25672	Glutathione S-transferase A1 OS=Homo sapiens OX=9606 GN=GSTA1 PE=1 SV=3	1.02347e+07	1.15404e+07	8.693e+06	1.51809e+07	1.71099e+07	5.71177e+06	4.60008e+06	1.85168e+07	2.79638e+07	3.07229e+06	5.60937e+06	3.52625e+07	1.50466e+07	1.44536e+07	1.3703e+07	1.69399e+07	5.50754e+06	2.8726e+08	1.57854e+07	4.48061e+06	3.87712e+06	7.5259e+06	9.78008e+06	5.03856e+06	2.83207e+07	3.15582e+07	2.85906e+07	8.75676e+06	6.29573e+06	6.7524e+07	3.00784e+07	1.2325e+07	3.41116e+06	7.68615e+06	8.39278e+06	1.94602e+07
UBP54_HUMAN	4	1	163.83	0.643113	0.656125	1.18796e+08	3.0924e+08	2.60311	0.0741917	Rx	BL	189609	Inactive ubiquitin carboxyl-terminal hydrolase 54 OS=Homo sapiens OX=9606 GN=USP54 PE=1 SV=4	6.41121e+06	1.18403e+07	895196	1.84759e+07	2.32697e+06	3.19124e+06	1.33434e+07	2.9256e+06	8.07603e+06	3.60431e+06	5.39346e+06	1.85126e+06	4.52278e+06	1.37756e+07	2.34682e+06	7.186e+06	1.18408e+07	789490	2.57373e+07	6.04484e+06	3.78244e+06	3.59906e+06	4.98911e+06	6.87951e+06	6.63321e+06	4.87295e+06	7.11219e+06	2.65245e+06	4.3001e+06	3.23436e+06	1.48561e+06	2.38538e+06	2.82752e+06	3.84945e+06	5.76219e+06	2.13092e+08
SHAN1_HUMAN	3	1	137.85	0.644155	0.656136	2.52641e+08	2.77148e+08	1.097	0.0740379	Rx	BL	225619	SH3 and multiple ankyrin repeat domains protein 1 OS=Homo sapiens OX=9606 GN=SHANK1 PE=1 SV=2	1.47413e+06	1.34493e+07	5.83139e+06	4.52061e+07	1.33852e+07	2.73014e+06	7.24746e+06	2.19065e+07	1.92331e+07	2.02963e+06	1.21052e+07	2.14286e+06	2.33034e+07	1.77983e+06	9.52082e+06	1.27086e+07	2.38732e+06	5.61999e+07	4.945e+06	3.03634e+06	3.11678e+06	7.1265e+06	7.67113e+07	1.19092e+07	1.93463e+06	4.88317e+06	1.3335e+07	1.87326e+07	9.18169e+06	6.86301e+06	3.04398e+06	2.85717e+06	868444	9.58589e+07	8.49307e+06	4.25134e+06
TETN_HUMAN	1	1	104.14	0.646986	0.657409	8.82097e+07	2.35002e+08	2.66412	0.0736232	Rx	BL	22921	Tetranectin OS=Homo sapiens OX=9606 GN=CLEC3B PE=1 SV=3	6.40024e+06	3.54143e+06	1.321e+07	5.63488e+06	4.26282e+06	1.28467e+06	833438	1.10337e+06	2.44734e+07	194256	1.21982e+06	8.93232e+06	7.66095e+06	1.51548e+06	3.644e+06	3.135e+06	294471	869198	4.16651e+07	1.12989e+06	3.06524e+06	1.7532e+06	2.01518e+06	2.31693e+06	546774	2.01305e+07	1.38411e+08	656159	3.69598e+06	384550	5.40445e+06	1.28513e+06	4.0917e+06	1.17015e+06	4.72925e+06	2.55003e+06
PRP8_HUMAN	4	1	159.55	0.648223	0.657409	2.75645e+09	1.69409e+09	0.61459	0.0734435	BL	Rx	274738	Pre-mRNA-processing-splicing factor 8 OS=Homo sapiens OX=9606 GN=PRPF8 PE=1 SV=2	3.36888e+07	8.46859e+07	1.53089e+07	7.42686e+07	2.55062e+06	8.21647e+06	1.15629e+07	3.83907e+08	1.18562e+08	9.33115e+08	4.88559e+08	1.17407e+07	4.58785e+08	3.32966e+06	1.01614e+07	1.26819e+07	2.85144e+06	1.02475e+08	6.17099e+07	8.13194e+07	7.82811e+07	6.66558e+06	6.86253e+06	5.029e+06	4.13867e+06	5.93078e+07	1.81264e+07	5.64432e+08	5.57849e+08	2.7029e+07	2.81781e+07	3.25178e+07	1.12307e+07	4.21401e+06	3.90784e+06	1.43289e+08
ZN414_HUMAN	1	1	66.35	0.648508	0.657409	1.9855e+08	3.96766e+08	1.99831	0.0734021	Rx	BL	33388	Zinc finger protein 414 OS=Homo sapiens OX=9606 GN=ZNF414 PE=1 SV=2	1.24878e+07	3.41293e+06	7.86988e+06	1.24181e+07	1.87515e+07	6.67114e+06	1.01303e+07	4.01269e+06	2.36655e+07	1.17022e+07	688286	4.1038e+07	4.70196e+06	3.92266e+06	3.89034e+06	1.34535e+07	1.96371e+07	96628.8	4.84791e+06	2.32421e+06	627414	2.78058e+07	1.33593e+08	1.58298e+07	8.02115e+06	2.75388e+07	3.74757e+07	65389.7	210276	2.38214e+07	2.01796e+07	4.73265e+06	4.11787e+07	2.59195e+07	8.85452e+06	1.37402e+07
C1S_HUMAN	5	1	305.81	0.650381	0.658257	1.59198e+10	1.71942e+10	1.08005	0.0731319	Rx	BL	78174	Complement C1s subcomponent OS=Homo sapiens OX=9606 GN=C1S PE=1 SV=1	5.33164e+08	7.20992e+08	1.31105e+09	4.69041e+08	1.15557e+09	1.21474e+09	7.94974e+08	1.58305e+09	6.60175e+08	7.88162e+08	6.36604e+08	1.58185e+09	1.14726e+09	5.85433e+08	8.98993e+08	4.62648e+08	7.533e+08	6.2276e+08	1.84718e+09	6.88154e+08	7.93802e+08	1.37922e+09	1.48723e+09	8.96563e+08	5.98878e+08	1.14704e+09	5.662e+08	7.80292e+08	5.0513e+08	6.31088e+08	1.23117e+09	3.34618e+08	8.21801e+08	8.77089e+08	8.60318e+08	1.74842e+09
F216A_HUMAN	3	2	116.24	0.652593	0.659446	6.9067e+09	7.12077e+09	1.03099	0.0728151	Rx	BL	31000	Protein FAM216A OS=Homo sapiens OX=9606 GN=FAM216A PE=2 SV=1	1.05264e+08	2.18642e+09	3.86969e+08	1.101e+09	5.97918e+07	1.0295e+08	6.60936e+08	1.26274e+08	3.72419e+07	1.14761e+09	5.17171e+08	3.23476e+07	3.90386e+07	7.11159e+07	1.08015e+08	4.66068e+07	6.22189e+07	1.15742e+08	1.86566e+09	2.43864e+09	4.47234e+08	1.07328e+08	1.04108e+08	6.7448e+07	9.52636e+07	7.9076e+08	1.76237e+08	3.00589e+07	6.50809e+08	2.70179e+07	2.02635e+07	9.26827e+07	4.48127e+07	5.83916e+07	6.03651e+07	4.36985e+07
LIPP_HUMAN	1	1	38.07	0.655287	0.661118	3.07479e+08	1.75008e+08	0.569171	0.0724329	BL	Rx	51923	Pancreatic triacylglycerol lipase OS=Homo sapiens OX=9606 GN=PNLIP PE=1 SV=1	1.13671e+07	3.11726e+06	3.39374e+06	0	1.34857e+07	4.95608e+06	552348	5.62576e+06	5.94156e+06	2.55258e+07	2.06775e+07	6.37837e+06	1.15955e+08	1.46381e+07	1.70767e+07	9.36241e+06	1.49336e+07	3.44917e+07	5.18703e+06	7.4485e+06	1.20373e+07	6.54092e+06	9.39209e+06	1.2559e+07	4.86236e+06	9.90157e+06	3.51305e+06	3.72787e+07	1.81929e+06	2.14623e+06	1.7393e+07	2.0114e+06	3.46113e+07	2.09452e+06	4.00602e+06	2.20561e+06
AK1C3_HUMAN	1	1	38.93	0.656555	0.661347	8.07208e+09	8.99228e+09	1.114	0.0722545	Rx	BL	37229	Aldo-keto reductase family 1 member C3 OS=Homo sapiens OX=9606 GN=AKR1C3 PE=1 SV=4	7.09589e+07	9.85005e+08	1.18842e+08	1.64887e+08	4.05841e+08	3.41439e+08	1.4702e+08	2.70812e+09	2.00181e+08	2.86229e+08	3.41473e+08	1.10395e+08	4.69835e+07	7.05287e+07	1.03432e+09	2.63661e+08	2.69261e+08	5.06931e+08	2.78922e+08	1.70592e+09	8.87696e+08	1.80501e+08	8.30197e+08	2.34773e+08	1.60442e+08	2.00549e+08	7.02648e+07	3.78596e+08	1.53882e+09	2.57112e+08	3.06788e+08	6.27169e+07	6.06341e+07	1.02598e+09	7.69347e+08	4.30233e+07
ATG2A_HUMAN	2	1	93.57	0.660072	0.663838	1.01297e+09	7.67612e+08	0.757786	0.071764	BL	Rx	214893	Autophagy-related protein 2 homolog A OS=Homo sapiens OX=9606 GN=ATG2A PE=1 SV=3	3.44711e+08	5.15532e+07	3.92634e+06	1.36978e+07	6.63243e+07	9.25655e+07	3.05515e+07	9.39076e+07	2.52409e+07	2.83775e+07	4.36445e+07	1.55967e+07	6.33152e+07	2.28868e+07	2.29465e+07	3.82771e+07	2.83162e+07	2.7128e+07	2.52528e+07	2.04829e+07	3.13553e+07	3.81783e+07	1.32755e+08	6.60826e+07	1.06107e+08	2.62924e+07	1.18549e+07	3.41826e+07	3.16024e+07	2.90221e+07	9.00734e+06	2.0719e+07	4.39852e+07	7.97295e+07	3.96892e+07	2.13133e+07
TBX4_HUMAN	2	1	81.8	0.663809	0.663881	966195	3.02901e+07	31.3499	0.0712503	Rx	BL	60622	T-box transcription factor TBX4 OS=Homo sapiens OX=9606 GN=TBX4 PE=1 SV=2	15263.3	367.742	8015.59	49781.9	122445	68095.1	13339.7	29966.8	201097	6522.12	8362.42	6471.33	89363.2	63.9738	279072	1550.16	55857.4	10560.1	1450.36	65981.3	3023.87	161.99	22715	20728.4	8142.56	172381	2.91564e+07	124868	516625	379.643	0	0	63457.7	35918.1	35834.7	62008.4
TTC27_HUMAN	1	1	38.01	0.66445	0.663881	1.72197e+09	1.38542e+09	0.804556	0.0711629	BL	Rx	97883	Tetratricopeptide repeat protein 27 OS=Homo sapiens OX=9606 GN=TTC27 PE=1 SV=1	6.14104e+07	1.89788e+07	5.81538e+07	2.8466e+07	4.21483e+07	8.79535e+07	9.61841e+06	9.64934e+07	1.44335e+08	1.11982e+08	2.02443e+07	4.83974e+07	7.65962e+08	2.52681e+07	4.29872e+07	3.96959e+07	9.01917e+07	2.96817e+07	3.18143e+07	9.59765e+07	7.91999e+07	8.50462e+07	7.70998e+07	3.61629e+07	7.91445e+07	1.87186e+07	1.60952e+07	4.25382e+07	3.99454e+07	1.46056e+08	1.35346e+08	5.90771e+07	6.45647e+07	3.55854e+07	2.99533e+07	3.13096e+08
FINC_HUMAN	16	5	1026.01	0.665371	0.663881	2.28231e+10	2.06118e+10	0.903111	0.0710377	BL	Rx	275742	Fibronectin OS=Homo sapiens OX=9606 GN=FN1 PE=1 SV=5	8.36587e+08	1.18699e+09	1.37145e+09	1.18751e+09	1.08312e+09	1.11821e+09	7.83026e+08	1.26112e+09	1.06837e+09	1.17369e+09	9.80315e+08	1.55993e+09	7.32754e+08	8.42571e+08	1.51902e+09	1.05717e+09	1.73688e+09	3.32439e+09	1.36961e+09	1.46614e+09	1.6586e+09	1.91759e+09	8.17105e+08	1.09801e+09	1.53483e+09	4.83957e+08	8.59024e+08	9.7178e+08	1.2879e+09	1.00617e+09	9.26651e+08	6.32778e+08	1.10929e+09	1.06579e+09	1.72713e+09	6.79462e+08
NOL11_HUMAN	1	1	42.15	0.666157	0.663881	6.78301e+09	3.79678e+09	0.559748	0.0709314	BL	Rx	82041	Nucleolar protein 11 OS=Homo sapiens OX=9606 GN=NOL11 PE=1 SV=1	2.31817e+08	1.33408e+08	9.20472e+08	1.15291e+08	1.54274e+08	1.2322e+08	2.63307e+08	1.22962e+08	1.08806e+08	1.24416e+08	2.31836e+08	4.75676e+08	2.54959e+09	8.4787e+07	1.07426e+08	1.59427e+08	1.51264e+08	7.25036e+08	1.81421e+08	5.39367e+08	2.79557e+08	1.64179e+08	1.42766e+08	1.38678e+08	1.15555e+08	2.05378e+08	2.03478e+08	1.38697e+08	1.3183e+08	1.67713e+08	4.50049e+08	1.66147e+08	1.50284e+08	1.99207e+08	1.3102e+08	2.91453e+08
WAC2A_HUMAN;WAC2C_HUMAN	3	1	125.64	0.667187	0.663881	8.45946e+07	2.20338e+08	2.60463	0.0707923	Rx	BL	147266	WASH complex subunit 2A OS=Homo sapiens OX=9606 GN=WASHC2A PE=1 SV=3	1.88032e+06	1.04948e+06	3.02066e+06	3.78252e+06	2.30396e+06	1.29027e+07	190027	3.12634e+06	4.97379e+06	1.06985e+06	5.46806e+06	1.1961e+06	4.5366e+06	9.48002e+06	1.70593e+07	6.9856e+06	2.08844e+06	3.48082e+06	1.24791e+06	4.47725e+06	3.16297e+06	611569	9.35491e+07	3.17156e+07	1.71523e+06	5.66213e+06	1.24502e+06	1.59531e+06	166622	6.68988e+06	1.41033e+06	6.2449e+06	2.81688e+07	5.55743e+06	8.39207e+06	1.87255e+07
AXIN1_HUMAN	1	1	53.51	0.668245	0.663881	2.05104e+07	4.44906e+07	2.16917	0.0706502	Rx	BL	96488	Axin-1 OS=Homo sapiens OX=9606 GN=AXIN1 PE=1 SV=2	376325	1.60558e+06	214945	3.19623e+06	1.65273e+06	300042	597058	0	136267	4.41132e+06	941820	432028	645736	1.05094e+06	76259.4	203682	1.33476e+06	3.33469e+06	5618.43	19119	3.44781e+06	1.64573e+06	614502	131688	2.28366e+06	1.31053e+07	7.60139e+06	1.44367e+06	637100	351556	1.28617e+06	3.22043e+06	1.00635e+06	0	405950	7.2846e+06
ERCC2_HUMAN	2	1	78.6	0.669116	0.663881	3.04696e+08	4.82964e+08	1.58507	0.0705335	Rx	BL	87652	General transcription and DNA repair factor IIH helicase subunit XPD OS=Homo sapiens OX=9606 GN=ERCC2 PE=1 SV=1	1.53853e+07	1.15688e+07	8.9129e+06	1.49182e+07	4.09146e+06	9.06986e+06	2.97853e+07	2.04143e+07	6.71994e+06	2.0169e+07	2.85876e+07	1.59849e+07	1.72912e+07	4.62152e+07	1.41984e+07	1.63593e+07	1.71433e+07	7.88087e+06	1.1588e+07	1.13461e+07	1.71872e+07	9.29035e+06	1.77745e+07	1.47038e+07	1.03287e+07	2.86014e+07	1.06989e+08	3.70901e+06	3.45112e+06	2.27298e+07	3.76419e+06	7.71694e+06	1.86038e+07	1.79134e+07	2.14798e+07	1.55787e+08
VWF_HUMAN	2	1	116.31	0.669773	0.663881	3.19376e+09	2.66448e+09	0.834275	0.0704458	BL	Rx	322401	von Willebrand factor OS=Homo sapiens OX=9606 GN=VWF PE=1 SV=4	6.68005e+08	1.10737e+08	5.17886e+07	1.77429e+08	2.60674e+08	2.22181e+08	2.3607e+08	1.77841e+08	5.57777e+07	1.43953e+08	1.85122e+08	2.66488e+07	4.86147e+07	1.31388e+08	1.09568e+08	7.80528e+07	2.2501e+08	2.84902e+08	3.34367e+08	2.70797e+08	6.02052e+07	3.16266e+07	2.18093e+08	9.34207e+07	1.04706e+08	2.32169e+08	1.39334e+08	7.44175e+07	1.1845e+08	6.2188e+07	2.31603e+07	6.1217e+07	7.16371e+07	1.44384e+08	1.53602e+08	4.70702e+08
NKX24_HUMAN	1	1	40.85	0.670559	0.663881	2.76296e+07	5.04594e+07	1.82628	0.0703411	Rx	BL	36270	Homeobox protein Nkx-2.4 OS=Homo sapiens OX=9606 GN=NKX2-4 PE=1 SV=3	0	1.26365e+06	889709	690324	1.5896e+06	1.95056e+06	1.06437e+06	880693	3.04672e+06	2.14311e+06	0	853626	1.6625e+06	2.40769e+06	601276	5.75279e+06	1.58268e+06	1.25028e+06	84447.5	1.02933e+06	0	1.4948e+06	1.32862e+06	423154	2.30841e+06	761516	1.07395e+07	1.9148e+07	7.10706e+06	2.38334e+06	1.4423e+06	708116	687472	239884	416813	156568
ATPG_HUMAN	2	1	93.35	0.672439	0.664707	2.33338e+08	9.02458e+07	0.386759	0.0700922	BL	Rx	33032	ATP synthase subunit gamma, mitochondrial OS=Homo sapiens OX=9606 GN=ATP5F1C PE=1 SV=1	2.92705e+06	2.49527e+06	7.46411e+06	2.09614e+06	2.27745e+06	2.15572e+06	1.02683e+06	2.88792e+06	2.25552e+06	3.31393e+06	2.5932e+06	1.08944e+07	406414	2.16318e+06	2.33823e+06	1.80111e+08	3.47069e+06	2.461e+06	3.9715e+06	2.69388e+06	1.85888e+06	4.0786e+06	1.16618e+06	8.96148e+06	3.80744e+06	6.87936e+06	3.01085e+06	5.35744e+06	5.58613e+06	4.36367e+06	3.23391e+06	5.53527e+06	6.67819e+06	7.69277e+06	1.49346e+07	435646
HXD13_HUMAN	2	1	93.98	0.673645	0.664775	1.72189e+08	9.96034e+07	0.578455	0.0699335	BL	Rx	36364	Homeobox protein Hox-D13 OS=Homo sapiens OX=9606 GN=HOXD13 PE=1 SV=3	6.6168e+06	1.50112e+07	441302	6.95888e+07	3.4145e+06	656514	4.27705e+07	1.1835e+06	5.99409e+06	2.55941e+06	5.8218e+06	1.46893e+06	4.93418e+06	3.85126e+06	325228	2.92385e+06	1.42851e+06	3.19836e+06	856104	3.13519e+07	5.40755e+06	1.271e+07	952075	2.25887e+06	6.01208e+06	9.26426e+06	4.48784e+06	370799	2.05391e+06	1.99315e+06	3.1386e+06	1.30143e+06	1.24225e+06	6.37853e+06	6.09503e+06	3.72908e+06
AT2C2_HUMAN	5	1	229.79	0.674698	0.664775	1.88737e+08	7.36868e+07	0.390422	0.0697957	BL	Rx	104243	Calcium-transporting ATPase type 2C member 2 OS=Homo sapiens OX=9606 GN=ATP2C2 PE=1 SV=3	2.18398e+06	1.01639e+06	1.80242e+06	4.86284e+06	672772	2.59446e+06	0	3.18641e+06	1.32798e+06	5.04111e+06	4.52609e+06	1.13175e+06	1.53759e+08	251605	1.06076e+06	1.28333e+06	1.31769e+06	2.71798e+06	850814	2.82455e+06	300846	1.6526e+06	5.8923e+06	4.3997e+06	186159	1.67975e+06	189037	4.24778e+07	17382.4	1.51644e+06	1.33535e+06	723299	3.10765e+06	110267	2.51543e+06	3.9075e+06
SYHM_HUMAN	1	1	37.53	0.675646	0.664775	1.76662e+09	5.49761e+08	0.311194	0.069672	BL	Rx	57593	Histidine--tRNA ligase, mitochondrial OS=Homo sapiens OX=9606 GN=HARS2 PE=1 SV=1	4.60898e+06	1.83105e+07	4.44058e+07	5.78976e+06	6.40159e+07	3.10322e+07	2.92015e+07	1.92756e+07	9.72315e+06	4.49039e+07	1.10512e+07	5.61959e+06	1.36931e+09	3.50797e+07	3.12324e+07	2.60596e+06	2.77892e+07	1.26631e+07	2.71758e+07	1.60126e+07	4.05786e+07	1.29929e+07	2.19579e+07	2.51953e+07	2.0826e+07	7.87488e+06	1.58751e+07	3.88135e+07	3.15941e+07	1.21018e+07	1.57903e+07	1.21775e+07	3.71537e+07	2.48147e+07	2.42257e+07	1.64601e+08
RSRP1_HUMAN	1	1	39.14	0.676958	0.665036	1.07528e+07	4.8235e+06	0.448581	0.0695016	BL	Rx	33650	Arginine/serine-rich protein 1 OS=Homo sapiens OX=9606 GN=RSRP1 PE=1 SV=2	0	230766	319985	0	2.04246e+06	14254.2	0	116074	58323.5	7621.91	329308	854258	0	4.54185e+06	20684	87976.9	2.12781e+06	1432.92	0	174311	140983	0	74917	495824	0	0	1.77993e+06	283081	5705.57	408855	214006	1.02635e+06	187936	31027.9	572.201	0
3BP1_HUMAN;BGIN_HUMAN	9	1	387.81	0.678658	0.665386	8.3862e+08	4.33128e+08	0.516477	0.0692821	BL	Rx	76008	SH3 domain-binding protein 1 OS=Homo sapiens OX=9606 GN=SH3BP1 PE=1 SV=3	4.54078e+07	413430	8.71372e+06	3.59094e+07	1.51564e+08	9.34536e+06	1.40391e+08	876016	2.34756e+08	7.30077e+06	7.30886e+07	3.36282e+07	31771.3	1.47451e+07	4.73805e+06	1.89156e+07	5.19968e+06	5.35954e+07	535537	1.60098e+06	1.07657e+07	1.2065e+07	5.22903e+06	1.55674e+08	1.52631e+07	4.37989e+06	9.46254e+06	5.17247e+07	2.10558e+07	1.30871e+07	2.74509e+07	4.26185e+07	2.72182e+07	2.67576e+07	8.17425e+06	64978.6
ITIH2_HUMAN	11	3	739.43	0.679903	0.665386	1.17141e+10	9.75596e+09	0.832836	0.0691222	BL	Rx	106853	Inter-alpha-trypsin inhibitor heavy chain H2 OS=Homo sapiens OX=9606 GN=ITIH2 PE=1 SV=2	4.32282e+08	1.43801e+09	3.0248e+08	1.2741e+09	6.83099e+08	1.00081e+09	1.59506e+08	6.70052e+08	2.69715e+08	3.2254e+08	1.56228e+08	7.96729e+08	1.81181e+09	3.39502e+08	5.65785e+08	1.7704e+08	9.64238e+08	3.5021e+08	1.16223e+09	5.66757e+08	2.95328e+08	7.24013e+08	8.50907e+08	5.29397e+08	3.8564e+08	1.33333e+08	4.42116e+08	1.09226e+08	3.3367e+08	1.08348e+09	6.31971e+08	3.17628e+08	5.86381e+08	2.96582e+08	5.43386e+08	7.63915e+08
KDM4D_HUMAN	1	1	43.02	0.680454	0.665386	2.0341e+10	2.29142e+10	1.1265	0.0690517	Rx	BL	59193	Lysine-specific demethylase 4D OS=Homo sapiens OX=9606 GN=KDM4D PE=1 SV=3	5.83495e+08	1.03163e+09	2.152e+09	5.57897e+08	2.14462e+09	1.76667e+09	4.11405e+08	1.11131e+09	6.10472e+08	8.59203e+08	6.39964e+08	3.88609e+09	1.59109e+08	6.83905e+08	1.40994e+09	3.00463e+08	1.16162e+09	8.71146e+08	2.46833e+09	1.87855e+09	1.92311e+09	1.16732e+09	1.88715e+09	1.38228e+09	8.04836e+08	1.87535e+08	3.55223e+08	8.95076e+08	8.11029e+08	6.23327e+08	1.0852e+09	1.11663e+09	1.62975e+09	2.54788e+09	2.03116e+09	1.19796e+08
C144B_HUMAN	1	1	39.6	0.682573	0.665659	5.84105e+07	2.59929e+08	4.45004	0.0687823	Rx	BL	83698	Coiled-coil domain-containing protein 144B OS=Homo sapiens OX=9606 GN=CCDC144B PE=2 SV=1	3.0326e+06	1.9264e+06	1.08595e+06	2.44452e+06	2.3675e+06	2.977e+06	3.00042e+06	3.45264e+06	1.46871e+06	2.54546e+06	6.59057e+06	487879	1.66904e+07	2.90151e+06	483638	2.09608e+06	356872	4.50227e+06	805663	4.14128e+06	1.4845e+06	595319	1.23442e+07	919921	1.73493e+06	1.08875e+06	348677	2.08397e+08	2.81807e+06	1.20953e+06	745299	5.85059e+06	2.01809e+06	631264	1.21743e+06	1.35784e+07
NGF_HUMAN	2	1	83.63	0.682828	0.665659	3.97988e+07	2.33464e+07	0.58661	0.0687499	BL	Rx	27284	Beta-nerve growth factor OS=Homo sapiens OX=9606 GN=NGF PE=1 SV=3	91383.7	916909	626296	0	1.94245e+06	1.9617e+06	1.87326e+06	1.53173e+07	7.87873e+06	383622	1.10531e+06	657476	1.98765e+06	1.70274e+06	0	3.01485e+06	0	339118	199418	1.54432e+06	1.46566e+06	3.68079e+06	401715	1.67843e+06	39926.1	0	3.0927e+06	56911.2	515468	277698	1.11224e+06	636571	2.70108e+06	305283	2.30657e+06	3.33159e+06
RMND1_HUMAN	1	1	38.76	0.684708	0.666334	9.17843e+07	3.12647e+07	0.340632	0.068513	BL	Rx	51970	Required for meiotic nuclear division protein 1 homolog OS=Homo sapiens OX=9606 GN=RMND1 PE=1 SV=2	2.96626e+06	385546	472216	2.18833e+07	4.45611e+06	1.83448e+06	3.82642e+07	1.7419e+06	1.98296e+06	3.07136e+06	988083	1.51177e+06	72224.3	7.20573e+06	595199	1.27446e+06	0	3.07851e+06	336228	0	275282	681278	2.01249e+06	136688	3.73727e+06	2.91262e+06	4.3306e+06	1.06214e+06	1.93867e+06	3.06956e+06	1.91855e+06	1.7633e+06	1.60755e+06	1.08877e+06	3.06824e+06	1.32545e+06
HEP2_HUMAN	8	5	403.03	0.686707	0.666334	2.44731e+09	2.62836e+09	1.07398	0.068263	Rx	BL	57205	Heparin cofactor 2 OS=Homo sapiens OX=9606 GN=SERPIND1 PE=1 SV=3	1.70775e+08	2.03105e+08	1.72953e+08	8.23763e+07	1.61475e+08	1.58214e+08	4.6683e+07	1.583e+08	3.88775e+08	8.07219e+07	5.45168e+07	2.02765e+08	3.8936e+07	1.49804e+08	1.43103e+08	2.61419e+07	1.39826e+08	6.88426e+07	4.13251e+08	1.75792e+08	1.34003e+08	1.08442e+08	1.41517e+08	8.82488e+07	8.78063e+07	1.29211e+08	2.65509e+08	7.54191e+07	8.88333e+07	1.7196e+08	1.79486e+08	4.41177e+07	1.15388e+08	1.44271e+08	9.01173e+07	1.74986e+08
ENTP3_HUMAN	2	1	86.87	0.688409	0.666334	2.09615e+08	1.38086e+08	0.658757	0.0680517	BL	Rx	59809	Ectonucleoside triphosphate diphosphohydrolase 3 OS=Homo sapiens OX=9606 GN=ENTPD3 PE=1 SV=2	1.68748e+07	1.0138e+06	3.73965e+07	2.47129e+07	3.64931e+06	2.1023e+06	4.10177e+06	3.57825e+06	5.54637e+06	3.06523e+06	1.26538e+07	400245	1.77508e+06	4.96497e+07	2.05213e+07	9.18019e+06	1.33938e+07	0	650913	913165	1.28921e+06	1.4197e+07	69363.2	3.6625e+06	1.06176e+07	2.81385e+06	7.7005e+06	2.85782e+06	1.05149e+07	5.45747e+06	5.2042e+07	4.53785e+06	7.97836e+06	6.32792e+06	6.45509e+06	0
SV2C_HUMAN	1	1	41.82	0.689309	0.666334	2.79433e+08	9.86268e+08	3.52953	0.0679406	Rx	BL	83315	Synaptic vesicle glycoprotein 2C OS=Homo sapiens OX=9606 GN=SV2C PE=1 SV=1	5.12638e+06	7.54962e+06	5.60812e+06	8.27554e+06	1.95184e+06	6.82014e+06	9.65541e+06	1.75051e+07	8.14077e+06	4.54437e+07	2.80133e+07	1.04553e+07	8.272e+07	1.71413e+07	6.00437e+06	6.62955e+06	2.28271e+06	1.01097e+07	3.61594e+06	9.05023e+06	2.33421e+06	1.30093e+07	6.55339e+06	3.33492e+06	1.6924e+07	1.68947e+07	2.39338e+07	7.03461e+06	1.59762e+07	1.47399e+07	1.68404e+07	1.42621e+07	6.53618e+06	2.9802e+06	4.44122e+06	8.07807e+08
SMG8_HUMAN	5	1	225.92	0.689682	0.666334	1.89113e+08	3.85568e+08	2.03882	0.0678947	Rx	BL	110983	Protein SMG8 OS=Homo sapiens OX=9606 GN=SMG8 PE=1 SV=1	3.18681e+06	9.63694e+06	3.38849e+06	942117	1.55796e+06	1.98011e+06	8.48842e+06	2.0639e+06	2.10677e+07	5.22627e+06	2.64883e+07	3.3171e+07	9.10402e+06	4.22502e+07	1.0781e+06	8.71192e+06	6.24135e+06	4.52966e+06	2.62863e+06	2.13263e+06	967458	3.21518e+07	6.79445e+06	7.93182e+06	3.88279e+06	1.65864e+07	1.50106e+06	5.56921e+06	1.33187e+07	2.40298e+08	1.39166e+07	1.43406e+07	1.30999e+06	3.51315e+06	1.24906e+07	6.23374e+06
UT14A_HUMAN	3	1	122.67	0.689811	0.666334	3.32036e+09	9.32901e+08	0.280964	0.0678788	BL	Rx	88095	U3 small nucleolar RNA-associated protein 14 homolog A OS=Homo sapiens OX=9606 GN=UTP14A PE=1 SV=1	6.35983e+07	2.32914e+07	6.72724e+07	5.72773e+07	2.87931e+07	1.99146e+07	1.04388e+07	3.48121e+07	1.01992e+07	3.3971e+07	3.6368e+07	5.13289e+08	1.54284e+09	7.63126e+08	1.78314e+07	8.17646e+06	1.92993e+07	6.98618e+07	5.1753e+07	3.76084e+07	7.75709e+07	3.58506e+07	1.6429e+07	1.22232e+07	3.1853e+07	6.04928e+07	9.38358e+07	3.12406e+07	3.0307e+07	4.55743e+07	8.13428e+07	5.88224e+07	5.23921e+07	1.30239e+08	6.57866e+07	1.95791e+07
AN34A_HUMAN	3	1	131.93	0.69349	0.668872	3.58574e+07	8.72795e+07	2.43407	0.0674297	Rx	BL	52888	Ankyrin repeat domain-containing protein 34A OS=Homo sapiens OX=9606 GN=ANKRD34A PE=1 SV=2	1.20016e+06	374825	56411.9	5.77095e+06	1.99472e+06	55542	7.67177e+06	495030	1.50143e+06	5.50182e+06	4.38973e+06	622871	1.04748e+06	311467	1.77816e+06	1.06853e+06	378464	1.638e+06	37439.6	528990	529120	3.40185e+07	0	1.07244e+06	6.82918e+06	9.2211e+06	2.61212e+06	4.71225e+06	930532	1.03132e+06	321003	10086.6	2.16426e+06	3.4458e+06	1.23032e+06	1.85851e+07
YBOX3_HUMAN	1	1	41.42	0.695293	0.669115	1.1296e+08	1.21139e+09	10.7241	0.0672122	Rx	BL	40066	Y-box-binding protein 3 OS=Homo sapiens OX=9606 GN=YBX3 PE=1 SV=4	1.25347e+06	1.77146e+06	382534	2.40844e+06	2.19569e+06	2.21311e+06	1.21717e+07	6.87966e+06	3.50114e+06	2.18223e+06	50886	6.37807e+06	4.26105e+07	8.05274e+06	1.08131e+07	2.04423e+06	7.44365e+06	607035	859185	1.17476e+06	1.1939e+06	1.43965e+06	2.12819e+06	5.2357e+06	3.87624e+06	1.32563e+06	1.60932e+06	1.15829e+06	2.95833e+06	2.75105e+06	1.02688e+07	5.82044e+06	4.05352e+06	1.57518e+06	3.4639e+06	1.1605e+09
DDX54_HUMAN	4	1	170.5	0.695848	0.669115	6.56639e+07	1.43487e+08	2.18517	0.0671455	Rx	BL	98819	ATP-dependent RNA helicase DDX54 OS=Homo sapiens OX=9606 GN=DDX54 PE=1 SV=2	4.19207e+06	5.5058e+06	2.39431e+06	1.53757e+06	1.73688e+06	1.251e+06	1.99133e+06	2.62816e+06	2.44159e+06	1.2608e+06	873105	1.79122e+07	879081	5.10364e+06	3.58121e+06	5.91436e+06	1.45034e+06	5.01042e+06	5.33729e+06	4.12889e+06	3.61996e+06	3.44915e+06	703309	1.82531e+06	1.41222e+06	2.07293e+06	757135	731104	9.44945e+07	2.58408e+06	7.93134e+06	8.28269e+06	1.74e+06	1.67083e+06	2.12683e+06	619519
BAG6_HUMAN	3	1	112.91	0.699163	0.671287	9.61253e+07	8.68954e+07	0.90398	0.0667505	BL	Rx	119790	Large proline-rich protein BAG6 OS=Homo sapiens OX=9606 GN=BAG6 PE=1 SV=2	5.54428e+06	3.23592e+06	2.20924e+06	1.15935e+07	3.0373e+06	9.4229e+06	5.30141e+06	4.69581e+06	1.1028e+06	6.20419e+06	2.16472e+06	2.53611e+06	3.81153e+06	4.82566e+06	2.53139e+07	763947	3.24684e+06	1.11519e+06	5.81435e+06	1.66438e+06	3.83662e+06	2.9596e+06	4.46199e+06	1.81022e+06	6.0693e+06	2.71931e+06	9.95182e+06	1.12962e+06	1.63574e+06	1.01094e+07	3.32562e+06	7.83326e+06	2.9185e+06	2.78265e+06	1.46132e+07	3.25981e+06
XIRP2_HUMAN	8	3	378.03	0.70094	0.671978	8.31102e+09	7.89243e+09	0.949634	0.066541	BL	Rx	383888	Xin actin-binding repeat-containing protein 2 OS=Homo sapiens OX=9606 GN=XIRP2 PE=1 SV=2	3.85852e+08	3.3677e+08	6.42306e+07	4.32238e+08	7.17191e+08	8.79518e+08	2.79826e+08	8.10887e+08	7.27196e+08	4.04358e+08	2.54105e+08	2.1795e+08	7.22193e+08	2.39169e+08	5.00875e+08	2.98141e+08	7.04646e+08	3.35878e+08	5.88357e+08	4.21364e+08	4.30266e+08	3.04454e+08	8.32474e+08	6.48221e+08	3.5581e+08	5.26661e+08	9.56517e+08	3.10998e+08	2.92419e+08	1.52948e+08	3.62782e+08	2.84499e+08	4.61075e+08	4.6818e+08	4.35913e+08	5.94909e+07
MF2L2_HUMAN	3	1	122.34	0.703477	0.673395	6.33734e+10	5.64058e+10	0.890054	0.0662445	BL	Rx	128167	Probable guanine nucleotide exchange factor MCF2L2 OS=Homo sapiens OX=9606 GN=MCF2L2 PE=2 SV=3	4.00233e+09	3.29233e+09	5.83233e+09	1.90982e+09	5.65989e+09	5.20605e+09	2.23448e+09	5.72706e+09	5.37984e+08	2.86393e+09	2.25779e+09	2.10235e+09	7.54151e+08	5.79666e+09	4.5684e+09	1.71075e+09	5.95984e+09	2.95726e+09	6.32153e+09	3.43481e+09	3.34896e+09	1.377e+09	7.20938e+09	6.74381e+09	2.58707e+09	1.88462e+09	9.72185e+08	2.83739e+09	2.27475e+09	2.5839e+09	2.22674e+09	6.76688e+08	3.49263e+09	3.39728e+09	3.43253e+09	1.60449e+09
PA2G4_HUMAN	1	1	36.98	0.707808	0.674337	2.87584e+07	6.12877e+07	2.13112	0.0657457	Rx	BL	44101	Proliferation-associated protein 2G4 OS=Homo sapiens OX=9606 GN=PA2G4 PE=1 SV=3	3.84536e+06	9840.87	644090	2.78112e+06	5.66964e+06	316378	523241	1.60497e+06	2.89142e+06	1.23144e+06	0	222944	1.38039e+06	189308	3.28517e+06	418436	1.96749e+06	1.77721e+06	0	1.45067e+06	747016	1.4551e+06	360241	5.11832e+06	237878	374271	1.94893e+06	729642	499776	1.39472e+06	9.34296e+06	4.91605e+06	8.37079e+06	3.54588e+06	1.80428e+07	2.75264e+06
ZN292_HUMAN	5	1	206.95	0.708357	0.674337	3.74486e+10	4.1628e+10	1.1116	0.0656832	Rx	BL	309527	Zinc finger protein 292 OS=Homo sapiens OX=9606 GN=ZNF292 PE=1 SV=3	1.70137e+09	1.52371e+09	3.11991e+09	1.76054e+09	2.73084e+09	3.47624e+09	1.19928e+09	2.46314e+09	2.05467e+09	2.64585e+09	1.29122e+09	2.82934e+09	1.11021e+09	1.75218e+09	2.06193e+09	1.34976e+09	2.82455e+09	1.55387e+09	3.63309e+09	3.18296e+09	2.73708e+09	1.68386e+09	2.8677e+09	2.6104e+09	2.57653e+09	2.9547e+09	1.85475e+09	2.48141e+09	2.34803e+09	2.57844e+08	3.30221e+09	8.84074e+08	2.44987e+09	1.96117e+09	2.25617e+09	1.58614e+09
ZN829_HUMAN	2	1	83.02	0.709481	0.674337	6.90057e+07	1.37942e+07	0.1999	0.0655555	BL	Rx	51478	Zinc finger protein 829 OS=Homo sapiens OX=9606 GN=ZNF829 PE=1 SV=1	1.83368e+06	1.84511e+06	0	5.11797e+06	446830	1.65928e+06	250295	0	148028	166591	4.77871e+06	1.8323e+06	3.91461e+07	293203	2.16149e+06	1.31702e+06	4.41649e+06	3.59258e+06	274917	14623.2	5633.62	850301	389407	482469	1.21454e+06	766142	423124	225549	0	679730	153296	720946	839676	5.61622e+06	643766	493903
K2C74_HUMAN	2	1	83.67	0.711549	0.674337	4.32318e+07	1.48372e+07	0.343202	0.0653222	BL	Rx	58229	Keratin, type II cytoskeletal 74 OS=Homo sapiens OX=9606 GN=KRT74 PE=1 SV=2	6.91242e+06	660298	964780	833935	127587	394012	39408.2	904659	252474	762402	1.63115e+06	0	2.12102e+07	5.0219e+06	738746	111135	398897	2.26772e+06	2.03141e+06	413660	412945	121426	525936	144517	224932	0	1.89116e+06	865661	708396	160055	1.42469e+06	21620.7	330948	2.25696e+06	296979	3.00594e+06
S38AA_HUMAN	2	1	74.38	0.711741	0.674337	2.43509e+07	4.82308e+07	1.98066	0.0653006	Rx	BL	120371	Putative sodium-coupled neutral amino acid transporter 10 OS=Homo sapiens OX=9606 GN=SLC38A10 PE=1 SV=2	154886	758884	394656	1.21615e+06	0	54364.8	490431	2.401e+06	273891	57222.4	1.92741e+06	1.822e+06	965299	2.01772e+06	689535	1.37079e+06	1.57908e+06	8.17757e+06	1.30085e+06	1.48205e+06	6.22969e+06	0	0	315358	3.05841e+06	93950.6	416756	6.74373e+06	498329	4.06446e+06	84883.9	1.95709e+07	885451	2.84142e+06	544985	99678.1
HES2_HUMAN	2	1	63.79	0.71203	0.674337	2.41702e+09	2.39437e+09	0.990627	0.0652682	Rx	BL	18744	Transcription factor HES-2 OS=Homo sapiens OX=9606 GN=HES2 PE=2 SV=1	1.23633e+08	1.26422e+08	2.65556e+08	6.73403e+07	1.0548e+08	9.0915e+07	1.10646e+08	1.70554e+08	1.46089e+08	1.40755e+08	1.32442e+08	2.11971e+08	1.67089e+08	8.38498e+07	7.44695e+07	1.41046e+08	6.51204e+07	1.93643e+08	1.15311e+08	1.43441e+08	2.11933e+08	2.0578e+08	8.16468e+07	8.96111e+07	1.87149e+08	1.02063e+08	1.58919e+08	8.99889e+07	1.50137e+08	1.38382e+08	1.49439e+08	1.55246e+08	1.28668e+08	1.09718e+08	9.21951e+07	8.47383e+07
DNM1L_HUMAN	3	2	122.14	0.712646	0.674337	4.68977e+07	4.35789e+07	0.929233	0.0651993	Rx	BL	82339	Dynamin-1-like protein OS=Homo sapiens OX=9606 GN=DNM1L PE=1 SV=2	2.90443e+06	808940	1.02052e+07	5.67809e+06	4.15898e+06	1.68832e+06	876395	738159	2.05665e+06	1.08378e+06	6.40834e+06	4.53719e+06	1.00925e+06	72193.8	2.22598e+06	934043	1.16228e+06	349495	5.64239e+06	1.04091e+06	1.3889e+06	4.4795e+06	2.27427e+06	2.21973e+06	874461	707714	286134	773778	3.18395e+06	1.87263e+06	445902	1.15651e+07	2.50537e+06	980311	569974	2.76787e+06
SH2D3_HUMAN	4	1	154.92	0.714976	0.674337	2.14435e+09	3.65911e+09	1.70639	0.0649401	Rx	BL	94865	SH2 domain-containing protein 3C OS=Homo sapiens OX=9606 GN=SH2D3C PE=1 SV=1	1.07558e+08	7.21061e+07	1.15865e+08	2.12356e+08	8.21746e+07	1.37217e+08	4.67772e+08	6.96932e+07	3.22241e+07	2.03005e+08	6.53166e+07	4.52111e+07	3.88379e+07	6.16487e+07	1.03539e+08	8.95907e+07	1.81078e+08	5.91613e+07	6.59287e+07	1.19398e+08	6.69353e+07	8.39964e+07	6.09514e+07	8.81941e+07	8.7217e+07	2.09976e+08	9.4333e+07	1.21079e+08	1.06461e+08	2.55346e+08	1.27114e+08	4.92129e+07	3.43561e+07	6.73417e+07	6.32872e+07	1.95798e+09
PRDM5_HUMAN	3	1	126.96	0.716269	0.674337	9.72848e+08	8.4422e+08	0.867782	0.0647974	BL	Rx	75096	PR domain zinc finger protein 5 OS=Homo sapiens OX=9606 GN=PRDM5 PE=1 SV=2	1.33054e+07	2.05143e+07	3.24344e+07	1.49222e+07	6.16044e+07	1.89284e+08	2.79652e+07	3.9825e+07	2.40582e+07	1.51192e+08	9.94312e+07	1.84547e+07	3.3951e+07	3.07679e+07	1.00822e+08	6.60199e+07	2.7946e+07	2.03503e+07	2.7218e+07	6.25062e+07	2.54495e+07	9.70474e+06	1.40517e+08	4.1269e+07	4.50844e+07	5.2722e+07	2.68372e+07	6.92549e+07	7.90923e+07	2.55889e+07	2.53472e+07	5.24866e+06	5.85853e+07	1.86179e+07	3.51359e+07	9.60412e+07
PABP4_HUMAN	4	1	155.24	0.716493	0.674337	1.31562e+07	7.53278e+06	0.572563	0.0647728	BL	Rx	71080	Polyadenylate-binding protein 4 OS=Homo sapiens OX=9606 GN=PABPC4 PE=1 SV=1	0	88848.3	1.10451e+06	296309	167226	132597	333621	459045	561712	1.05269e+06	889890	13257.7	3.21124e+06	52976	439189	133393	4.21681e+06	2927.67	1.48926e+06	13844.5	105270	236118	210425	121834	538982	150112	267005	55490.5	79810.7	864416	82819.7	572524	1.23995e+06	996658	476255	32005.4
ER6L2_HUMAN	2	1	82.65	0.718353	0.674337	4.76805e+08	2.1827e+08	0.457775	0.064569	BL	Rx	178955	DNA excision repair protein ERCC-6-like 2 OS=Homo sapiens OX=9606 GN=ERCC6L2 PE=1 SV=2	2.97047e+08	1.14441e+07	2.76764e+07	7.38031e+07	2.41324e+06	3.41404e+06	6.53469e+06	3.40774e+06	2.61997e+06	1.27296e+07	7.86683e+06	7.21067e+06	981671	4.43202e+06	1.48062e+06	6.98246e+06	3.127e+06	3.6343e+06	2.2992e+07	2.37384e+07	1.92088e+07	3.26495e+07	1.19869e+06	7.37047e+06	6.90974e+06	5.92207e+06	2.14161e+06	3.43434e+07	2.32233e+06	1.15652e+07	5.53725e+06	7.7274e+06	7.64296e+06	1.58017e+07	1.07001e+07	498260
FETUB_HUMAN	2	1	94.26	0.72009	0.674337	3.73276e+09	3.33276e+09	0.892841	0.0643803	BL	Rx	42883	Fetuin-B OS=Homo sapiens OX=9606 GN=FETUB PE=1 SV=2	2.57385e+08	2.46684e+08	8.79033e+07	1.40615e+08	1.26013e+08	8.19027e+07	7.62631e+07	4.28852e+08	4.04341e+08	2.80056e+08	1.99369e+08	2.15913e+08	3.83033e+08	1.09746e+08	8.75947e+07	1.61746e+08	2.51141e+08	1.94201e+08	1.90363e+08	2.19362e+08	2.67653e+08	2.37261e+08	8.15085e+07	1.19922e+08	2.17947e+08	1.97664e+08	3.42139e+08	1.5512e+08	2.12312e+08	1.09184e+08	3.89904e+08	1.3074e+08	1.40347e+08	1.14415e+08	1.4013e+08	6.67872e+07
SRCRL_HUMAN	5	1	191.67	0.720333	0.674337	3.39326e+07	9.84689e+06	0.29019	0.0643539	BL	Rx	168091	Soluble scavenger receptor cysteine-rich domain-containing protein SSC5D OS=Homo sapiens OX=9606 GN=SSC5D PE=1 SV=3	219544	90.7309	78856.7	127297	301870	331865	116959	114172	2.971e+07	52664.7	272447	15720.2	499311	15167.9	1.61482e+06	4544.4	337840	119390	2693.35	548525	19955.2	17886.7	134150	253141	77949	2.92626e+06	2.75864e+06	654913	1.18618e+06	15378.1	0	5308.98	486319	260583	137614	361389
HES1_HUMAN	1	1	36.49	0.720443	0.674337	1.00933e+09	1.68727e+09	1.67168	0.064342	Rx	BL	29750	Transcription factor HES-1 OS=Homo sapiens OX=9606 GN=HES1 PE=1 SV=1	2.90425e+07	1.89818e+08	1.40302e+08	1.13396e+08	2.21065e+07	4.89373e+07	1.73821e+08	4.59006e+06	1.06909e+07	1.15872e+08	2.89694e+07	3.4325e+07	7.07814e+06	1.76591e+07	1.4703e+07	3.41037e+07	7.35135e+06	1.65632e+07	6.03355e+08	1.89863e+08	8.14209e+07	3.78162e+07	7.7941e+07	1.48152e+07	4.98503e+06	9.33825e+06	1.94365e+08	5.51057e+07	4.5027e+07	2.613e+07	1.04804e+07	1.1782e+07	7.39645e+07	2.38847e+08	8.43841e+06	3.59473e+06
Z286B_HUMAN	1	1	44.11	0.720977	0.674337	1.07211e+09	5.09167e+08	0.474921	0.0642843	BL	Rx	61131	Putative zinc finger protein 286B OS=Homo sapiens OX=9606 GN=ZNF286B PE=5 SV=1	4.4096e+07	1.68819e+07	1.07254e+07	8.08717e+06	1.66708e+06	8.54088e+06	1.53667e+07	6.89065e+06	3.92507e+07	1.7422e+07	6.48081e+06	7.74027e+06	7.83179e+08	1.29875e+07	2.28166e+07	9.37856e+06	7.05569e+06	5.35425e+07	1.14583e+07	3.09235e+06	2.58795e+07	1.82299e+07	2.22384e+07	2.96556e+06	1.45377e+07	9.86227e+07	4.6615e+07	2.46574e+07	2.30814e+07	7.61254e+06	1.04426e+08	2.06243e+07	2.20513e+07	1.16032e+07	5.50585e+06	4.59657e+07
ANGT_HUMAN	5	1	318.75	0.722184	0.674337	1.47856e+09	2.42113e+09	1.63749	0.0641546	Rx	BL	53406	Angiotensinogen OS=Homo sapiens OX=9606 GN=AGT PE=1 SV=1	3.94548e+07	4.48539e+07	2.95979e+07	9.49069e+07	2.93119e+07	3.20607e+07	8.98431e+07	3.63201e+07	5.39316e+08	9.08763e+07	9.2406e+07	3.16922e+07	1.09497e+08	8.98963e+07	4.11416e+07	4.44657e+07	2.08977e+07	2.20261e+07	4.97947e+07	5.27319e+07	2.934e+07	2.63067e+07	6.71725e+07	3.49083e+07	1.0717e+08	8.02529e+07	6.79315e+08	3.91429e+07	8.82298e+07	5.16594e+07	1.74214e+07	5.13892e+07	4.44765e+07	2.18213e+07	2.53907e+07	9.54606e+08
ITPR2_HUMAN	6	1	244.05	0.722497	0.674337	6.02454e+06	3.67974e+07	6.10792	0.0641209	Rx	BL	311060	Inositol 1,4,5-trisphosphate receptor type 2 OS=Homo sapiens OX=9606 GN=ITPR2 PE=1 SV=2	296082	163237	67779.6	437036	434034	298714	291398	78930.1	565092	37451	547885	1508.22	1.29286e+06	1136.41	1.22612e+06	507.456	239764	45002.5	3008.33	136676	24695.7	42518.5	221686	295739	74863.5	2.50303e+06	1.01433e+06	429041	2.9262e+07	4860.91	15082.4	807.636	1.51122e+06	637130	318310	302411
NYNRI_HUMAN	3	1	121.45	0.724179	0.674915	4.21765e+07	8.11444e+07	1.92392	0.0639414	Rx	BL	209717	Protein NYNRIN OS=Homo sapiens OX=9606 GN=NYNRIN PE=2 SV=3	596562	1.58831e+06	1.02279e+06	2.46114e+06	1.24688e+06	4.69455e+06	406523	7.03202e+06	1.68195e+06	2.10495e+06	6.93906e+06	1.88329e+06	1.52376e+06	0	1.05438e+06	1.17597e+06	3.8455e+06	2.9189e+06	216402	653406	1.29961e+06	108611	1.55468e+06	0	901578	1.43661e+06	5.44321e+07	1.78805e+06	2.44104e+06	1.91366e+06	1.55558e+06	1.73943e+06	6.96904e+06	788806	833488	2.51227e+06
NRX3A_HUMAN;NRX3B_HUMAN	3	1	137.77	0.726206	0.675814	1.00776e+08	1.70444e+08	1.69132	0.0637268	Rx	BL	182651	Neurexin-3 OS=Homo sapiens OX=9606 GN=NRXN3 PE=1 SV=4	2.83934e+06	2.86927e+06	1.76532e+06	2.15956e+06	7.73896e+06	3.10935e+07	2.82291e+06	1.6606e+06	6.21147e+06	864689	2.28738e+06	1.93181e+06	2.7675e+06	1.14489e+06	1.59505e+07	2.68938e+06	1.05214e+07	3.45719e+06	6.67891e+06	7.96191e+07	2.33781e+06	1.12476e+07	5.04117e+06	4.18967e+06	5.61252e+06	3.0818e+06	3.02817e+06	850945	1.19972e+06	2.2872e+06	6.44541e+06	178764	2.776e+07	3.57603e+06	5.1286e+06	2.18093e+06
A2AP_HUMAN	4	1	190.79	0.733835	0.677925	1.27096e+10	1.72684e+10	1.35869	0.062936	Rx	BL	54873	Alpha-2-antiplasmin OS=Homo sapiens OX=9606 GN=SERPINF2 PE=1 SV=3	4.96873e+08	8.84874e+08	9.16432e+08	4.55506e+08	7.48552e+08	1.64731e+09	3.6399e+08	1.20314e+09	5.84446e+08	7.79935e+08	5.36127e+08	1.88946e+08	8.20514e+07	6.53716e+08	6.21154e+08	9.68535e+08	1.12473e+09	4.53321e+08	2.10684e+09	1.14387e+09	1.06077e+09	6.1923e+08	8.02295e+08	6.39024e+08	7.47576e+08	1.07167e+09	8.61524e+08	1.09057e+09	4.56333e+07	1.1122e+09	1.52551e+09	1.2538e+09	8.72e+08	1.19889e+09	1.10475e+09	1.22665e+07
MAP1B_HUMAN	7	1	291.11	0.733981	0.677925	7.32139e+08	4.16158e+07	0.0568414	0.0629212	BL	Rx	271665	Microtubule-associated protein 1B OS=Homo sapiens OX=9606 GN=MAP1B PE=1 SV=2	6.85413e+08	71658.1	369209	7.27791e+06	1.68618e+06	6359.27	2.94577e+06	6.08992e+06	3.4659e+06	1.4671e+06	1.13598e+06	492140	0	1.2606e+06	1.56286e+06	1.75834e+06	1.58399e+07	1.29628e+06	1.43929e+06	292076	1.57976e+06	4.08025e+06	408183	1.66858e+06	914512	240925	3.34253e+06	294345	2.00613e+06	3.20741e+06	1.20186e+07	545996	997227	1.0476e+06	329941	7.20242e+06
S12A7_HUMAN	3	1	118.22	0.73445	0.677925	5.44909e+07	1.25429e+08	2.30184	0.0628735	Rx	BL	120283	Solute carrier family 12 member 7 OS=Homo sapiens OX=9606 GN=SLC12A7 PE=1 SV=3	316603	1.47933e+06	2.99768e+06	1.78008e+06	695946	2.50191e+06	2.61924e+06	455975	8.78748e+06	1.23054e+06	3.20876e+06	1.66003e+06	6.81271e+06	7.59131e+06	2.90607e+06	5.20169e+06	2.88414e+06	1.36145e+06	6.21624e+06	6.66189e+06	1.71439e+06	186000	3.18066e+06	3.22457e+06	5.0828e+06	5.70791e+06	1.65684e+06	1.99505e+06	2.85735e+06	6.96259e+07	3.14684e+06	765503	2.77196e+06	912964	1.98401e+06	7.7384e+06
TISB_HUMAN	1	1	39.01	0.734591	0.677925	1.38623e+08	2.84581e+08	2.05291	0.0628591	Rx	BL	36747	mRNA decay activator protein ZFP36L1 OS=Homo sapiens OX=9606 GN=ZFP36L1 PE=1 SV=1	4.46681e+06	4.63247e+06	4.10411e+06	2.34786e+07	2.04057e+06	7.54363e+06	6.77932e+06	1.60756e+06	4.89249e+06	8.11796e+06	4.69699e+06	8.25849e+06	1.42526e+07	1.15197e+07	8.14822e+06	1.3915e+07	8.74375e+06	1.42492e+06	4.76878e+07	4.50563e+06	6.94341e+06	1.40634e+07	1.368e+06	8.61355e+06	1.16334e+07	1.63763e+06	2.40483e+06	3.26691e+06	4.50927e+06	1.1856e+08	1.98291e+07	9.43742e+06	9.71797e+06	2.98478e+06	1.17512e+07	5.66678e+06
LMBL2_HUMAN	1	1	38.07	0.735077	0.677925	2.58591e+08	1.51483e+08	0.585801	0.0628098	BL	Rx	80086	Lethal(3)malignant brain tumor-like protein 2 OS=Homo sapiens OX=9606 GN=L3MBTL2 PE=1 SV=1	1.35167e+07	2.14511e+06	4.22852e+06	2.15952e+07	4.57632e+06	2.91202e+06	1.34897e+07	247728	4.26896e+06	2.84964e+06	4.37032e+07	4.42845e+07	4.08097e+07	3.81869e+06	6.23011e+06	6.02891e+06	9.45533e+06	3.44304e+07	5.91031e+06	9.20833e+06	887708	7.887e+06	1.58706e+07	4.02881e+06	4.35665e+06	1.59771e+07	2.34393e+06	1.18484e+07	9.34259e+06	4.30652e+06	1.0077e+07	7.45493e+06	1.57365e+07	5.27111e+06	2.37167e+06	1.86035e+07
MUC19_HUMAN	12	3	530.49	0.735877	0.677925	6.55118e+08	6.46108e+08	0.986247	0.0627289	BL	Rx	812409	Mucin-19 OS=Homo sapiens OX=9606 GN=MUC19 PE=1 SV=3	2.17001e+07	2.10237e+07	5.61972e+07	2.86974e+07	9.79273e+06	2.74391e+07	1.65654e+07	6.30537e+07	1.79338e+08	1.78828e+07	1.65064e+07	7.93841e+07	5.15097e+06	2.45284e+07	1.13832e+07	1.80267e+07	2.2576e+07	3.58716e+07	3.95536e+07	4.09647e+07	2.82787e+07	1.99591e+07	2.7689e+07	1.00885e+07	1.30974e+07	1.09757e+08	4.25614e+07	6.06558e+07	7.14364e+07	3.42595e+07	2.34371e+07	3.60246e+07	1.7588e+07	4.25194e+07	2.48378e+07	3.40037e+06
PLIN4_HUMAN	8	1	346.59	0.735941	0.677925	5.3517e+08	3.32247e+08	0.620826	0.0627225	BL	Rx	135204	Perilipin-4 OS=Homo sapiens OX=9606 GN=PLIN4 PE=1 SV=2	3.79431e+06	2.06679e+07	1.66812e+07	4.48027e+06	3.95153e+07	1.82364e+07	2.65585e+06	1.96289e+07	2.26851e+07	1.45054e+07	5.15433e+06	2.23443e+07	1.16267e+07	1.66771e+06	1.48861e+08	2.42018e+07	1.51615e+08	6.84811e+06	3.02432e+07	5.58095e+06	1.27107e+07	7.35525e+06	4.11554e+07	4.47543e+07	2.40724e+06	1.12303e+07	8.05398e+06	5.3152e+07	1.57877e+07	3.7183e+06	1.23522e+07	2.34325e+06	2.5257e+07	7.23881e+06	2.89953e+07	1.99116e+07
OPTN_HUMAN	3	1	128.4	0.743224	0.683481	1.66627e+09	1.44798e+09	0.868996	0.0619993	BL	Rx	66280	Optineurin OS=Homo sapiens OX=9606 GN=OPTN PE=1 SV=3	9.53634e+07	5.25062e+07	1.57049e+08	1.03153e+08	6.12766e+07	2.74784e+07	3.52976e+07	6.20206e+07	2.70248e+08	6.49512e+07	6.93624e+07	4.44275e+07	3.07685e+08	5.31314e+07	6.11587e+07	2.17299e+07	5.00078e+07	1.2942e+08	8.33418e+07	9.16433e+07	1.4801e+08	1.98259e+08	3.98383e+07	6.08817e+07	8.62413e+07	6.28407e+07	7.55789e+07	6.1887e+07	1.16061e+08	8.5143e+07	4.85967e+07	6.28549e+07	3.04072e+07	4.68256e+07	7.34953e+07	7.60736e+07
CD4_HUMAN	1	1	40.68	0.744123	0.683481	2.48251e+08	1.37687e+09	5.5463	0.0619117	Rx	BL	51705	T-cell surface glycoprotein CD4 OS=Homo sapiens OX=9606 GN=CD4 PE=1 SV=1	8.94912e+06	3.86506e+07	2.0336e+07	1.91159e+07	7.00465e+06	5.76414e+06	9.52693e+06	3.36133e+06	5.2364e+06	1.44419e+07	1.14611e+07	1.43215e+07	3.2852e+07	1.27102e+07	6.39569e+06	6.98846e+06	6.87894e+06	2.42559e+07	5.79876e+06	6.03699e+06	8.03829e+06	7.0755e+06	5.74581e+06	9.39628e+06	6.93518e+06	1.32741e+07	6.91013e+06	2.09026e+07	8.75965e+06	1.89031e+07	1.09647e+07	5.64011e+07	2.2008e+07	1.53158e+06	5.89935e+06	1.16229e+09
DIK2B_HUMAN	1	1	47.04	0.747708	0.684815	1.03481e+08	2.25953e+08	2.18353	0.061566	Rx	BL	49379	Divergent protein kinase domain 2B OS=Homo sapiens OX=9606 GN=DIPK2B PE=2 SV=3	3.40658e+06	9.01092e+06	1.01446e+07	2.24879e+06	3.88833e+06	1.72323e+06	3.4073e+06	1.08734e+07	1.65641e+06	1.03247e+06	1.76017e+06	6.89525e+06	264012	7.12403e+06	2.33267e+07	877325	841931	1.49992e+07	5.76471e+06	1.79092e+06	1.51059e+07	1.83015e+07	4.60466e+06	673799	1.05049e+06	1.45864e+06	1.82396e+06	9.72714e+06	1.13614e+06	2.10658e+06	1.41574e+08	1.75011e+07	2.29618e+06	907565	51858.7	78134.7
KLD10_HUMAN	3	1	180.19	0.748514	0.684815	3.91817e+09	1.78204e+09	0.454815	0.061489	BL	Rx	49637	Kelch domain-containing protein 10 OS=Homo sapiens OX=9606 GN=KLHDC10 PE=1 SV=1	1.10277e+09	4.99324e+07	2.82705e+07	1.16255e+09	1.21411e+08	3.60321e+08	7.40465e+07	1.06413e+08	3.59067e+07	2.80873e+07	4.40138e+08	2.5001e+07	3.94241e+07	3.50273e+07	2.13887e+08	3.17476e+07	3.28201e+07	3.04162e+07	1.89426e+08	2.31034e+08	4.60949e+07	2.54077e+07	2.21371e+08	1.62647e+08	7.3878e+07	2.62726e+08	5.01772e+07	8.04785e+07	3.18456e+07	5.19518e+07	1.15277e+07	2.74592e+07	8.64445e+07	8.11898e+07	1.18271e+08	3.01122e+07
RN223_HUMAN	1	1	41.63	0.748808	0.684815	2.20137e+10	1.83503e+10	0.833586	0.0614611	BL	Rx	27524	RING finger protein 223 OS=Homo sapiens OX=9606 GN=RNF223 PE=2 SV=1	7.39013e+08	1.44921e+09	1.00812e+09	9.06882e+08	1.03574e+09	1.02324e+09	5.57185e+08	1.55277e+09	1.20841e+09	1.18354e+09	6.3344e+08	4.88777e+08	5.69947e+09	1.0383e+09	8.96398e+08	1.44395e+09	6.96934e+08	4.52337e+08	1.22225e+09	1.58803e+09	1.01177e+09	6.10229e+08	1.28852e+09	6.16204e+08	1.02829e+09	4.41578e+08	1.60311e+09	6.69767e+08	9.01834e+08	9.00886e+08	1.35246e+09	1.46245e+09	8.93569e+08	8.0042e+08	6.97619e+08	1.26134e+09
HRG_HUMAN	9	3	640.17	0.753484	0.687058	7.47358e+08	3.2195e+08	0.430785	0.0610209	BL	Rx	60510	Histidine-rich glycoprotein OS=Homo sapiens OX=9606 GN=HRG PE=1 SV=1	6.39091e+06	1.95103e+07	8.75566e+06	4.23558e+06	1.50207e+07	2.35234e+07	9.16755e+06	5.78408e+06	5.34359e+06	8.56528e+06	7.69472e+06	1.27507e+07	5.53947e+08	5.76956e+06	2.73647e+07	8.96701e+06	1.43413e+07	1.02258e+07	6.29488e+06	6.14063e+06	7.17555e+06	1.06368e+07	7.0179e+06	8.36034e+06	8.29687e+06	2.96437e+07	4.34698e+07	1.57401e+07	1.72279e+07	4.82612e+06	4.21721e+07	5.55478e+07	1.86498e+07	1.15054e+07	1.8466e+07	1.07785e+07
MELK_HUMAN	2	1	83.17	0.753488	0.687058	7.29191e+08	1.44317e+08	0.197914	0.0610206	BL	Rx	75507	Maternal embryonic leucine zipper kinase OS=Homo sapiens OX=9606 GN=MELK PE=1 SV=3	3.43815e+07	4.01e+06	2.20003e+06	2.21246e+06	2.43294e+07	8.14691e+06	4.69078e+06	3.9487e+06	1.25854e+06	2.27157e+07	4.35046e+06	7.0693e+06	7.05136e+06	1.24292e+07	3.91537e+06	2.01983e+07	5.64457e+08	1.82604e+06	1.57454e+06	9.81468e+06	3.22086e+06	8.07097e+06	1.74375e+07	1.19604e+07	1.78683e+06	6.32835e+06	3.89158e+06	8.75851e+06	3.38331e+06	1.14989e+07	9.79952e+06	1.59365e+07	8.13015e+06	1.02456e+07	4.48137e+06	7.99784e+06
APRG1_HUMAN	2	1	82.42	0.754503	0.687058	1.43535e+09	7.72167e+08	0.537964	0.0609263	BL	Rx	18742	AP20 region protein 1 OS=Homo sapiens OX=9606 GN=APRG1 PE=2 SV=2	1.4386e+07	1.45315e+07	1.96949e+08	1.39149e+07	1.89492e+07	7.41669e+06	2.91741e+08	3.92071e+07	1.61343e+08	3.20341e+07	3.64327e+07	2.8472e+07	4.08755e+07	4.58004e+06	1.55689e+07	3.26505e+06	2.87736e+07	4.86912e+08	2.30315e+07	5.19339e+07	1.90274e+08	1.65184e+08	9.12363e+06	9.86851e+06	4.96696e+07	2.64396e+07	2.49917e+07	5.65397e+07	6.22546e+07	6.90074e+06	2.70642e+07	6.49963e+06	1.89704e+07	1.22483e+07	5.88506e+06	2.52884e+07
ATG9A_HUMAN;ATG9B_HUMAN	2	1	79.98	0.758534	0.688979	9.12911e+08	1.5952e+09	1.74738	0.0605564	Rx	BL	95356	Autophagy-related protein 9A OS=Homo sapiens OX=9606 GN=ATG9A PE=1 SV=3	9.77033e+07	5.71966e+07	4.81982e+07	1.90012e+08	3.90319e+07	1.90327e+07	3.84231e+07	1.2536e+07	2.55216e+07	2.61196e+07	6.12649e+07	9.70984e+07	2.5721e+07	7.05465e+06	1.88106e+07	2.90853e+07	3.69308e+07	8.31705e+07	2.1358e+07	5.96184e+07	3.7256e+07	1.34109e+08	2.36282e+07	3.36679e+07	2.03659e+07	5.88442e+06	2.26697e+07	2.35056e+07	4.92066e+07	7.85393e+07	4.26424e+07	3.58592e+07	4.62799e+07	4.80822e+07	2.51982e+07	8.87328e+08
PCDB6_HUMAN	2	1	77.92	0.761909	0.688979	4.39244e+07	4.53155e+07	1.03167	0.0602522	Rx	BL	87695	Protocadherin beta-6 OS=Homo sapiens OX=9606 GN=PCDHB6 PE=2 SV=1	887147	802629	6.17813e+06	2.24998e+06	3.69805e+06	2.79623e+06	2.14143e+06	560093	1.5203e+06	1.06808e+06	0	1.89026e+06	382698	1.15773e+07	1.25302e+06	3.38564e+06	3.53338e+06	0	157357	18565.1	709328	3.45116e+06	699837	2.24855e+06	848645	879462	3.06604e+06	0	2.02345e+06	1.88339e+07	2.01803e+06	1.54028e+06	3.62979e+06	1.05386e+06	3.58819e+06	549026
SET1B_HUMAN	5	1	195.48	0.761922	0.688979	2.54044e+09	2.17086e+09	0.854522	0.060251	BL	Rx	213867	Histone-lysine N-methyltransferase SETD1B OS=Homo sapiens OX=9606 GN=SETD1B PE=1 SV=3	2.5247e+08	7.39417e+08	5.80931e+07	2.86333e+08	1.31295e+08	1.03444e+08	4.57894e+07	3.18383e+07	9.19523e+07	3.55222e+07	1.07747e+08	1.05103e+08	6.37765e+07	5.26886e+07	1.18994e+08	1.32487e+08	7.37264e+07	1.0976e+08	1.8546e+08	2.4646e+08	6.73747e+07	1.00496e+08	9.41597e+07	6.9889e+07	6.32727e+07	1.48945e+08	1.64184e+08	8.07053e+07	6.3542e+07	6.66385e+07	2.47273e+08	8.5545e+07	1.27888e+08	8.28461e+07	8.8478e+07	1.87701e+08
MROH7_HUMAN	4	1	161.58	0.762533	0.688979	6.84399e+09	5.61982e+09	0.821131	0.0601965	BL	Rx	147264	Maestro heat-like repeat-containing protein family member 7 OS=Homo sapiens OX=9606 GN=MROH7 PE=2 SV=4	5.64575e+07	3.09372e+08	1.93487e+08	6.24611e+07	2.8106e+08	4.95265e+08	1.05655e+09	6.08145e+08	1.41784e+08	2.59546e+08	9.77032e+07	8.61046e+07	2.26916e+08	4.31471e+08	3.54276e+08	5.02767e+08	7.55454e+08	9.2517e+08	5.76262e+08	1.77702e+08	2.67122e+08	9.15251e+07	7.33283e+08	2.55171e+08	4.6276e+08	3.40086e+08	4.99114e+08	7.6253e+08	1.24544e+08	2.56599e+08	3.43163e+07	1.26013e+08	1.48178e+08	2.38423e+08	3.4885e+08	1.77336e+08
HMCN2_HUMAN	5	1	198.3	0.762911	0.688979	3.92756e+08	1.62642e+09	4.14103	0.0601628	Rx	BL	549223	Hemicentin-2 OS=Homo sapiens OX=9606 GN=HMCN2 PE=2 SV=3	2.04123e+07	3.08633e+07	1.2468e+07	4.58553e+06	1.90428e+07	8.05764e+06	6.92695e+06	2.30611e+07	1.00185e+07	3.18722e+07	2.43911e+07	1.08791e+07	1.05991e+08	1.67155e+07	1.77478e+07	1.84289e+07	1.26634e+07	1.86315e+07	1.57803e+07	2.49556e+07	1.1413e+07	5.26148e+06	2.90423e+07	1.58054e+07	3.26018e+07	9.49806e+06	1.92126e+07	3.18621e+07	5.92227e+06	8.19634e+06	4.10854e+07	3.57588e+06	2.23152e+07	1.02903e+07	1.64846e+07	1.32311e+09
ACTT2_HUMAN	1	1	51.26	0.763117	0.688979	8.75498e+08	4.94615e+08	0.564953	0.0601445	BL	Rx	42074	Actin-related protein T2 OS=Homo sapiens OX=9606 GN=ACTRT2 PE=2 SV=2	1.06136e+07	2.72218e+07	2.9486e+07	2.14336e+07	2.38332e+07	2.80476e+07	2.01629e+07	3.22303e+07	1.33588e+07	2.81866e+07	2.04543e+07	1.39892e+07	5.75967e+07	1.76702e+07	1.66372e+07	4.82191e+08	1.30037e+07	1.93808e+07	2.82891e+07	2.03411e+07	2.81501e+07	3.91232e+07	2.57686e+07	1.4777e+07	2.02976e+07	4.87985e+07	1.2716e+07	1.75935e+07	2.76057e+07	6.56768e+06	6.64634e+07	3.35327e+07	4.42252e+07	1.45243e+07	1.73681e+07	2.84737e+07
CSTF1_HUMAN	1	1	39.91	0.764609	0.689347	6.62756e+07	4.47966e+07	0.675914	0.0600123	BL	Rx	49125	Cleavage stimulation factor subunit 1 OS=Homo sapiens OX=9606 GN=CSTF1 PE=1 SV=1	727586	1.32758e+06	2.71077e+07	856947	922149	103916	1.8335e+06	4.55406e+06	8.67448e+06	4.54297e+06	2.04924e+06	3.52947e+06	31658.6	222192	321387	718414	324072	8.42825e+06	1.03892e+07	2.57259e+06	1.70854e+06	7.94974e+06	2.57763e+06	264503	198226	580368	528741	1.45107e+06	2.23213e+06	1.36619e+06	7.88254e+06	4.26816e+06	294457	127809	377333	27324.8
DRC3_HUMAN	1	1	38.5	0.76711	0.689475	4.36729e+08	4.8783e+08	1.11701	0.059793	Rx	BL	61529	Dynein regulatory complex subunit 3 OS=Homo sapiens OX=9606 GN=DRC3 PE=1 SV=2	1.041e+07	3.45879e+07	3.74826e+06	1.16847e+07	1.17485e+07	2.85284e+07	6.46793e+07	5.52287e+07	1.11002e+07	4.69636e+06	9.5986e+07	4.9366e+06	1.23148e+07	4.08003e+07	1.35658e+07	1.07988e+07	1.63336e+07	5.58063e+06	7.3983e+06	6.92656e+06	5.8238e+06	7.12133e+06	4.62065e+07	9.07384e+06	1.35041e+08	9.24301e+07	8.66571e+06	3.89726e+07	4.2762e+07	1.90439e+07	5.05014e+06	8.40817e+06	1.69872e+07	7.8805e+06	7.75103e+06	2.22878e+07
NAB2_HUMAN	2	2	79.62	0.767642	0.689475	1.2438e+09	6.14351e+08	0.493932	0.0597466	BL	Rx	56844	NGFI-A-binding protein 2 OS=Homo sapiens OX=9606 GN=NAB2 PE=1 SV=1	1.18514e+07	1.89448e+07	1.31934e+07	3.15309e+07	3.24685e+07	4.58805e+07	9.17367e+06	1.33523e+07	6.67479e+06	5.36612e+07	3.15459e+07	7.28144e+06	7.35872e+06	3.4322e+07	1.59989e+08	3.03328e+08	4.34499e+08	2.87411e+07	6.08337e+07	4.05589e+07	2.59377e+07	2.23386e+07	8.88322e+07	8.60569e+07	1.00946e+07	2.65379e+07	1.63507e+07	7.53931e+07	2.13245e+07	1.36818e+07	1.17265e+07	6.50162e+06	3.71802e+07	7.58094e+06	3.16015e+07	3.18199e+07
TM10A_HUMAN	2	1	83.03	0.768374	0.689475	1.50356e+08	8.30967e+07	0.552667	0.0596831	BL	Rx	39979	tRNA methyltransferase 10 homolog A OS=Homo sapiens OX=9606 GN=TRMT10A PE=1 SV=1	912594	2.55923e+06	2.20157e+07	2.97664e+07	5.33706e+06	2.8015e+06	5.91654e+06	2.3898e+07	8.5278e+06	976389	4.25668e+06	4.66748e+06	2.08275e+06	9.34498e+06	2.19824e+06	1.4911e+06	3.5597e+06	2.00436e+07	0	3.38561e+06	2.93147e+06	1.22131e+07	606898	3.13715e+06	2.20886e+06	1.41806e+06	1.03562e+07	1.2205e+06	1.14629e+06	2.72336e+06	9.10644e+06	1.01848e+07	1.14028e+07	5.58285e+06	3.98501e+06	1.48721e+06
UBP25_HUMAN	1	1	39.1	0.772509	0.689475	4.60724e+08	1.65753e+08	0.359765	0.0593286	BL	Rx	122826	Ubiquitin carboxyl-terminal hydrolase 25 OS=Homo sapiens OX=9606 GN=USP25 PE=1 SV=4	2.17335e+06	4.24605e+06	6.52141e+06	1.53089e+06	2.66726e+06	3.77763e+06	2.50605e+06	3.35547e+06	1.04794e+08	6.93698e+06	6.21828e+06	2.66139e+08	1.03811e+07	1.47069e+07	6.91951e+06	1.12743e+06	1.05481e+07	6.17479e+06	4.17963e+06	7.99289e+06	4.09213e+06	9.82658e+06	23197.9	1.1316e+07	1.33572e+07	1.64727e+07	8.89983e+06	9.24384e+06	2.25677e+06	4.60779e+06	1.78805e+07	6.75826e+06	1.6967e+07	1.66643e+07	1.20836e+07	3.13049e+06
GUC2F_HUMAN	3	1	123.86	0.772538	0.689475	2.72215e+08	5.80299e+08	2.13177	0.0593261	Rx	BL	125796	Retinal guanylyl cyclase 2 OS=Homo sapiens OX=9606 GN=GUCY2F PE=1 SV=2	1.06824e+07	1.41942e+07	2.20719e+07	1.00555e+07	1.79996e+07	3.39648e+06	4.4463e+06	4.77651e+06	1.46094e+07	1.7798e+06	8.63932e+06	2.38572e+07	8.7998e+06	2.91024e+07	1.83178e+07	2.79328e+07	1.75145e+07	3.40388e+07	1.82842e+07	5.22285e+06	8.12218e+06	3.03693e+07	1.4726e+07	9.84737e+06	4.0977e+06	7.51014e+06	9.80195e+06	1.26335e+07	9.47405e+06	2.12416e+07	9.55019e+06	9.42873e+06	6.51042e+06	2.00017e+07	3.49401e+07	3.48537e+08
GLCTK_HUMAN	3	1	142.68	0.772568	0.689475	1.93724e+08	1.29083e+08	0.666325	0.0593236	BL	Rx	55503	Glycerate kinase OS=Homo sapiens OX=9606 GN=GLYCTK PE=1 SV=1	1.28429e+06	2.19256e+06	1.66737e+07	5.88777e+06	627202	5.81824e+06	1.42862e+06	2.9644e+07	936713	5.44884e+06	8.3302e+07	2.39689e+07	1.07615e+06	4.45504e+06	5.30327e+06	1.26593e+06	133069	4.27776e+06	2.76011e+06	1.57278e+06	2.19005e+06	1.36365e+06	4.29495e+06	14688.8	9.25747e+06	3.60057e+06	2.95573e+07	6.39508e+06	3.17349e+07	3.71699e+06	1.24138e+07	2.39263e+06	4.62263e+06	2.80718e+06	1.53511e+06	8.85324e+06
IGFR1_HUMAN	1	1	40.63	0.773432	0.689475	3.55557e+07	6.40656e+07	1.80184	0.0592504	Rx	BL	38783	IGF-like family receptor 1 OS=Homo sapiens OX=9606 GN=IGFLR1 PE=1 SV=1	300543	1.59798e+06	290989	591611	488683	486750	114726	156786	8.44806e+06	940582	499823	4.27809e+06	2.04182e+06	5.45653e+06	1.5917e+06	3.01396e+06	3.43293e+06	1.82414e+06	2.32445e+06	1.34129e+06	3.07522e+06	1.13382e+06	756256	869122	879212	3.90317e+06	2.11243e+07	488372	0	1.65112e+07	4.99499e+06	2.08296e+06	1.79697e+06	911253	1.16724e+06	705823
RAB15_HUMAN	1	1	61.1	0.773447	0.689475	1.71245e+09	6.33606e+08	0.369999	0.0592491	BL	Rx	24660	Ras-related protein Rab-15 OS=Homo sapiens OX=9606 GN=RAB15 PE=1 SV=1	9.66266e+06	2.31112e+07	8.49489e+07	9.31578e+06	4.07726e+07	1.54347e+07	8.31494e+08	4.23139e+07	5.85053e+07	8.7299e+07	4.03512e+08	1.72269e+07	1.44573e+07	1.45538e+07	1.745e+07	1.68235e+07	9.32933e+06	1.62406e+07	8.18533e+06	1.04102e+07	2.54633e+07	8.55374e+07	4.22478e+07	2.35743e+07	1.23529e+08	2.93857e+07	2.9954e+07	1.59907e+07	7.32489e+07	2.03356e+07	5.85599e+06	1.80794e+07	2.00754e+07	3.59089e+07	2.55442e+07	4.02797e+07
LGI2_HUMAN	1	1	40.32	0.774513	0.689475	4.15847e+09	4.20288e+09	1.01068	0.0591593	Rx	BL	62943	Leucine-rich repeat LGI family member 2 OS=Homo sapiens OX=9606 GN=LGI2 PE=2 SV=1	5.44395e+08	2.92244e+08	7.74957e+07	2.60694e+08	2.15104e+08	1.5747e+08	1.29424e+08	2.02897e+08	2.54439e+08	2.56382e+08	1.84875e+08	8.31711e+07	1.03761e+08	2.45901e+08	2.32977e+08	3.56061e+08	3.39366e+08	2.21815e+08	2.91903e+08	4.86213e+08	1.87548e+08	9.11711e+07	2.63938e+08	2.02358e+08	1.41193e+08	5.31938e+08	2.95901e+08	2.10597e+08	1.51084e+08	2.46424e+08	1.16008e+08	1.63892e+08	1.05967e+08	2.63848e+08	2.9225e+08	1.60649e+08
TF2H4_HUMAN	1	1	40.44	0.777109	0.690818	1.86677e+09	1.87628e+09	1.00509	0.0589426	Rx	BL	52324	General transcription factor IIH subunit 4 OS=Homo sapiens OX=9606 GN=GTF2H4 PE=1 SV=1	1.16269e+08	1.15258e+07	4.23963e+07	1.47791e+07	9.79889e+06	1.6789e+07	6.82894e+08	4.6943e+07	2.78511e+07	7.18604e+07	3.5053e+07	1.74659e+07	6.77713e+08	2.73267e+07	1.66156e+07	2.32894e+07	3.16673e+06	2.50373e+07	1.35737e+07	1.96276e+07	2.68692e+07	5.10307e+08	4.95232e+06	5.95673e+06	1.02392e+08	8.49155e+08	8.12143e+07	6.36546e+07	5.45108e+07	1.90927e+07	5.31582e+07	2.81706e+07	8.94796e+06	4.04429e+06	5.8449e+06	2.48043e+07
CO1A2_HUMAN	11	1	506.58	0.779705	0.692158	3.87645e+08	2.08331e+08	0.537427	0.0587288	BL	Rx	129749	Collagen alpha-2(I) chain OS=Homo sapiens OX=9606 GN=COL1A2 PE=1 SV=7	645905	1.40367e+08	162479	1.73785e+07	2.73694e+06	609339	393987	652358	1.14308e+08	153449	9.30928e+07	0	1.26839e+07	1.83588e+06	488242	976536	415320	744704	744779	1.3947e+06	79349.8	978186	531246	3.27243e+06	347338	2.05454e+06	1.23011e+08	2.1633e+06	534257	646222	2.06643e+06	79174.7	5.04904e+06	580197	2.19355e+06	6.26057e+07
CO5_HUMAN	10	4	566.65	0.782257	0.692804	4.08641e+09	5.05619e+09	1.23732	0.0585213	Rx	BL	189897	Complement C5 OS=Homo sapiens OX=9606 GN=C5 PE=1 SV=4	2.10463e+08	1.15367e+08	2.01383e+08	2.45418e+08	2.27834e+08	3.21399e+08	1.57287e+08	2.30375e+08	1.47055e+08	1.74787e+08	1.97472e+08	2.82607e+08	4.53095e+08	1.67405e+08	2.9978e+08	1.93334e+08	2.67691e+08	1.93659e+08	2.35591e+08	2.24267e+08	2.10673e+08	1.86201e+08	2.78133e+08	2.6892e+08	2.00284e+08	1.73083e+08	9.10528e+07	1.71934e+08	1.97925e+08	1.33862e+08	2.70137e+08	2.79911e+08	2.93896e+08	2.57574e+08	2.31468e+08	1.35128e+09
IQIP1_HUMAN;SCHI1_HUMAN	4	2	177.07	0.782613	0.692804	3.11456e+08	2.92875e+08	0.940343	0.0584926	BL	Rx	62665	IQCJ-SCHIP1 readthrough transcript protein OS=Homo sapiens OX=9606 GN=IQCJ-SCHIP1 PE=1 SV=2	4.22835e+07	1.77354e+07	7.68101e+06	2.23735e+07	2.11298e+06	5.88988e+06	5.69635e+06	3.50556e+06	1.42113e+08	1.93105e+07	539148	4.01767e+06	4.15383e+06	4.49317e+06	6.01596e+06	1.32805e+07	6.21547e+06	4.03873e+06	2.88164e+06	5.87402e+06	1.29134e+07	2.52004e+07	1.7508e+07	1.12821e+07	766402	9.80458e+07	2.84991e+06	1.24717e+06	5.6634e+06	6.11757e+06	8.75342e+06	2.14296e+07	3.38356e+06	4.93823e+06	1.54043e+07	4.86165e+07
RET4_HUMAN	2	1	101.04	0.793301	0.700991	1.00829e+09	1.59614e+09	1.58302	0.0576548	Rx	BL	23337	Retinol-binding protein 4 OS=Homo sapiens OX=9606 GN=RBP4 PE=1 SV=3	1.64106e+08	7.14071e+07	2.96307e+07	1.05229e+08	4.3183e+07	3.1364e+07	9.27105e+07	4.56233e+07	3.76629e+07	3.07882e+07	7.29745e+07	2.42302e+07	1.11955e+07	4.89358e+07	6.61583e+07	4.08711e+07	5.0643e+07	4.15734e+07	2.86945e+07	1.3432e+08	8.46463e+07	1.89574e+07	4.98192e+07	7.21337e+07	1.05257e+08	2.75e+08	4.62029e+07	1.8769e+07	4.7945e+07	3.66605e+07	5.46006e+06	2.92884e+07	1.86392e+07	4.17958e+07	4.98354e+07	5.32718e+08
[truncated: 133 more rows]
[truncated: 38 more columns]
