# Supplementary material for: Serum-Based Proteomic Approach to Identify Clinical Biomarkers of Radiation Exposure
Source: Cancers (Basel). 2025 Mar 17;17(6):1010. doi: 10.3390/cancers17061010 (PMC11940482; doi:10.3390/cancers17061010)
Supplement: Supplementary file 1 [file cancers-17-01010-s001.zip › Supplementary S3.xlsx]

## Sheet: Sheet1
							Statistically significant proteins-HNC							Normalized abundance
								Fold change						BL					1.5668e+07													Rx
Accession	Peptide count	Unique peptides	Confidence score	Anova (p)	q Value	BL_Av.	Rx_Av.	Rx_Av/BL_Av	Power	Highest mean condition	Lowest mean condition	Mass	Description	BL_1	BL_2	BL_3	BL_4	BL_5	BL_6	BL_7	BL_8	BL_9	BL_10	BL_11	BL_12	BL_13	BL_14	BL_15	BL_16	BL_17	BL_18	Rx_1	Rx_2	Rx_3	Rx_4	Rx_5	Rx_6	Rx_7	Rx_8	Rx_9	Rx_10	Rx_11	Rx_12	Rx_13	Rx_14	Rx_15	Rx_16	Rx_17	Rx_18
BAZ1B_HUMAN	2	1	78.3	0.0181981	0.000712038	1.5668e+07	1.6504e+08	10.5336	0.669773	Rx	BL	172392	Tyrosine-protein kinase BAZ1B OS=Homo sapiens OX=9606 GN=BAZ1B PE=1 SV=2	1.02327e+06	1.02874e+06	608678	302224	1.09526e+06	621793	516227	636662	888520	158820	558826	1.41719e+06	421189	1.73638e+06	1.04165e+06	1.22788e+06	1.3124e+06	1.07232e+06	566439	1.12198e+06	676219	2.34079e+06	2.13538e+06	1.01642e+06	259909	6.73831e+07	3.2879e+06	6.00695e+07	2.02141e+06	1.51559e+06	2.35426e+06	1.15313e+07	2.8637e+06	2.53556e+06	3.2743e+06	86353.4
RECQ5_HUMAN	5	1	213.81	0.0451782	0.000712038	1.00764e+08	5.2811e+08	5.24106	0.5226	Rx	BL	110500	ATP-dependent DNA helicase Q5 OS=Homo sapiens OX=9606 GN=RECQL5 PE=1 SV=2	3.68465e+06	5.96563e+06	3.62892e+06	2.6731e+06	2.7892e+06	1.43553e+06	4.13269e+06	2.73918e+06	3.90335e+06	4.62089e+06	3.43025e+06	1.32854e+07	2.55225e+06	3.00893e+07	5.71555e+06	1.80757e+06	4.59858e+06	3.71193e+06	5.24554e+06	4.15928e+06	4.19953e+06	9.61097e+06	1.98109e+06	4.65057e+06	4.01168e+06	5.57828e+07	5.69133e+07	7.33469e+07	2.23063e+08	3.28839e+07	1.8235e+06	4.29531e+06	2.13268e+07	1.57748e+07	8.55869e+06	482939
ZC21A_HUMAN	1	1	91.77	0.0485926	0.000712038	1.38596e+08	7.24992e+08	5.23099	0.509667	Rx	BL	35754	Zinc finger C2HC domain-containing protein 1A OS=Homo sapiens OX=9606 GN=ZC2HC1A PE=1 SV=2	2.37329e+06	5.14913e+06	4.46392e+06	4.39351e+06	1.21588e+06	993167	1.87227e+06	5.75913e+06	4.59664e+06	1.57468e+06	2.82551e+06	1.22999e+07	6.80093e+06	7.36053e+07	3.60349e+06	2.24697e+06	3.70688e+06	1.11496e+06	1.57392e+07	999978	1.87233e+06	2.38874e+06	4.35042e+06	3.42993e+06	3.20482e+06	1.76451e+08	1.46316e+08	7.07734e+06	6.71953e+06	1.68303e+08	1.57647e+08	6.43575e+06	3.293e+06	5.68319e+06	3.93251e+06	1.11479e+07
ZN541_HUMAN	3	1	125.27	0.0250846	0.000712038	1.94342e+07	7.21686e+07	3.7135	0.621155	Rx	BL	147776	Zinc finger protein 541 OS=Homo sapiens OX=9606 GN=ZNF541 PE=1 SV=3	185216	1.15604e+06	4.10079e+06	293133	1.81806e+06	294902	703145	756096	655136	957675	938390	2.95344e+06	316337	558971	1.1512e+06	463183	728220	1.40422e+06	380566	1.27311e+06	2.48083e+06	2.14071e+06	399925	1.72565e+06	1.61887e+06	1.52197e+07	2.15119e+06	2.26336e+07	1.5555e+06	1.03077e+06	1.67675e+06	7.17531e+06	6.78392e+06	2.14575e+06	1.68196e+06	94511.2
S26A5_HUMAN	2	1	89.04	0.0235942	0.000712038	6.91181e+07	2.23565e+08	3.23454	0.630735	Rx	BL	81725	Prestin OS=Homo sapiens OX=9606 GN=SLC26A5 PE=1 SV=1	3.91625e+06	7.95403e+06	7.38054e+06	1.02044e+07	4.2014e+06	431182	2.01413e+06	1.12511e+06	2.61381e+06	2.89746e+06	2.04721e+06	9.25503e+06	5.70299e+06	882321	2.25366e+06	1.7092e+06	2.99894e+06	1.53047e+06	2.65136e+06	1.03024e+07	4.71731e+06	3.14562e+06	4.86552e+06	3.08501e+06	2.77724e+06	1.4859e+06	1.26112e+07	2.37047e+06	2.21116e+07	8.22643e+07	1.21536e+07	3.34959e+07	1.32399e+07	1.42697e+06	2.85258e+06	8.00834e+06
RAGP1_HUMAN	3	1	117.29	0.0149831	0.000674963	4.97221e+07	1.5991e+08	3.21608	0.697269	Rx	BL	63958	Ran GTPase-activating protein 1 OS=Homo sapiens OX=9606 GN=RANGAP1 PE=1 SV=1	2.80931e+06	5.79657e+06	4.84196e+06	3.97853e+06	4.69527e+06	2.24159e+06	1.59923e+06	1.66463e+06	2.31476e+06	1.18978e+06	1.03632e+06	1.84962e+06	3.4445e+06	1.19196e+06	8.56091e+06	435912	713102	1.3581e+06	1.3954e+07	3.55135e+06	4.51262e+06	1.86367e+06	1.85252e+06	7.20199e+06	3.53578e+06	1.8354e+06	2.19566e+06	1.97915e+06	3.26917e+06	3.25728e+06	6.94199e+06	3.00978e+06	5.16506e+06	1.616e+07	9.58597e+06	7.0039e+07
S12A1_HUMAN	1	1	40.11	0.0419125	0.000712038	3.46493e+07	1.10744e+08	3.19614	0.535768	Rx	BL	122627	Solute carrier family 12 member 1 OS=Homo sapiens OX=9606 GN=SLC12A1 PE=2 SV=2	1.90609e+06	6.03378e+06	840878	2.64954e+06	807170	61238.9	2.4081e+06	563010	1.08452e+07	796607	847458	880753	2.9436e+06	344285	2.253e+06	128690	278732	61197.1	3.07928e+06	2.41823e+06	903983	2.35143e+06	421025	222559	2.7171e+06	4.80281e+07	2.77571e+07	2.38023e+06	598952	2.32144e+06	1.10866e+06	1.2588e+06	1.04279e+06	1.26494e+07	1.08757e+06	397364
DYH10_HUMAN	7	1	293.8	0.0316771	0.000712038	2.82916e+07	8.65625e+07	3.05966	0.583426	Rx	BL	517705	Dynein heavy chain 10, axonemal OS=Homo sapiens OX=9606 GN=DNAH10 PE=1 SV=4	465434	318922	2.48038e+06	375828	1.30736e+06	719422	767801	349956	2.10788e+06	2.30499e+06	1.24991e+06	5.56274e+06	164154	1.40631e+06	2.07493e+06	1.37349e+06	4.67278e+06	589284	1.32809e+06	1.99047e+06	2.20852e+06	1.95303e+06	1.3932e+06	3.99799e+06	1.34091e+06	1.0267e+06	2.58508e+06	3.46507e+06	8.66604e+06	3.29038e+06	1.03405e+07	1.15659e+07	5.00796e+06	1.06313e+07	1.5747e+07	24424.4
CTNA2_HUMAN	6	1	247.9	0.0202496	0.000712038	7.20872e+07	2.14478e+08	2.97526	0.654029	Rx	BL	106045	Catenin alpha-2 OS=Homo sapiens OX=9606 GN=CTNNA2 PE=1 SV=5	5.0564e+06	589155	226790	1.03522e+07	1.0011e+07	720485	518348	1.20263e+07	3.1088e+06	3.90774e+06	3.28777e+06	2.71245e+06	2.16806e+06	4.17196e+06	537689	3.39172e+06	6.17364e+06	3.12661e+06	1.75592e+07	570948	1.89251e+06	3.06241e+06	1.99583e+06	1.24795e+07	1.29493e+07	8.31432e+06	8.02037e+07	2.02123e+07	1.98135e+06	8.71546e+06	1.25981e+07	863405	1.06345e+07	8.4907e+06	9.42619e+06	2.5285e+06
CHD4_HUMAN	3	1	153.52	0.032422	0.000712038	1.18268e+07	3.11516e+07	2.63397	0.579565	Rx	BL	219407	Chromodomain-helicase-DNA-binding protein 4 OS=Homo sapiens OX=9606 GN=CHD4 PE=1 SV=2	178253	0	0	0	0	1.02508e+06	0	0	195769	2.90224e+06	59863.2	728702	1.60015e+06	3.51511e+06	39733	1.54263e+06	38431.5	860.803	324458	606542	495498	190885	0	6.00437e+06	203344	5.92219e+06	26088.2	4.69545e+06	128523	2.66648e+06	967010	0	5.53648e+06	647461	1.11715e+06	1.61964e+06
SYNJ1_HUMAN	5	1	214.81	0.0396267	0.000712038	1.25526e+07	2.94703e+07	2.34775	0.545506	Rx	BL	174135	Synaptojanin-1 OS=Homo sapiens OX=9606 GN=SYNJ1 PE=1 SV=2	341205	1.59556e+06	1.48645e+06	160540	301201	1.30202e+06	185087	335694	171540	605605	842977	837127	185130	587286	1.30159e+06	815745	817221	680602	1.30264e+06	2.17714e+06	1.44902e+06	1.36855e+06	425689	801080	367848	1.19086e+06	1.84948e+06	1.47849e+06	8.10723e+06	1.26045e+06	230753	433429	2.81623e+06	1.90299e+06	2.23457e+06	73898.9
RHAG_HUMAN	1	1	49.22	0.0485264	0.000712038	4.13672e+09	9.6199e+09	2.32549	0.50991	Rx	BL	44454	Ammonium transporter Rh type A OS=Homo sapiens OX=9606 GN=RHAG PE=1 SV=2	1.85278e+07	3.71984e+07	9.79142e+08	1.76157e+07	6.98585e+08	2.82577e+07	2.59541e+08	4.10153e+07	7.31352e+08	5.55392e+07	1.74838e+07	1.38819e+08	3.92747e+07	9.6575e+07	1.05248e+08	4.91089e+07	7.62078e+08	6.13593e+07	8.94279e+07	7.74582e+07	4.27498e+08	9.75968e+08	7.15109e+07	1.26862e+09	1.82168e+08	4.60563e+08	7.69788e+07	1.19381e+08	4.16633e+08	1.38969e+08	5.01131e+07	1.49926e+08	1.68999e+08	1.97805e+09	2.94557e+09	2.20625e+07
HGFL_HUMAN	1	1	49.53	0.0437337	0.000712038	2.57268e+08	5.78596e+08	2.249	0.528322	Rx	BL	82833	Hepatocyte growth factor-like protein OS=Homo sapiens OX=9606 GN=MST1 PE=1 SV=2	1.29729e+07	1.25521e+07	1.5743e+07	8.77754e+06	1.20333e+07	8.9163e+06	1.7013e+07	1.97978e+06	2.86624e+07	8.72709e+06	5.02649e+06	1.718e+07	1.26932e+07	3.28085e+07	1.15324e+07	1.50705e+07	1.95584e+07	1.60211e+07	1.46883e+07	9.94416e+06	7.76698e+07	3.11286e+07	1.09162e+07	2.27799e+07	1.92751e+07	3.9208e+07	8.33149e+06	5.97367e+06	1.11382e+07	1.3178e+07	2.69326e+07	2.07731e+08	4.56542e+07	1.66812e+07	1.08407e+07	6.52414e+06
ADCY1_HUMAN	2	1	127.57	0.0132506	0.000599939	9.54888e+07	2.05168e+08	2.1486	0.713868	Rx	BL	125299	Adenylate cyclase type 1 OS=Homo sapiens OX=9606 GN=ADCY1 PE=1 SV=2	1.93387e+07	1.32912e+06	2.13028e+06	1.76481e+06	1.62345e+06	3.94126e+06	4.85382e+06	1.97528e+06	531224	3.70733e+06	4.72447e+06	2.45365e+06	8.48628e+06	9.33288e+06	3.40785e+06	1.52937e+06	2.28232e+07	1.53587e+06	1.90682e+06	3.91684e+06	3.51046e+07	1.68728e+07	8.74672e+06	1.21305e+07	3.82495e+06	2.66505e+07	1.36265e+06	3.32779e+06	7.98302e+06	5.64092e+06	3.25172e+06	3.00896e+07	6.82484e+06	4.57157e+06	5.49527e+06	2.74666e+07
PDLI3_HUMAN	3	1	114.2	0.0335022	0.000712038	1.64816e+08	3.5272e+08	2.14008	0.57409	Rx	BL	39835	PDZ and LIM domain protein 3 OS=Homo sapiens OX=9606 GN=PDLIM3 PE=1 SV=1	2.39286e+07	1.40748e+07	7.09742e+06	4.13327e+06	1.84871e+07	3.10914e+06	9.08229e+06	2.62381e+06	1.90239e+07	9.54189e+06	1.87474e+06	1.32593e+07	5.43176e+06	2.11992e+06	4.65631e+06	1.52689e+07	1.0413e+07	690238	3.29957e+07	6.42421e+06	1.31301e+07	6.0773e+06	3.35842e+06	1.32745e+07	2.287e+06	1.65592e+07	5.69936e+06	5.37271e+06	1.17693e+07	3.26283e+07	1.04382e+07	1.78461e+07	8.77714e+06	7.9823e+07	3.14744e+07	5.47851e+07
MCEM1_HUMAN	1	1	38.99	0.032127	0.000712038	9.90884e+07	1.84694e+08	1.86393	0.581085	Rx	BL	21443	Mast cell-expressed membrane protein 1 OS=Homo sapiens OX=9606 GN=MCEMP1 PE=1 SV=1	1.99715e+06	2.52714e+06	1.3606e+06	8.39577e+06	3.95235e+06	2.51822e+06	3.09809e+06	7.26609e+06	3.18353e+06	4.15776e+06	875952	4.47534e+06	3.21872e+07	4.8426e+06	1.02423e+07	3.74088e+06	575236	3.69216e+06	1.25098e+07	6.84455e+06	8.47236e+06	6.34986e+06	2.35234e+06	5.90755e+06	1.88125e+07	3.10418e+06	8.84539e+06	1.06724e+07	9.81126e+06	1.59876e+06	4.10039e+06	3.23957e+07	2.8308e+06	1.4861e+07	1.10483e+07	2.41772e+07
NAA30_HUMAN	1	1	37.63	0.0345465	0.000712038	1.0667e+08	1.95736e+08	1.83496	0.56893	Rx	BL	39865	N-alpha-acetyltransferase 30 OS=Homo sapiens OX=9606 GN=NAA30 PE=1 SV=1	2.20077e+07	2.98574e+06	7.39766e+06	4.8533e+06	3.04703e+06	1.6906e+06	3.83312e+06	1.40759e+06	2.26857e+06	8.13987e+06	1.63208e+07	690184	1.14716e+07	4.52996e+06	2.70381e+06	2.04572e+06	9.03391e+06	2.24322e+06	1.03803e+07	1.65875e+06	1.01972e+07	7.28897e+06	1.18017e+07	1.36392e+07	1.59311e+06	7.13853e+06	1.53855e+07	5.32714e+06	9.02575e+06	6.83087e+06	2.94372e+06	1.62711e+06	6.51838e+06	5.62823e+06	4.29235e+06	7.44595e+07
ZN704_HUMAN	1	1	43.94	0.0405336	0.000712038	4.86948e+07	8.4586e+07	1.73706	0.541588	Rx	BL	45818	Zinc finger protein 704 OS=Homo sapiens OX=9606 GN=ZNF704 PE=1 SV=1	1.30336e+06	1.74026e+06	5.09535e+06	2.71831e+06	4.21215e+06	319058	3.5209e+06	845369	209470	2.01691e+06	2.03974e+06	2.38369e+06	6.68146e+06	812894	1.74673e+06	502944	1.0183e+07	2.36319e+06	2.42263e+06	1.82343e+07	5.57555e+06	5.69384e+06	850417	8.89128e+06	5.58679e+06	1.60521e+06	6.16061e+06	1.36156e+06	5.03513e+06	1.96927e+06	8.0068e+06	2.1342e+06	4.01584e+06	1.91128e+06	3.61413e+06	1.51717e+06
TTC24_HUMAN	1	1	38.56	0.011088	0.000505017	5.2401e+07	8.78941e+07	1.67734	0.736847	Rx	BL	64041	Tetratricopeptide repeat protein 24 OS=Homo sapiens OX=9606 GN=TTC24 PE=4 SV=1	2.92397e+07	719309	0	0	0	1.07622e+06	90008.4	1.55684e+06	392433	2.34816e+06	0	216310	2.38772e+06	1.24453e+07	1.024e+06	258079	646971	0	933530	3.16828e+06	2.11206e+06	7.99485e+06	1.00219e+06	1.42136e+06	854538	1.54991e+06	5.13019e+07	2.08656e+06	857388	3.22947e+06	1.61526e+06	3.16453e+06	1.21152e+06	67751.5	3.5359e+06	1.78707e+06
NACAM_HUMAN	9	1	412.61	0.0300115	0.000712038	8.45228e+06	1.40213e+07	1.65888	0.592328	Rx	BL	205979	Nascent polypeptide-associated complex subunit alpha, muscle-specific form OS=Homo sapiens OX=9606 GN=NACA PE=1 SV=1	87365	2.59139e+06	0	620388	833031	0	0	0	192717	294567	0	1.41139e+06	0	403641	1.591e+06	174593	56824.5	195373	1.72459e+06	2.50172e+06	63095.7	1055.4	0	73066.4	516252	1.54158e+06	11362.6	17016.6	1.18594e+06	548120	2.49733e+06	2.13623e+06	73765.7	134225	492484	503506
DTX2_HUMAN	2	1	83.47	0.0258733	0.000712038	2.62336e+07	4.22924e+07	1.61214	0.61626	Rx	BL	68173	Probable E3 ubiquitin-protein ligase DTX2 OS=Homo sapiens OX=9606 GN=DTX2 PE=1 SV=3	1.08359e+06	0	1.73043e+06	370264	860098	157501	488052	5.07929e+06	8.80146e+06	2.1303e+06	0	716809	494217	241572	2.28011e+06	233310	1.45613e+06	110491	355469	817176	5.65019e+06	943259	1.3202e+06	644204	664606	1.10021e+06	3.33423e+06	2.25787e+06	7.99306e+06	2.07667e+06	2.56293e+06	4.69317e+06	1.64702e+06	2.02734e+06	1.02298e+06	3.18178e+06
PAR3L_HUMAN	6	1	243.85	0.0375184	0.000712038	1.18971e+09	1.87218e+09	1.57364	0.55491	Rx	BL	133097	Partitioning defective 3 homolog B OS=Homo sapiens OX=9606 GN=PARD3B PE=1 SV=2	4.91239e+06	9.57279e+07	1.31457e+08	2.65483e+07	1.69369e+08	1.87277e+08	1.51372e+08	6.17317e+07	7.46114e+06	5.14992e+07	3.83385e+07	1.91098e+07	9.99268e+06	4.25304e+07	9.41037e+07	3.82687e+07	2.59436e+07	3.40639e+07	2.1641e+08	1.13765e+08	1.17367e+08	7.93834e+07	7.16571e+07	1.2986e+08	1.2165e+08	3.3019e+07	8.97347e+07	8.82991e+07	2.02074e+07	2.49201e+07	3.77446e+07	3.22885e+07	1.87516e+08	1.72641e+08	2.66266e+08	6.94476e+07
MACF1_HUMAN	14	1	563.93	0.028823	0.000712038	1.98329e+07	3.0949e+07	1.56049	0.598922	Rx	BL	843033	Microtubule-actin cross-linking factor 1, isoforms 1/2/3/5 OS=Homo sapiens OX=9606 GN=MACF1 PE=1 SV=4	0	122126	596315	70623.1	254208	474558	57420.9	157421	179498	390581	4.57875e+06	582906	9.72292e+06	1.01823e+06	988222	287979	21150.2	330023	548255	844974	191866	1.81283e+06	1.10682e+06	2.84714e+06	634017	406695	210019	4.35684e+06	746349	725367	1.82152e+06	999296	194941	540807	2.82021e+06	1.01411e+07
NVL_HUMAN	3	1	119.73	0.0241571	0.000712038	9.49002e+07	1.33352e+08	1.40518	0.627064	Rx	BL	96017	Nuclear valosin-containing protein-like OS=Homo sapiens OX=9606 GN=NVL PE=1 SV=1	1.78551e+07	2.3948e+07	1.83512e+06	4.45647e+06	2.83573e+06	811318	692997	638802	993639	2.20747e+06	4.62124e+06	7.6503e+06	1.03087e+07	798238	6.34794e+06	4.3871e+06	2.81371e+06	1.69836e+06	1.57561e+06	2.92417e+07	2.28467e+06	3.02182e+06	6.99922e+06	3.14777e+06	1.03521e+07	2.73747e+06	1.49298e+06	6.38911e+06	4.62135e+06	1.65125e+06	6.73095e+06	5.05607e+06	8.17918e+06	6.2327e+06	4.51456e+06	2.91233e+07
MSH6_HUMAN	4	1	168.78	0.0403515	0.000712038	6.10805e+09	3.42429e+09	0.560618	0.542369	BL	Rx	154514	DNA mismatch repair protein Msh6 OS=Homo sapiens OX=9606 GN=MSH6 PE=1 SV=2	3.06424e+08	8.57285e+07	1.0186e+08	1.09133e+09	1.12772e+08	2.09084e+08	3.59528e+08	2.46369e+08	5.35042e+08	1.48568e+08	8.30088e+08	1.09135e+08	9.50962e+07	1.58089e+08	3.67363e+08	3.3138e+08	1.28987e+08	8.91206e+08	1.29216e+08	1.16557e+08	1.30266e+08	2.01166e+08	1.54071e+08	8.97933e+07	5.02803e+08	1.42288e+08	5.11105e+08	3.45971e+07	1.93608e+08	5.73134e+07	7.9976e+07	9.4122e+07	3.34036e+08	3.23337e+08	1.38725e+08	1.91304e+08
COPA1_HUMAN	10	1	426.78	0.0434801	0.000712038	2.22587e+08	1.2019e+08	0.53997	0.529343	BL	Rx	65130	Collagen alpha-1(XXV) chain OS=Homo sapiens OX=9606 GN=COL25A1 PE=1 SV=2	6.05998e+06	2.10596e+07	2.19076e+06	6.70771e+06	2.26985e+07	3.88674e+07	1.06582e+06	9.53383e+06	2.07396e+07	8.18076e+06	8.28558e+06	8.53606e+06	6.57655e+06	6.33012e+06	2.37064e+07	1.23695e+07	1.13889e+07	8.29004e+06	2.92563e+06	1.06481e+07	934102	3.3742e+06	6.21993e+06	2.40688e+07	1.22518e+06	3.01397e+06	2.82963e+06	1.6438e+07	6.53768e+06	2.9055e+06	3.818e+06	7.73e+06	4.96017e+06	9.14774e+06	9.48922e+06	3.92453e+06
SON_HUMAN	10	1	427.8	0.0263891	0.000712038	4.61293e+08	2.34642e+08	0.508663	0.613122	BL	Rx	264063	Protein SON OS=Homo sapiens OX=9606 GN=SON PE=1 SV=4	5.98852e+07	4.03323e+06	1.77144e+07	6.21686e+07	1.1743e+07	1.29435e+07	1.19484e+07	7.6682e+07	1.99807e+07	1.37928e+07	1.36535e+07	5.98439e+07	5.3272e+06	3.14645e+06	1.42851e+07	9.40154e+06	7.02059e+06	5.77226e+07	4.04823e+06	3.3841e+07	3.71326e+07	4.52907e+06	135237	4.58833e+06	8.40332e+06	4.31463e+07	2.77565e+06	2.90955e+06	2.20743e+07	1.57469e+07	4.47303e+06	6.13546e+06	4.97033e+06	9.96287e+06	2.6268e+07	3.50208e+06
ZPI_HUMAN	1	1	103.06	0.0168228	0.000674963	1.68592e+09	8.52021e+08	0.505374	0.681069	BL	Rx	50788	Protein Z-dependent protease inhibitor OS=Homo sapiens OX=9606 GN=SERPINA10 PE=1 SV=1	3.67161e+07	8.86263e+07	6.12695e+07	4.32793e+07	5.41577e+07	2.31893e+08	5.62814e+07	1.33176e+08	2.793e+08	2.27678e+07	1.59487e+08	4.17322e+07	3.74087e+07	5.19307e+07	1.25786e+08	4.60408e+07	1.60236e+08	5.58357e+07	1.93216e+07	1.28196e+08	5.25184e+07	1.22422e+07	5.73837e+07	7.36368e+07	1.20725e+07	1.03794e+08	3.53066e+07	2.03722e+07	2.68485e+07	5.09511e+07	5.8376e+07	4.77278e+07	3.39506e+07	3.57982e+07	3.97391e+07	4.37865e+07
PLCE1_HUMAN	8	1	335.63	0.048004	0.000712038	2.47711e+08	1.22922e+08	0.496231	0.51184	BL	Rx	261744	1-phosphatidylinositol 4,5-bisphosphate phosphodiesterase epsilon-1 OS=Homo sapiens OX=9606 GN=PLCE1 PE=1 SV=3	1.54048e+07	7.3441e+07	2.23165e+06	5.92038e+06	743842	4.76173e+06	8.85606e+06	2.18406e+07	1.08399e+07	1.37041e+06	841321	3.47799e+07	1.44637e+07	1.63301e+07	1.62065e+07	8.9577e+06	7.73264e+06	2.98861e+06	1.6454e+07	2.26413e+06	3.77248e+06	2.64618e+06	1.99255e+07	4.03235e+06	2.85787e+06	5.9441e+06	1.91646e+07	324526	2.68011e+06	3.94029e+06	1.53659e+07	9.40368e+06	3.81106e+06	2.98297e+06	2.77392e+06	4.57806e+06
DIDO1_HUMAN	7	1	302.83	0.00784331	0.0004971	5.69891e+08	2.79641e+08	0.490692	0.77781	BL	Rx	245434	Death-inducer obliterator 1 OS=Homo sapiens OX=9606 GN=DIDO1 PE=1 SV=5	2.0545e+07	1.59771e+07	1.9449e+07	1.81518e+07	5.67599e+06	9.60745e+06	1.11283e+07	1.93953e+08	3.56634e+07	2.4916e+07	1.67556e+07	4.25821e+07	1.99543e+07	1.31616e+07	1.20191e+07	3.71791e+07	4.17367e+07	3.14361e+07	5.6471e+06	2.58572e+07	4.4119e+07	2.02897e+07	2.99312e+06	8.6506e+06	5.55888e+06	4.65571e+07	6.93059e+06	9.75286e+06	2.45458e+07	1.71548e+07	7.69957e+06	5.44051e+06	5.87121e+06	1.64015e+07	1.80894e+07	8.08208e+06
VPK19_HUMAN	2	1	77.95	0.0202258	0.000712038	7.23448e+09	3.50246e+09	0.484134	0.654205	BL	Rx	17210	Endogenous retrovirus group K member 19 Pro protein OS=Homo sapiens OX=9606 GN=ERVK-19 PE=3 SV=1	9.76532e+07	6.4795e+08	2.60317e+08	6.63275e+08	1.94788e+08	2.99141e+08	1.68003e+08	2.38654e+08	9.01988e+07	2.27173e+08	4.70409e+08	3.62381e+08	1.09223e+08	4.57693e+08	2.89174e+08	4.54899e+08	6.53827e+08	1.54972e+09	3.06943e+08	2.18793e+08	1.84627e+08	3.0569e+08	2.50669e+08	1.46828e+08	2.09347e+08	1.25339e+08	1.58007e+08	3.73489e+08	1.39239e+08	2.56844e+08	2.4262e+08	4.9112e+07	1.54285e+08	1.01702e+08	1.87937e+08	9.09881e+07
ZA2G_HUMAN	4	2	274.7	0.00338077	0.000302405	2.07378e+09	9.79776e+08	0.47246	0.857823	BL	Rx	34465	Zinc-alpha-2-glycoprotein OS=Homo sapiens OX=9606 GN=AZGP1 PE=1 SV=2	1.96075e+08	1.26425e+08	7.58172e+07	1.00785e+08	5.84625e+07	8.27091e+07	7.11565e+07	9.22119e+07	2.33115e+08	8.41727e+07	6.09772e+07	5.54712e+07	4.37098e+08	8.82239e+07	1.03584e+08	4.27088e+07	7.69461e+07	8.78376e+07	6.07057e+07	5.54716e+07	5.1618e+07	2.65097e+07	5.18329e+07	6.18405e+07	3.6664e+07	4.39651e+07	8.59451e+07	5.63204e+07	7.61377e+07	5.70579e+07	4.99678e+07	2.0226e+07	8.83599e+07	4.34034e+07	7.62325e+07	3.75176e+07
NPHN_HUMAN	2	1	89.9	0.0264533	0.000712038	9.81222e+07	4.62935e+07	0.471795	0.612734	BL	Rx	135799	Nephrin OS=Homo sapiens OX=9606 GN=NPHS1 PE=1 SV=1	1.41579e+06	1.45749e+06	936382	3.06596e+06	7.48245e+06	7.25539e+06	4.45925e+07	1.88657e+06	5.68785e+06	1.29945e+06	3.09045e+06	1.39226e+06	1.81652e+06	2.68562e+06	5.42283e+06	2.45944e+06	1.63498e+06	4.54032e+06	2.08992e+06	1.14379e+06	27934.6	1.30768e+06	3.20706e+06	2.6472e+06	1.36978e+06	1.74914e+07	3.28163e+06	414132	1.61691e+06	473505	322922	3.33742e+06	1.4252e+06	1.66494e+06	2.18348e+06	2.2886e+06
NBR1_HUMAN	1	1	43.73	0.0272947	0.000712038	5.80643e+09	2.31704e+09	0.399047	0.607724	BL	Rx	108486	Next to BRCA1 gene 1 protein OS=Homo sapiens OX=9606 GN=NBR1 PE=1 SV=3	2.38241e+09	2.59778e+08	1.53345e+08	5.80313e+08	1.66384e+08	2.01758e+08	1.06307e+08	8.56e+07	1.54379e+08	9.43174e+07	1.57168e+08	1.52765e+08	1.06222e+08	1.00002e+08	6.36132e+08	1.60742e+08	1.48966e+08	1.59842e+08	1.40406e+08	9.70184e+07	1.32032e+08	1.80489e+08	1.35636e+08	1.09763e+08	5.59119e+07	1.66925e+08	2.84774e+08	9.87179e+07	1.10544e+08	8.02214e+07	2.04396e+08	6.20796e+07	8.57768e+07	1.35611e+08	1.49623e+08	8.71142e+07
CAMLG_HUMAN	3	1	156.5	0.0287515	0.000712038	4.74541e+07	1.82796e+07	0.385205	0.599326	BL	Rx	33217	Calcium signal-modulating cyclophilin ligand OS=Homo sapiens OX=9606 GN=CAMLG PE=1 SV=1	120766	709377	5.77614e+06	950373	510670	52319	910056	2.16609e+06	1.69157e+06	4.66254e+06	3.06705e+06	2.3409e+06	6.50916e+06	5.46967e+06	5.13886e+06	5.11628e+06	2.00749e+06	254818	181059	1.25953e+06	592147	5.31871e+06	681811	275607	4.00581e+06	430345	2.80235e+06	0	581921	140405	396399	917585	195391	297893	202597	0
NMNA2_HUMAN	1	1	37.67	0.0484225	0.000712038	1.20143e+09	4.40082e+08	0.366299	0.510292	BL	Rx	34930	Nicotinamide/nicotinic acid mononucleotide adenylyltransferase 2 OS=Homo sapiens OX=9606 GN=NMNAT2 PE=1 SV=1	1.5683e+08	2.50245e+08	1.56735e+07	1.31308e+08	1.31066e+07	2.1427e+07	7.01344e+07	2.91558e+07	5.92996e+07	1.93318e+07	1.62097e+07	7.35961e+07	8.34802e+06	1.24053e+08	5.29504e+07	1.30736e+08	1.05255e+07	1.85007e+07	1.19374e+07	2.62262e+07	6.97164e+06	1.12862e+07	2.85041e+07	2.45342e+07	2.27469e+07	2.34375e+07	2.38687e+07	7.4294e+06	2.0351e+07	6.07255e+06	6.16127e+06	6.56166e+07	1.33913e+07	5.7557e+07	4.67367e+07	3.72536e+07
NBL1_HUMAN	1	1	50.14	0.0422215	0.000712038	2.26848e+08	7.37522e+07	0.325118	0.534486	BL	Rx	19965	Neuroblastoma suppressor of tumorigenicity 1 OS=Homo sapiens OX=9606 GN=NBL1 PE=1 SV=2	3.05026e+06	1.55605e+07	1.11111e+06	2.32305e+07	4.30192e+06	1.22086e+07	6.00772e+06	3.26362e+06	1.00002e+07	2.74042e+06	2.10632e+07	2.72359e+07	4.77306e+07	146048	4.30296e+06	5.25129e+06	9.41106e+06	3.02317e+07	6.05754e+06	1.14944e+07	3.59373e+06	2.21819e+06	4.04149e+06	2.46477e+06	7.75066e+06	4.56651e+06	2.5713e+06	1.4623e+06	4.81768e+06	4.81607e+06	3.41623e+06	2.20172e+06	4.10727e+06	5.99667e+06	1.79428e+06	381412
HBB_HUMAN;HBD_HUMAN;HBE_HUMAN	8	1	633.22	0.0361781	0.000712038	3.50675e+08	1.12436e+08	0.320627	0.561117	BL	Rx	16102	Hemoglobin subunit beta OS=Homo sapiens OX=9606 GN=HBB PE=1 SV=2	2.33742e+07	2.5536e+07	6.54302e+06	2.34136e+07	6.20207e+06	4.92697e+07	2.23618e+07	4.33048e+06	2.65791e+06	2.17797e+06	2.60215e+06	5.50168e+06	1.18867e+07	1.15734e+07	1.04943e+08	9.28864e+06	3.59722e+07	3.04064e+06	2.42468e+06	393200	4.78814e+06	1.23399e+06	1.45305e+07	6.13091e+06	1.18642e+07	1.49103e+07	3.04943e+06	2.59397e+06	4.35186e+06	7.70408e+06	1.46809e+07	3.30988e+06	739625	6.21686e+06	7.56446e+06	5.94901e+06
ZN224_HUMAN	1	1	39.37	0.0126191	0.000537046	1.88831e+08	3.71446e+07	0.196708	0.720293	BL	Rx	84906	Zinc finger protein 224 OS=Homo sapiens OX=9606 GN=ZNF224 PE=1 SV=3	4.1945e+07	1.21513e+07	711362	5.44179e+07	987882	268473	2.31335e+07	1.02869e+07	586979	2.00942e+06	2.11415e+06	2.13844e+06	1.04357e+07	647914	6.32027e+06	1.68465e+07	1.0208e+06	2.80878e+06	638985	6.34451e+06	436392	4.43391e+06	952752	2.70293e+06	125817	1.47693e+06	672836	2.08276e+06	182295	352969	1.2865e+06	1.70205e+06	7.22341e+06	4.99578e+06	1.34019e+06	193597
OTU7B_HUMAN	7	2	357.83	0.0309015	0.000712038	5.44824e+08	8.29228e+07	0.152201	0.587524	BL	Rx	93152	OTU domain-containing protein 7B OS=Homo sapiens OX=9606 GN=OTUD7B PE=1 SV=1	3.29235e+07	2.05511e+06	1.15934e+07	1.1285e+07	8.76112e+06	2.39679e+06	3.82624e+06	1.54789e+06	8.09991e+06	1.24796e+07	2.75709e+07	1.51529e+06	1.59792e+08	4.87662e+06	4.01225e+06	1.97913e+06	1.08462e+08	1.41647e+08	7.555e+06	4.25102e+06	9.60457e+06	4.70251e+06	4.2201e+06	5.44354e+06	807853	2.4314e+06	7.43469e+06	6.37764e+06	3.18938e+06	6.55286e+06	6.15542e+06	1.48747e+06	4.37588e+06	2.75803e+06	2.38685e+06	3.18859e+06
[truncated: 38 more columns]
