# Supplementary material for: Serum-Based Proteomic Approach to Identify Clinical Biomarkers of Radiation Exposure
Source: Cancers (Basel). 2025 Mar 17;17(6):1010. doi: 10.3390/cancers17061010 (PMC11940482; doi:10.3390/cancers17061010)
Supplement: Supplementary file 1 [file cancers-17-01010-s001.zip › Supplementary S4.xlsx]

## Sheet: Sheet1
							Statistically significant proteins-Rectal																		Raw abundance
								Fold change							BL					Rx					BL					Rx					Tags
Accession	Peptide count	Unique peptides	Confidence score	Anova (p)	q Value	BL_Av.	Rx_Av.	Rx_Av/BL_Av	Power	Highest mean condition	Lowest mean condition	Mass	Description		BL_1	BL_2	BL_3	BL_4	BL_5	Rx_1	Rx_2	Rx_3	Rx_4	Rx_5	BL_1	BL_2	BL_3	BL_4	BL_5	Rx_1	Rx_2	Rx_3	Rx_4	Rx_5	Anova p-value <= 0.05	Max fold change >= 1.5
CHD4_HUMAN	3	1	153.52	0.032422	0.000712038	1.18268e+07	3.11516e+07	2.76293	0.579565	Rx	BL	219407	Chromodomain-helicase-DNA-binding protein 4 OS=Homo sapiens OX=9606 GN=CHD4 PE=1 SV=2		387494	7490.41	390543	314515	9410.24	1.27156e+06	74007.7	1.19914e+06	396752	123876	643425	9430.51	361922	301875	12262.4	1.71051e+06	117837	950928	396752	336677	x	x
NVL_HUMAN	3	1	119.73	0.0241571	0.000712038	9.49002e+07	1.33352e+08	2.38748	0.627064	Rx	BL	96017	Nuclear valosin-containing protein-like OS=Homo sapiens OX=9606 GN=NVL PE=1 SV=1		740710	2.68956e+06	4.48883e+06	2.97828e+06	653582	7.61849e+06	4.78164e+06	7.20846e+06	3.41101e+06	4.55813e+06	1.22993e+06	3.38618e+06	4.15988e+06	2.85859e+06	851675	1.02484e+07	7.61347e+06	5.71636e+06	3.41101e+06	1.23883e+07	x	x
NAA30_HUMAN	1	1	37.63	0.0345465	0.000712038	1.0667e+08	1.95736e+08	1.84229	0.56893	Rx	BL	39865	N-alpha-acetyltransferase 30 OS=Homo sapiens OX=9606 GN=NAA30 PE=1 SV=1		3.63258e+06	1.72476e+06	4.03974e+06	2.75297e+06	3.23128e+06	4.82459e+06	5.35107e+06	8.0142e+06	5.62863e+06	4.51844e+06	6.03181e+06	2.17149e+06	3.74369e+06	2.64233e+06	4.21065e+06	6.49007e+06	8.52013e+06	6.35533e+06	5.62863e+06	1.22804e+07	x	x
MACF1_HUMAN	14	1	563.93	0.0375184	0.000712038	1.98329e+07	3.0949e+07	1.80661	0.598922	Rx	BL	843033	Microtubule-actin cross-linking factor 1, isoforms 1/2/3/5 OS=Homo sapiens OX=9606 GN=MACF1 PE=1 SV=4		762357	268618	408979	1.60724e+06	211532	1.39824e+06	956398	1.37617e+06	922630	1.23382e+06	1.26588e+06	338193	379007	1.54265e+06	275644	1.88093e+06	1.52281e+06	1.09131e+06	922630	3.35332e+06	x	x
CTNA2_HUMAN	6	1	247.9	0.0396267	0.000712038	7.20872e+07	2.14478e+08	1.50413	0.654029	Rx	BL	106045	Catenin alpha-2 OS=Homo sapiens OX=9606 GN=CTNNA2 PE=1 SV=5		3.30248e+06	5.90486e+06	1.08555e+07	7.17177e+06	4.16249e+06	1.13571e+07	9.53329e+06	1.54304e+07	6.15584e+06	4.74863e+06	5.48369e+06	7.43428e+06	1.006e+07	6.88356e+06	5.4241e+06	1.52776e+07	1.51792e+07	1.22365e+07	6.15584e+06	1.2906e+07	x	x
MSH6_HUMAN	4	1	168.78	0.0485264	0.000712038	6.10805e+09	3.42429e+09	0.582487	0.542369	BL	Rx	154514	DNA mismatch repair protein Msh6 OS=Homo sapiens OX=9606 GN=MSH6 PE=1 SV=2		1.01884e+08	4.93651e+08	1.09389e+08	1.37945e+08	1.08669e+08	1.43163e+08	8.28836e+07	1.55911e+08	7.01161e+07	1.02185e+08	1.69177e+08	6.21512e+08	1.01373e+08	1.32401e+08	1.41606e+08	1.92584e+08	1.3197e+08	1.23639e+08	7.01161e+07	2.77723e+08	x	x
ZN224_HUMAN	1	1	39.37	0.0485926	0.000537046	1.88831e+08	3.71446e+07	0.588717	0.720293	BL	Rx	84906	Zinc finger protein 224 OS=Homo sapiens OX=9606 GN=ZNF224 PE=1 SV=3		613636	6.14104e+06	1.22949e+06	3.75345e+06	552439	3.59706e+06	2.20126e+06	293369	544872	598809	1.01893e+06	7.73164e+06	1.13939e+06	3.60261e+06	719877	4.83879e+06	3.50491e+06	232644	544872	1.62747e+06	x	x
