# Supplementary material for: Serum-Based Proteomic Approach to Identify Clinical Biomarkers of Radiation Exposure
Source: Cancers (Basel). 2025 Mar 17;17(6):1010. doi: 10.3390/cancers17061010 (PMC11940482; doi:10.3390/cancers17061010)
Supplement: Supplementary file 1 [file cancers-17-01010-s001.zip › Supplementary S5.xlsx]

## Sheet: Sheet 1
			Pathway Analysis
ID	Description	GeneRatio	BgRatio	pvalue	p.adjust	qvalue	geneID	Count
hsa00562	Inositol phosphate metabolism	2/20	73/8846	0.0115938	0.381061	0.377796	SYNJ1/PLCE1	2
hsa04020	Calcium signaling pathway	3/20	254/8846	0.0185821	0.381061	0.377796	ADCY1/MST1/PLCE1	3
hsa04070	Phosphatidylinositol signaling system	2/20	98/8846	0.0202738	0.381061	0.377796	SYNJ1/PLCE1	2
hsa04928	Parathyroid hormone synthesis, secretion and action	2/20	115/8846	0.0273281	0.381061	0.377796	ADCY1/NACA	2
hsa03082	ATP-dependent chromatin remodeling	2/20	117/8846	0.0282153	0.381061	0.377796	BAZ1B/CHD4	2
hsa03430	Mismatch repair	1/20	23/8846	0.0507895	0.381061	0.377796	MSH6	1
hsa05143	African trypanosomiasis	1/20	37/8846	0.0804946	0.381061	0.377796	HBB	1
hsa04015	Rap1 signaling pathway	2/20	212/8846	0.0819008	0.381061	0.377796	ADCY1/PLCE1	2
hsa00760	Nicotinate and nicotinamide metabolism	1/20	38/8846	0.0825823	0.381061	0.377796	NMNAT2	1
hsa04024	cAMP signaling pathway	2/20	226/8846	0.0913855	0.381061	0.377796	ADCY1/PLCE1	2
hsa05144	Malaria	1/20	50/8846	0.107285	0.381061	0.377796	HBB	1
hsa04913	Ovarian steroidogenesis	1/20	51/8846	0.109315	0.381061	0.377796	ADCY1	1
hsa04923	Regulation of lipolysis in adipocytes	1/20	59/8846	0.125397	0.381061	0.377796	ADCY1	1
hsa05213	Endometrial cancer	1/20	59/8846	0.125397	0.381061	0.377796	CTNNA2	1
hsa04213	Longevity regulating pathway - multiple species	1/20	62/8846	0.131356	0.381061	0.377796	ADCY1	1
hsa04330	Notch signaling pathway	1/20	62/8846	0.131356	0.381061	0.377796	DTX2	1
hsa04927	Cortisol synthesis and secretion	1/20	65/8846	0.137276	0.381061	0.377796	ADCY1	1
hsa04720	Long-term potentiation	1/20	67/8846	0.141202	0.381061	0.377796	ADCY1	1
hsa01524	Platinum drug resistance	1/20	75/8846	0.156736	0.381061	0.377796	MSH6	1
hsa04918	Thyroid hormone synthesis	1/20	75/8846	0.156736	0.381061	0.377796	ADCY1	1
hsa04971	Gastric acid secretion	1/20	76/8846	0.158659	0.381061	0.377796	ADCY1	1
hsa05100	Bacterial invasion of epithelial cells	1/20	78/8846	0.162492	0.381061	0.377796	CTNNA2	1
hsa04911	Insulin secretion	1/20	86/8846	0.177659	0.381061	0.377796	ADCY1	1
hsa05412	Arrhythmogenic right ventricular cardiomyopathy	1/20	86/8846	0.177659	0.381061	0.377796	CTNNA2	1
hsa05210	Colorectal cancer	1/20	87/8846	0.179537	0.381061	0.377796	MSH6	1
hsa04727	GABAergic synapse	1/20	89/8846	0.18328	0.381061	0.377796	ADCY1	1
hsa04211	Longevity regulating pathway	1/20	90/8846	0.185145	0.381061	0.377796	ADCY1	1
hsa04976	Bile secretion	1/20	90/8846	0.185145	0.381061	0.377796	ADCY1	1
hsa05032	Morphine addiction	1/20	91/8846	0.187006	0.381061	0.377796	ADCY1	1
hsa04540	Gap junction	1/20	92/8846	0.188863	0.381061	0.377796	ADCY1	1
hsa04520	Adherens junction	1/20	93/8846	0.190717	0.381061	0.377796	CTNNA2	1
hsa04912	GnRH signaling pathway	1/20	93/8846	0.190717	0.381061	0.377796	ADCY1	1
hsa04713	Circadian entrainment	1/20	97/8846	0.198089	0.381061	0.377796	ADCY1	1
hsa04970	Salivary secretion	1/20	97/8846	0.198089	0.381061	0.377796	ADCY1	1
hsa04925	Aldosterone synthesis and secretion	1/20	98/8846	0.199922	0.381061	0.377796	ADCY1	1
hsa01522	Endocrine resistance	1/20	99/8846	0.201752	0.381061	0.377796	ADCY1	1
hsa04750	Inflammatory mediator regulation of TRP channels	1/20	99/8846	0.201752	0.381061	0.377796	ADCY1	1
hsa04916	Melanogenesis	1/20	101/8846	0.205398	0.381061	0.377796	ADCY1	1
hsa04933	AGE-RAGE signaling pathway in diabetic complications	1/20	101/8846	0.205398	0.381061	0.377796	PLCE1	1
hsa05142	Chagas disease	1/20	103/8846	0.209029	0.381061	0.377796	ADCY1	1
hsa05146	Amoebiasis	1/20	103/8846	0.209029	0.381061	0.377796	ADCY1	1
hsa04137	Mitophagy - animal	1/20	105/8846	0.212643	0.381061	0.377796	NBR1	1
hsa04974	Protein digestion and absorption	1/20	105/8846	0.212643	0.381061	0.377796	COL25A1	1
hsa05414	Dilated cardiomyopathy	1/20	105/8846	0.212643	0.381061	0.377796	ADCY1	1
hsa04972	Pancreatic secretion	1/20	106/8846	0.214445	0.381061	0.377796	ADCY1	1
hsa03013	Nucleocytoplasmic transport	1/20	108/8846	0.218036	0.381061	0.377796	RANGAP1	1
hsa04350	TGF-beta signaling pathway	1/20	108/8846	0.218036	0.381061	0.377796	NBL1	1
hsa04914	Progesterone-mediated oocyte maturation	1/20	111/8846	0.223394	0.381061	0.377796	ADCY1	1
hsa04725	Cholinergic synapse	1/20	115/8846	0.230483	0.381061	0.377796	ADCY1	1
hsa04670	Leukocyte transendothelial migration	1/20	116/8846	0.232246	0.381061	0.377796	CTNNA2	1
hsa04724	Glutamatergic synapse	1/20	116/8846	0.232246	0.381061	0.377796	ADCY1	1
hsa04919	Thyroid hormone signaling pathway	1/20	122/8846	0.242742	0.381061	0.377796	PLCE1	1
hsa04935	Growth hormone synthesis, secretion and action	1/20	122/8846	0.242742	0.381061	0.377796	ADCY1	1
hsa04611	Platelet activation	1/20	126/8846	0.249664	0.381061	0.377796	ADCY1	1
hsa00230	Purine metabolism	1/20	128/8846	0.253102	0.381061	0.377796	ADCY1	1
hsa04926	Relaxin signaling pathway	1/20	130/8846	0.256525	0.381061	0.377796	ADCY1	1
hsa04270	Vascular smooth muscle contraction	1/20	134/8846	0.263327	0.381061	0.377796	ADCY1	1
hsa04114	Oocyte meiosis	1/20	139/8846	0.271746	0.381061	0.377796	ADCY1	1
hsa04915	Estrogen signaling pathway	1/20	139/8846	0.271746	0.381061	0.377796	ADCY1	1
hsa04371	Apelin signaling pathway	1/20	140/8846	0.273419	0.381061	0.377796	ADCY1	1
hsa04072	Phospholipase D signaling pathway	1/20	149/8846	0.28831	0.381061	0.377796	ADCY1	1
hsa04723	Retrograde endocannabinoid signaling	1/20	149/8846	0.28831	0.381061	0.377796	ADCY1	1
hsa05226	Gastric cancer	1/20	150/8846	0.289947	0.381061	0.377796	CTNNA2	1
hsa01240	Biosynthesis of cofactors	1/20	153/8846	0.294835	0.381061	0.377796	NMNAT2	1
hsa04261	Adrenergic signaling in cardiomyocytes	1/20	154/8846	0.296458	0.381061	0.377796	ADCY1	1
hsa04921	Oxytocin signaling pathway	1/20	154/8846	0.296458	0.381061	0.377796	ADCY1	1
hsa04934	Cushing syndrome	1/20	155/8846	0.298077	0.381061	0.377796	ADCY1	1
hsa04390	Hippo signaling pathway	1/20	157/8846	0.301304	0.381061	0.377796	CTNNA2	1
hsa04022	cGMP-PKG signaling pathway	1/20	166/8846	0.315652	0.388056	0.384731	ADCY1	1
hsa03008	Ribosome biogenesis in eukaryotes	1/20	168/8846	0.318802	0.388056	0.384731	NVL	1
hsa04140	Autophagy - animal	1/20	169/8846	0.320372	0.388056	0.384731	NBR1	1
hsa04062	Chemokine signaling pathway	1/20	193/8846	0.357035	0.426459	0.422805	ADCY1	1
hsa04814	Motor proteins	1/20	197/8846	0.36296	0.427597	0.423934	DNAH10	1
hsa05205	Proteoglycans in cancer	1/20	204/8846	0.373204	0.429604	0.425923	PLCE1	1
hsa05203	Viral carcinogenesis	1/20	205/8846	0.374655	0.429604	0.425923	CHD4	1
hsa05207	Chemical carcinogenesis - receptor activation	1/20	215/8846	0.388986	0.440169	0.436397	ADCY1	1
hsa05166	Human T-cell leukemia virus 1 infection	1/20	223/8846	0.400226	0.445866	0.442046	ADCY1	1
hsa05163	Human cytomegalovirus infection	1/20	226/8846	0.40439	0.445866	0.442046	ADCY1	1
hsa04820	Cytoskeleton in muscle cells	1/20	232/8846	0.412636	0.446748	0.44292	PDLIM3	1
hsa04714	Thermogenesis	1/20	235/8846	0.416719	0.446748	0.44292	ADCY1	1
hsa04014	Ras signaling pathway	1/20	238/8846	0.420774	0.446748	0.44292	PLCE1	1
hsa05131	Shigellosis	1/20	249/8846	0.435415	0.456655	0.452742	PLCE1	1
hsa05016	Huntington disease	1/20	311/8846	0.511582	0.530073	0.525532	DNAH10	1
hsa05165	Human papillomavirus infection	1/20	333/8846	0.536181	0.548947	0.544244	CHD4	1
hsa05014	Amyotrophic lateral sclerosis	1/20	371/8846	0.575921	0.582697	0.577704	DNAH10	1
hsa05022	Pathways of neurodegeneration - multiple diseases	1/20	483/8846	0.67509	0.67509	0.669305	DNAH10	1
